# Supplementary material for: A method for calculating temperature-dependent photodissociation cross sections and rates
Source: Phys Chem Chem Phys. 2021 Jul 20;23(30):16390–400. doi: 10.1039/d1cp02162a (PMC8972202; doi:10.1039/d1cp02162a)
Supplement: CP-023-D1CP02162A-s007 [file CP-023-D1CP02162A-s007.states]

           1     0.000000      8       0 + e X 1Sigma+    0  0       0       0
           2  2876.966648      8       0 + e X 1Sigma+    1  0       0       0
           3  5647.970696      8       0 + e X 1Sigma+    2  0       0       0
           4  8311.532372      8       0 + e X 1Sigma+    3  0       0       0
           5 10871.244456      8       0 + e X 1Sigma+    4  0       0       0
           6 13332.557024      8       0 + e X 1Sigma+    5  0       0       0
           7 15695.631377      8       0 + e X 1Sigma+    6  0       0       0
           8 17955.388332      8       0 + e X 1Sigma+    7  0       0       0
           9 20108.075054      8       0 + e X 1Sigma+    8  0       0       0
          10 22151.752046      8       0 + e X 1Sigma+    9  0       0       0
          11 24083.821463      8       0 + e X 1Sigma+   10  0       0       0
          12 25899.450445      8       0 + e X 1Sigma+   11  0       0       0
          13 27592.953991      8       0 + e X 1Sigma+   12  0       0       0
          14 29157.467679      8       0 + e X 1Sigma+   13  0       0       0
          15 30584.409650      8       0 + e X 1Sigma+   14  0       0       0
          16 31863.149887      8       0 + e X 1Sigma+   15  0       0       0
          17 32984.632046      8       0 + e X 1Sigma+   16  0       0       0
          18 33990.345060      8       0 + e X 1Sigma+   17  0       0       0
          19 35025.619606      8       0 + e X 1Sigma+   18  0       0       0
          20 36189.542154      8       0 + e X 1Sigma+   19  0       0       0
          21 37481.973092      8       0 + e X 1Sigma+   20  0       0       0
          22 38885.403294      8       0 + e X 1Sigma+   21  0       0       0
          23 40387.245645      8       0 + e X 1Sigma+   22  0       0       0
          24 41978.873388      8       0 + e X 1Sigma+   23  0       0       0
          25 43654.016903      8       0 + e X 1Sigma+   24  0       0       0
          26 45407.910968      8       0 + e X 1Sigma+   25  0       0       0
          27 47236.782846      8       0 + e X 1Sigma+   26  0       0       0
          28 49137.591561      8       0 + e X 1Sigma+   27  0       0       0
          29 51107.802221      8       0 + e X 1Sigma+   28  0       0       0
          30 53145.303664      8       0 + e X 1Sigma+   29  0       0       0
          31 55248.326967      8       0 + e X 1Sigma+   30  0       0       0
          32 57415.366948      8       0 + e X 1Sigma+   31  0       0       0
          33 59645.176667      8       0 + e X 1Sigma+   32  0       0       0
          34 61936.683842      8       0 + e X 1Sigma+   33  0       0       0
          35 64288.950066      8       0 + e X 1Sigma+   34  0       0       0
          36 66701.129854      8       0 + e X 1Sigma+   35  0       0       0
          37 69172.468541      8       0 + e X 1Sigma+   36  0       0       0
          38 71702.265677      8       0 + e X 1Sigma+   37  0       0       0
          39 74289.850673      8       0 + e X 1Sigma+   38  0       0       0
          40 76934.593388      8       0 + e X 1Sigma+   39  0       0       0
          41 79635.893622      8       0 + e X 1Sigma+   40  0       0       0
          42 82393.200844      8       0 + e X 1Sigma+   41  0       0       0
          43 85206.011497      8       0 + e X 1Sigma+   42  0       0       0
          44 88073.872417      8       0 + e X 1Sigma+   43  0       0       0
          45 90996.363134      8       0 + e X 1Sigma+   44  0       0       0
          46 93973.088812      8       0 + e X 1Sigma+   45  0       0       0
          47 97003.666199      8       0 + e X 1Sigma+   46  0       0       0
          48 100087.73010      8       0 + e X 1Sigma+   47  0       0       0
          49 103224.92427      8       0 + e X 1Sigma+   48  0       0       0
          50 106414.89358      8       0 + e X 1Sigma+   49  0       0       0
          51 109657.27943      8       0 + e X 1Sigma+   50  0       0       0
          52 112951.73229      8       0 + e X 1Sigma+   51  0       0       0
          53 116297.93240      8       0 + e X 1Sigma+   52  0       0       0
          54 119695.59267      8       0 + e X 1Sigma+   53  0       0       0
          55 123144.43994      8       0 + e X 1Sigma+   54  0       0       0
          56 126644.19724      8       0 + e X 1Sigma+   55  0       0       0
          57 130194.57716      8       0 + e X 1Sigma+   56  0       0       0
          58 133795.29303      8       0 + e X 1Sigma+   57  0       0       0
          59 137446.06218      8       0 + e X 1Sigma+   58  0       0       0
          60 141146.61519      8       0 + e X 1Sigma+   59  0       0       0
          61 144896.69956      8       0 + e X 1Sigma+   60  0       0       0
          62 148696.07118      8       0 + e X 1Sigma+   61  0       0       0
          63 152544.49075      8       0 + e X 1Sigma+   62  0       0       0
          64 156441.71598      8       0 + e X 1Sigma+   63  0       0       0
          65 160387.49480      8       0 + e X 1Sigma+   64  0       0       0
          66 164381.57629      8       0 + e X 1Sigma+   65  0       0       0
          67 168423.71653      8       0 + e X 1Sigma+   66  0       0       0
          68 172513.67994      8       0 + e X 1Sigma+   67  0       0       0
          69 176651.22972      8       0 + e X 1Sigma+   68  0       0       0
          70 180836.12652      8       0 + e X 1Sigma+   69  0       0       0
          71 185068.12606      8       0 + e X 1Sigma+   70  0       0       0
          72 189346.97448      8       0 + e X 1Sigma+   71  0       0       0
          73 193672.40504      8       0 + e X 1Sigma+   72  0       0       0
          74 198044.14629      8       0 + e X 1Sigma+   73  0       0       0
          75 202461.93115      8       0 + e X 1Sigma+   74  0       0       0
          76 206925.49097      8       0 + e X 1Sigma+   75  0       0       0
          77 211434.54204      8       0 + e X 1Sigma+   76  0       0       0
          78 215988.78383      8       0 + e X 1Sigma+   77  0       0       0
          79 220587.90892      8       0 + e X 1Sigma+   78  0       0       0
          80 225231.61578      8       0 + e X 1Sigma+   79  0       0       0
          81 229919.60963      8       0 + e X 1Sigma+   80  0       0       0
          82 234651.59608      8       0 + e X 1Sigma+   81  0       0       0
          83 239427.27825      8       0 + e X 1Sigma+   82  0       0       0
          84 244246.36227      8       0 + e X 1Sigma+   83  0       0       0
          85 249108.55950      8       0 + e X 1Sigma+   84  0       0       0
          86 254013.58920      8       0 + e X 1Sigma+   85  0       0       0
          87 258961.18162      8       0 + e X 1Sigma+   86  0       0       0
          88 263951.06641      8       0 + e X 1Sigma+   87  0       0       0
          89 268982.96741      8       0 + e X 1Sigma+   88  0       0       0
          90 274056.60345      8       0 + e X 1Sigma+   89  0       0       0
          91 279171.69304      8       0 + e X 1Sigma+   90  0       0       0
          92 284327.95580      8       0 + e X 1Sigma+   91  0       0       0
          93 289525.11163      8       0 + e X 1Sigma+   92  0       0       0
          94 294762.88163      8       0 + e X 1Sigma+   93  0       0       0
          95 300040.99001      8       0 + e X 1Sigma+   94  0       0       0
          96 305359.16840      8       0 + e X 1Sigma+   95  0       0       0
          97 310717.16098      8       0 + e X 1Sigma+   96  0       0       0
          98 316114.72967      8       0 + e X 1Sigma+   97  0       0       0
          99 321551.64804      8       0 + e X 1Sigma+   98  0       0       0
         100 327027.69463      8       0 + e X 1Sigma+   99  0       0       0
         101 332542.65877      8       0 + e X 1Sigma+  100  0       0       0
         102 338096.35393      8       0 + e X 1Sigma+  101  0       0       0
         103 343688.62028      8       0 + e X 1Sigma+  102  0       0       0
         104 349319.32231      8       0 + e X 1Sigma+  103  0       0       0
         105 354988.35661      8       0 + e X 1Sigma+  104  0       0       0
         106 360695.66463      8       0 + e X 1Sigma+  105  0       0       0
         107 366441.23992      8       0 + e X 1Sigma+  106  0       0       0
         108 372225.13087      8       0 + e X 1Sigma+  107  0       0       0
         109 378047.44598      8       0 + e X 1Sigma+  108  0       0       0
         110 383908.36651      8       0 + e X 1Sigma+  109  0       0       0
         111 389808.17178      8       0 + e X 1Sigma+  110  0       0       0
         112 395747.26781      8       0 + e X 1Sigma+  111  0       0       0
         113 401726.21730      8       0 + e X 1Sigma+  112  0       0       0
         114 407745.76849      8       0 + e X 1Sigma+  113  0       0       0
         115 413806.88503      8       0 + e X 1Sigma+  114  0       0       0
         116 419910.76774      8       0 + e X 1Sigma+  115  0       0       0
         117 426058.85347      8       0 + e X 1Sigma+  116  0       0       0
         118 432252.79074      8       0 + e X 1Sigma+  117  0       0       0
         119 438494.39401      8       0 + e X 1Sigma+  118  0       0       0
         120 444785.57594      8       0 + e X 1Sigma+  119  0       0       0
         121 451128.26457      8       0 + e X 1Sigma+  120  0       0       0
         122 457524.31389      8       0 + e X 1Sigma+  121  0       0       0
         123 463975.41764      8       0 + e X 1Sigma+  122  0       0       0
         124 470483.04405      8       0 + e X 1Sigma+  123  0       0       0
         125 477048.40422      8       0 + e X 1Sigma+  124  0       0       0
         126 483672.44549      8       0 + e X 1Sigma+  125  0       0       0
         127 490355.85972      8       0 + e X 1Sigma+  126  0       0       0
         128 497099.10892      8       0 + e X 1Sigma+  127  0       0       0
         129 503902.46432      8       0 + e X 1Sigma+  128  0       0       0
         130 510766.04646      8       0 + e X 1Sigma+  129  0       0       0
         131 517689.85794      8       0 + e X 1Sigma+  130  0       0       0
         132 524673.81110      8       0 + e X 1Sigma+  131  0       0       0
         133 531717.75427      8       0 + e X 1Sigma+  132  0       0       0
         134 538821.49405      8       0 + e X 1Sigma+  133  0       0       0
         135 545984.81176      8       0 + e X 1Sigma+  134  0       0       0
         136 553207.47528      8       0 + e X 1Sigma+  135  0       0       0
         137 560489.24681      8       0 + e X 1Sigma+  136  0       0       0
         138 567829.88725      8       0 + e X 1Sigma+  137  0       0       0
         139 575229.16246      8       0 + e X 1Sigma+  138  0       0       0
         140 582686.84588      8       0 + e X 1Sigma+  139  0       0       0
         141 590202.71940      8       0 + e X 1Sigma+  140  0       0       0
         142 597776.57327      8       0 + e X 1Sigma+  141  0       0       0
         143 605408.20714      8       0 + e X 1Sigma+  142  0       0       0
         144 613097.43093      8       0 + e X 1Sigma+  143  0       0       0
         145 620844.06583      8       0 + e X 1Sigma+  144  0       0       0
         146 628647.94453      8       0 + e X 1Sigma+  145  0       0       0
         147 636508.91081      8       0 + e X 1Sigma+  146  0       0       0
         148 644426.81787      8       0 + e X 1Sigma+  147  0       0       0
         149 652401.52766      8       0 + e X 1Sigma+  148  0       0       0
         150 660432.91165      8       0 + e X 1Sigma+  149  0       0       0
         151 668520.85118      8       0 + e X 1Sigma+  150  0       0       0
         152 676665.23508      8       0 + e X 1Sigma+  151  0       0       0
         153 684865.95816      8       0 + e X 1Sigma+  152  0       0       0
         154 693122.92149      8       0 + e X 1Sigma+  153  0       0       0
         155 701436.03355      8       0 + e X 1Sigma+  154  0       0       0
         156 709805.20906      8       0 + e X 1Sigma+  155  0       0       0
         157 718230.36811      8       0 + e X 1Sigma+  156  0       0       0
         158 726711.43506      8       0 + e X 1Sigma+  157  0       0       0
         159 735248.33846      8       0 + e X 1Sigma+  158  0       0       0
         160 743841.01050      8       0 + e X 1Sigma+  159  0       0       0
         161 752489.38759      8       0 + e X 1Sigma+  160  0       0       0
         162 761193.40932      8       0 + e X 1Sigma+  161  0       0       0
         163 769953.01841      8       0 + e X 1Sigma+  162  0       0       0
         164 778768.15972      8       0 + e X 1Sigma+  163  0       0       0
         165 787638.78094      8       0 + e X 1Sigma+  164  0       0       0
         166 796564.83265      8       0 + e X 1Sigma+  165  0       0       0
         167 805546.26850      8       0 + e X 1Sigma+  166  0       0       0
         168 814583.04436      8       0 + e X 1Sigma+  167  0       0       0
         169 823675.11850      8       0 + e X 1Sigma+  168  0       0       0
         170 832822.45093      8       0 + e X 1Sigma+  169  0       0       0
         171 842025.00358      8       0 + e X 1Sigma+  170  0       0       0
         172 851282.74013      8       0 + e X 1Sigma+  171  0       0       0
         173 860595.62685      8       0 + e X 1Sigma+  172  0       0       0
         174 869963.63156      8       0 + e X 1Sigma+  173  0       0       0
         175 879386.72327      8       0 + e X 1Sigma+  174  0       0       0
         176 888864.87188      8       0 + e X 1Sigma+  175  0       0       0
         177 898398.04946      8       0 + e X 1Sigma+  176  0       0       0
         178 907986.22970      8       0 + e X 1Sigma+  177  0       0       0
         179 917629.38782      8       0 + e X 1Sigma+  178  0       0       0
         180 927327.49945      8       0 + e X 1Sigma+  179  0       0       0
         181 937080.54132      8       0 + e X 1Sigma+  180  0       0       0
         182 946888.49090      8       0 + e X 1Sigma+  181  0       0       0
         183 956751.32697      8       0 + e X 1Sigma+  182  0       0       0
         184 966669.02884      8       0 + e X 1Sigma+  183  0       0       0
         185 976641.57693      8       0 + e X 1Sigma+  184  0       0       0
         186 986668.95193      8       0 + e X 1Sigma+  185  0       0       0
         187 996751.13523      8       0 + e X 1Sigma+  186  0       0       0
         188 1006888.1088      8       0 + e X 1Sigma+  187  0       0       0
         189 1017079.8558      8       0 + e X 1Sigma+  188  0       0       0
         190 1027326.3599      8       0 + e X 1Sigma+  189  0       0       0
         191 1037627.6056      8       0 + e X 1Sigma+  190  0       0       0
         192 1047983.5774      8       0 + e X 1Sigma+  191  0       0       0
         193 1058394.2608      8       0 + e X 1Sigma+  192  0       0       0
         194 1068859.6415      8       0 + e X 1Sigma+  193  0       0       0
         195 1079379.7060      8       0 + e X 1Sigma+  194  0       0       0
         196 1089954.4411      8       0 + e X 1Sigma+  195  0       0       0
         197 1100583.8348      8       0 + e X 1Sigma+  196  0       0       0
         198 1111267.8747      8       0 + e X 1Sigma+  197  0       0       0
         199 1122006.5491      8       0 + e X 1Sigma+  198  0       0       0
         200 1132799.8466      8       0 + e X 1Sigma+  199  0       0       0
         201 36413.041690     24       1 + f A 1Sigma+    0  1       0       1
         202 37399.173816     24       1 + f A 1Sigma+    1  1       0       1
         203 38455.909928     24       1 + f A 1Sigma+    2  1       0       1
         204 39580.257106     24       1 + f A 1Sigma+    3  1       0       1
         205 40767.803122     24       1 + f A 1Sigma+    4  1       0       1
         206 42014.757278     24       1 + f A 1Sigma+    5  1       0       1
         207 43317.486695     24       1 + f A 1Sigma+    6  1       0       1
         208 44672.704139     24       1 + f A 1Sigma+    7  1       0       1
         209 46078.547459     24       1 + f A 1Sigma+    8  1       0       1
         210 47533.412014     24       1 + f A 1Sigma+    9  1       0       1
         211 49035.372656     24       1 + f A 1Sigma+   10  1       0       1
         212 50582.477606     24       1 + f A 1Sigma+   11  1       0       1
         213 52173.214701     24       1 + f A 1Sigma+   12  1       0       1
         214 53806.156255     24       1 + f A 1Sigma+   13  1       0       1
         215 55479.904796     24       1 + f A 1Sigma+   14  1       0       1
         216 57192.813839     24       1 + f A 1Sigma+   15  1       0       1
         217 58943.055350     24       1 + f A 1Sigma+   16  1       0       1
         218 60729.021582     24       1 + f A 1Sigma+   17  1       0       1
         219 62549.690979     24       1 + f A 1Sigma+   18  1       0       1
         220 64405.214069     24       1 + f A 1Sigma+   19  1       0       1
         221 66297.386118     24       1 + f A 1Sigma+   20  1       0       1
         222 68229.422491     24       1 + f A 1Sigma+   21  1       0       1
         223 70204.624922     24       1 + f A 1Sigma+   22  1       0       1
         224 72225.094325     24       1 + f A 1Sigma+   23  1       0       1
         225 74291.554923     24       1 + f A 1Sigma+   24  1       0       1
         226 76404.244109     24       1 + f A 1Sigma+   25  1       0       1
         227 78563.770672     24       1 + f A 1Sigma+   26  1       0       1
         228 80771.463825     24       1 + f A 1Sigma+   27  1       0       1
         229 83029.143836     24       1 + f A 1Sigma+   28  1       0       1
         230 85338.501477     24       1 + f A 1Sigma+   29  1       0       1
         231 87700.663136     24       1 + f A 1Sigma+   30  1       0       1
         232 90116.199398     24       1 + f A 1Sigma+   31  1       0       1
         233 92585.178041     24       1 + f A 1Sigma+   32  1       0       1
         234 95107.132483     24       1 + f A 1Sigma+   33  1       0       1
         235 97681.227412     24       1 + f A 1Sigma+   34  1       0       1
         236 100306.64371     24       1 + f A 1Sigma+   35  1       0       1
         237 102982.69442     24       1 + f A 1Sigma+   36  1       0       1
         238 105708.60833     24       1 + f A 1Sigma+   37  1       0       1
         239 108483.48535     24       1 + f A 1Sigma+   38  1       0       1
         240 111306.49013     24       1 + f A 1Sigma+   39  1       0       1
         241 114177.00025     24       1 + f A 1Sigma+   40  1       0       1
         242 117094.61349     24       1 + f A 1Sigma+   41  1       0       1
         243 120059.11322     24       1 + f A 1Sigma+   42  1       0       1
         244 123070.39219     24       1 + f A 1Sigma+   43  1       0       1
         245 126128.41261     24       1 + f A 1Sigma+   44  1       0       1
         246 129233.28811     24       1 + f A 1Sigma+   45  1       0       1
         247 132385.35826     24       1 + f A 1Sigma+   46  1       0       1
         248 135585.09206     24       1 + f A 1Sigma+   47  1       0       1
         249 138832.93266     24       1 + f A 1Sigma+   48  1       0       1
         250 142129.24114     24       1 + f A 1Sigma+   49  1       0       1
         251 145474.25605     24       1 + f A 1Sigma+   50  1       0       1
         252 148868.05797     24       1 + f A 1Sigma+   51  1       0       1
         253 152310.60769     24       1 + f A 1Sigma+   52  1       0       1
         254 155801.80706     24       1 + f A 1Sigma+   53  1       0       1
         255 159341.55359     24       1 + f A 1Sigma+   54  1       0       1
         256 162929.78916     24       1 + f A 1Sigma+   55  1       0       1
         257 166566.47753     24       1 + f A 1Sigma+   56  1       0       1
         258 170251.54586     24       1 + f A 1Sigma+   57  1       0       1
         259 173984.89968     24       1 + f A 1Sigma+   58  1       0       1
         260 177766.44406     24       1 + f A 1Sigma+   59  1       0       1
         261 181596.03557     24       1 + f A 1Sigma+   60  1       0       1
         262 185473.47331     24       1 + f A 1Sigma+   61  1       0       1
         263 189398.56495     24       1 + f A 1Sigma+   62  1       0       1
         264 193371.16537     24       1 + f A 1Sigma+   63  1       0       1
         265 197391.15304     24       1 + f A 1Sigma+   64  1       0       1
         266 201458.38995     24       1 + f A 1Sigma+   65  1       0       1
         267 205572.70617     24       1 + f A 1Sigma+   66  1       0       1
         268 209733.91004     24       1 + f A 1Sigma+   67  1       0       1
         269 213941.80837     24       1 + f A 1Sigma+   68  1       0       1
         270 218196.22415     24       1 + f A 1Sigma+   69  1       0       1
         271 222496.99449     24       1 + f A 1Sigma+   70  1       0       1
         272 226843.95978     24       1 + f A 1Sigma+   71  1       0       1
         273 231236.95308     24       1 + f A 1Sigma+   72  1       0       1
         274 235675.78486     24       1 + f A 1Sigma+   73  1       0       1
         275 240160.25310     24       1 + f A 1Sigma+   74  1       0       1
         276 244690.16904     24       1 + f A 1Sigma+   75  1       0       1
         277 249265.34825     24       1 + f A 1Sigma+   76  1       0       1
         278 253885.59370     24       1 + f A 1Sigma+   77  1       0       1
         279 258550.70439     24       1 + f A 1Sigma+   78  1       0       1
         280 263260.46748     24       1 + f A 1Sigma+   79  1       0       1
         281 268014.64119     24       1 + f A 1Sigma+   80  1       0       1
         282 272812.97049     24       1 + f A 1Sigma+   81  1       0       1
         283 277655.20521     24       1 + f A 1Sigma+   82  1       0       1
         284 282541.09165     24       1 + f A 1Sigma+   83  1       0       1
         285 287470.35380     24       1 + f A 1Sigma+   84  1       0       1
         286 292442.68854     24       1 + f A 1Sigma+   85  1       0       1
         287 297457.78575     24       1 + f A 1Sigma+   86  1       0       1
         288 302515.34629     24       1 + f A 1Sigma+   87  1       0       1
         289 307615.07501     24       1 + f A 1Sigma+   88  1       0       1
         290 312756.67475     24       1 + f A 1Sigma+   89  1       0       1
         291 317939.85038     24       1 + f A 1Sigma+   90  1       0       1
         292 323164.31025     24       1 + f A 1Sigma+   91  1       0       1
         293 328429.77281     24       1 + f A 1Sigma+   92  1       0       1
         294 333735.97229     24       1 + f A 1Sigma+   93  1       0       1
         295 339082.64638     24       1 + f A 1Sigma+   94  1       0       1
         296 344469.52451     24       1 + f A 1Sigma+   95  1       0       1
         297 349896.33004     24       1 + f A 1Sigma+   96  1       0       1
         298 355362.78428     24       1 + f A 1Sigma+   97  1       0       1
         299 360868.60993     24       1 + f A 1Sigma+   98  1       0       1
         300 366413.52932     24       1 + f A 1Sigma+   99  1       0       1
         301 371997.26546     24       1 + f A 1Sigma+  100  1       0       1
         302 377619.54786     24       1 + f A 1Sigma+  101  1       0       1
         303 383280.11503     24       1 + f A 1Sigma+  102  1       0       1
         304 388978.72396     24       1 + f A 1Sigma+  103  1       0       1
         305 394715.15515     24       1 + f A 1Sigma+  104  1       0       1
         306 400489.19678     24       1 + f A 1Sigma+  105  1       0       1
         307 406300.64274     24       1 + f A 1Sigma+  106  1       0       1
         308 412149.31220     24       1 + f A 1Sigma+  107  1       0       1
         309 418035.05554     24       1 + f A 1Sigma+  108  1       0       1
         310 423957.75122     24       1 + f A 1Sigma+  109  1       0       1
         311 429917.31321     24       1 + f A 1Sigma+  110  1       0       1
         312 435913.70515     24       1 + f A 1Sigma+  111  1       0       1
         313 441946.95124     24       1 + f A 1Sigma+  112  1       0       1
         314 448017.14033     24       1 + f A 1Sigma+  113  1       0       1
         315 454124.42954     24       1 + f A 1Sigma+  114  1       0       1
         316 460269.05907     24       1 + f A 1Sigma+  115  1       0       1
         317 466451.38099     24       1 + f A 1Sigma+  116  1       0       1
         318 472671.89487     24       1 + f A 1Sigma+  117  1       0       1
         319 478931.28390     24       1 + f A 1Sigma+  118  1       0       1
         320 485230.45153     24       1 + f A 1Sigma+  119  1       0       1
         321 491570.55889     24       1 + f A 1Sigma+  120  1       0       1
         322 497953.05040     24       1 + f A 1Sigma+  121  1       0       1
         323 504379.64731     24       1 + f A 1Sigma+  122  1       0       1
         324 510852.31424     24       1 + f A 1Sigma+  123  1       0       1
         325 517373.19858     24       1 + f A 1Sigma+  124  1       0       1
         326 523944.53848     24       1 + f A 1Sigma+  125  1       0       1
         327 530568.55744     24       1 + f A 1Sigma+  126  1       0       1
         328 537247.35204     24       1 + f A 1Sigma+  127  1       0       1
         329 543982.78793     24       1 + f A 1Sigma+  128  1       0       1
         330 550776.43684     24       1 + f A 1Sigma+  129  1       0       1
         331 557629.55214     24       1 + f A 1Sigma+  130  1       0       1
         332 564543.06704     24       1 + f A 1Sigma+  131  1       0       1
         333 571517.61718     24       1 + f A 1Sigma+  132  1       0       1
         334 578553.58455     24       1 + f A 1Sigma+  133  1       0       1
         335 585651.14943     24       1 + f A 1Sigma+  134  1       0       1
         336 592810.33421     24       1 + f A 1Sigma+  135  1       0       1
         337 600031.04068     24       1 + f A 1Sigma+  136  1       0       1
         338 607313.08509     24       1 + f A 1Sigma+  137  1       0       1
         339 614656.22751     24       1 + f A 1Sigma+  138  1       0       1
         340 622060.19392     24       1 + f A 1Sigma+  139  1       0       1
         341 629524.69332     24       1 + f A 1Sigma+  140  1       0       1
         342 637049.42693     24       1 + f A 1Sigma+  141  1       0       1
         343 644634.09537     24       1 + f A 1Sigma+  142  1       0       1
         344 652278.40584     24       1 + f A 1Sigma+  143  1       0       1
         345 659982.07593     24       1 + f A 1Sigma+  144  1       0       1
         346 667744.83385     24       1 + f A 1Sigma+  145  1       0       1
         347 675566.41944     24       1 + f A 1Sigma+  146  1       0       1
         348 683446.58465     24       1 + f A 1Sigma+  147  1       0       1
         349 691385.09529     24       1 + f A 1Sigma+  148  1       0       1
         350 699381.73144     24       1 + f A 1Sigma+  149  1       0       1
         351 707436.28776     24       1 + f A 1Sigma+  150  1       0       1
         352 715548.57270     24       1 + f A 1Sigma+  151  1       0       1
         353 723718.40640     24       1 + f A 1Sigma+  152  1       0       1
         354 731945.61986     24       1 + f A 1Sigma+  153  1       0       1
         355 740230.05726     24       1 + f A 1Sigma+  154  1       0       1
         356 748571.57412     24       1 + f A 1Sigma+  155  1       0       1
         357 756970.03405     24       1 + f A 1Sigma+  156  1       0       1
         358 765425.30852     24       1 + f A 1Sigma+  157  1       0       1
         359 773937.27821     24       1 + f A 1Sigma+  158  1       0       1
         360 782505.83203     24       1 + f A 1Sigma+  159  1       0       1
         361 791130.86642     24       1 + f A 1Sigma+  160  1       0       1
         362 799812.28378     24       1 + f A 1Sigma+  161  1       0       1
         363 808549.99200     24       1 + f A 1Sigma+  162  1       0       1
         364 817343.90384     24       1 + f A 1Sigma+  163  1       0       1
         365 826193.93732     24       1 + f A 1Sigma+  164  1       0       1
         366 835100.01490     24       1 + f A 1Sigma+  165  1       0       1
         367 844062.06320     24       1 + f A 1Sigma+  166  1       0       1
         368 853080.01187     24       1 + f A 1Sigma+  167  1       0       1
         369 862153.79402     24       1 + f A 1Sigma+  168  1       0       1
         370 871283.34631     24       1 + f A 1Sigma+  169  1       0       1
         371 880468.60955     24       1 + f A 1Sigma+  170  1       0       1
         372 889709.52722     24       1 + f A 1Sigma+  171  1       0       1
         373 899006.04590     24       1 + f A 1Sigma+  172  1       0       1
         374 908358.11479     24       1 + f A 1Sigma+  173  1       0       1
         375 917765.68532     24       1 + f A 1Sigma+  174  1       0       1
         376 927228.71099     24       1 + f A 1Sigma+  175  1       0       1
         377 936747.14885     24       1 + f A 1Sigma+  176  1       0       1
         378 946320.95782     24       1 + f A 1Sigma+  177  1       0       1
         379 955950.09823     24       1 + f A 1Sigma+  178  1       0       1
         380 965634.53184     24       1 + f A 1Sigma+  179  1       0       1
         381 975374.22308     24       1 + f A 1Sigma+  180  1       0       1
         382 985169.13833     24       1 + f A 1Sigma+  181  1       0       1
         383 995019.24579     24       1 + f A 1Sigma+  182  1       0       1
         384 1004924.5143     24       1 + f A 1Sigma+  183  1       0       1
         385 1014884.9142     24       1 + f A 1Sigma+  184  1       0       1
         386 1024900.4168     24       1 + f A 1Sigma+  185  1       0       1
         387 1034970.9950     24       1 + f A 1Sigma+  186  1       0       1
         388 1045096.6225     24       1 + f A 1Sigma+  187  1       0       1
         389 1055277.2743     24       1 + f A 1Sigma+  188  1       0       1
         390 1065512.9258     24       1 + f A 1Sigma+  189  1       0       1
         391 1075803.5532     24       1 + f A 1Sigma+  190  1       0       1
         392 1086149.1338     24       1 + f A 1Sigma+  191  1       0       1
         393 1096549.6463     24       1 + f A 1Sigma+  192  1       0       1
         394 1107005.0698     24       1 + f A 1Sigma+  193  1       0       1
         395 1117515.3844     24       1 + f A 1Sigma+  194  1       0       1
         396 1128080.5707     24       1 + f A 1Sigma+  195  1       0       1
         397 1138700.6101     24       1 + f A 1Sigma+  196  1       0       1
         398 1149375.4844     24       1 + f A 1Sigma+  197  1       0       1
         399 1160105.1766     24       1 + f A 1Sigma+  198  1       0       1
         400 1170889.6701     24       1 + f A 1Sigma+  199  1       0       1
         401    20.744919     24       1 - e X 1Sigma+    0  0       0       0
         402  2897.109928     24       1 - e X 1Sigma+    1  0       0       0
         403  5667.525187     24       1 - e X 1Sigma+    2  0       0       0
         404  8330.491281     24       1 - e X 1Sigma+    3  0       0       0
         405 10889.602484     24       1 - e X 1Sigma+    4  0       0       0
         406 13350.312314     24       1 - e X 1Sigma+    5  0       0       0
         407 15712.775179     24       1 - e X 1Sigma+    6  0       0       0
         408 17971.910081     24       1 - e X 1Sigma+    7  0       0       0
         409 20123.967796     24       1 - e X 1Sigma+    8  0       0       0
         410 22167.013845     24       1 - e X 1Sigma+    9  0       0       0
         411 24098.435948     24       1 - e X 1Sigma+   10  0       0       0
         412 25913.392321     24       1 - e X 1Sigma+   11  0       0       0
         413 27606.188761     24       1 - e X 1Sigma+   12  0       0       0
         414 29169.949696     24       1 - e X 1Sigma+   13  0       0       0
         415 30596.076922     24       1 - e X 1Sigma+   14  0       0       0
         416 31873.921533     24       1 - e X 1Sigma+   15  0       0       0
         417 32994.481502     24       1 - e X 1Sigma+   16  0       0       0
         418 33999.761379     24       1 - e X 1Sigma+   17  0       0       0
         419 35035.431958     24       1 - e X 1Sigma+   18  0       0       0
         420 36199.948716     24       1 - e X 1Sigma+   19  0       0       0
         421 36413.041690     24       1 - e A 1Sigma+    0 -1       0      -1
         422 37399.173816     24       1 - e A 1Sigma+    1 -1       0      -1
         423 37492.885547     24       1 - e X 1Sigma+   20  0       0       0
         424 38455.909928     24       1 - e A 1Sigma+    2 -1       0      -1
         425 38896.741689     24       1 - e X 1Sigma+   21  0       0       0
         426 39580.257106     24       1 - e A 1Sigma+    3 -1       0      -1
         427 40398.957044     24       1 - e X 1Sigma+   22  0       0       0
         428 40767.803122     24       1 - e A 1Sigma+    4 -1       0      -1
         429 41990.920835     24       1 - e X 1Sigma+   23  0       0       0
         430 42014.757278     24       1 - e A 1Sigma+    5 -1       0      -1
         431 43317.486695     24       1 - e A 1Sigma+    6 -1       0      -1
         432 43666.373206     24       1 - e X 1Sigma+   24  0       0       0
         433 44672.704139     24       1 - e A 1Sigma+    7 -1       0      -1
         434 45420.555484     24       1 - e X 1Sigma+   25  0       0       0
         435 46078.547459     24       1 - e A 1Sigma+    8 -1       0      -1
         436 47249.699056     24       1 - e X 1Sigma+   26  0       0       0
         437 47533.412014     24       1 - e A 1Sigma+    9 -1       0      -1
         438 49035.372656     24       1 - e A 1Sigma+   10 -1       0      -1
         439 49150.765960     24       1 - e X 1Sigma+   27  0       0       0
         440 50582.477606     24       1 - e A 1Sigma+   11 -1       0      -1
         441 51121.223363     24       1 - e X 1Sigma+   28  0       0       0
         442 52173.214701     24       1 - e A 1Sigma+   12 -1       0      -1
         443 53158.961415     24       1 - e X 1Sigma+   29  0       0       0
         444 53806.156255     24       1 - e A 1Sigma+   13 -1       0      -1
         445 55262.212059     24       1 - e X 1Sigma+   30  0       0       0
         446 55479.904796     24       1 - e A 1Sigma+   14 -1       0      -1
         447 57192.813839     24       1 - e A 1Sigma+   15 -1       0      -1
         448 57429.470698     24       1 - e X 1Sigma+   31  0       0       0
         449 58943.055350     24       1 - e A 1Sigma+   16 -1       0      -1
         450 59659.490782     24       1 - e X 1Sigma+   32  0       0       0
         451 60729.021582     24       1 - e A 1Sigma+   17 -1       0      -1
         452 61951.200732     24       1 - e X 1Sigma+   33  0       0       0
         453 62549.690979     24       1 - e A 1Sigma+   18 -1       0      -1
         454 64303.662923     24       1 - e X 1Sigma+   34  0       0       0
         455 64405.214069     24       1 - e A 1Sigma+   19 -1       0      -1
         456 66297.386118     24       1 - e A 1Sigma+   20 -1       0      -1
         457 66716.032598     24       1 - e X 1Sigma+   35  0       0       0
         458 68229.422491     24       1 - e A 1Sigma+   21 -1       0      -1
         459 69187.555773     24       1 - e X 1Sigma+   36  0       0       0
         460 70204.624922     24       1 - e A 1Sigma+   22 -1       0      -1
         461 71717.532873     24       1 - e X 1Sigma+   37  0       0       0
         462 72225.094325     24       1 - e A 1Sigma+   23 -1       0      -1
         463 74291.554923     24       1 - e A 1Sigma+   24 -1       0      -1
         464 74305.294006     24       1 - e X 1Sigma+   38  0       0       0
         465 76404.244109     24       1 - e A 1Sigma+   25 -1       0      -1
         466 76950.209587     24       1 - e X 1Sigma+   39  0       0       0
         467 78563.770672     24       1 - e A 1Sigma+   26 -1       0      -1
         468 79651.679790     24       1 - e X 1Sigma+   40  0       0       0
         469 80771.463825     24       1 - e A 1Sigma+   27 -1       0      -1
         470 82409.154206     24       1 - e X 1Sigma+   41  0       0       0
         471 83029.143836     24       1 - e A 1Sigma+   28 -1       0      -1
         472 85222.129346     24       1 - e X 1Sigma+   42  0       0       0
         473 85338.501477     24       1 - e A 1Sigma+   29 -1       0      -1
         474 87700.663136     24       1 - e A 1Sigma+   30 -1       0      -1
         475 88090.152114     24       1 - e X 1Sigma+   43  0       0       0
         476 90116.199398     24       1 - e A 1Sigma+   31 -1       0      -1
         477 91012.802195     24       1 - e X 1Sigma+   44  0       0       0
         478 92585.178041     24       1 - e A 1Sigma+   32 -1       0      -1
         479 93989.685006     24       1 - e X 1Sigma+   45  0       0       0
         480 95107.132483     24       1 - e A 1Sigma+   33 -1       0      -1
         481 97020.417545     24       1 - e X 1Sigma+   46  0       0       0
         482 97681.227412     24       1 - e A 1Sigma+   34 -1       0      -1
         483 100104.63482     24       1 - e X 1Sigma+   47  0       0       0
         484 100306.64371     24       1 - e A 1Sigma+   35 -1       0      -1
         485 102982.69442     24       1 - e A 1Sigma+   36 -1       0      -1
         486 103241.98090     24       1 - e X 1Sigma+   48  0       0       0
         487 105708.60833     24       1 - e A 1Sigma+   37 -1       0      -1
         488 106432.10097     24       1 - e X 1Sigma+   49  0       0       0
         489 108483.48535     24       1 - e A 1Sigma+   38 -1       0      -1
         490 109674.63667     24       1 - e X 1Sigma+   50  0       0       0
         491 111306.49013     24       1 - e A 1Sigma+   39 -1       0      -1
         492 112969.23848     24       1 - e X 1Sigma+   51  0       0       0
         493 114177.00025     24       1 - e A 1Sigma+   40 -1       0      -1
         494 116315.58652     24       1 - e X 1Sigma+   52  0       0       0
         495 117094.61349     24       1 - e A 1Sigma+   41 -1       0      -1
         496 119713.39362     24       1 - e X 1Sigma+   53  0       0       0
         497 120059.11322     24       1 - e A 1Sigma+   42 -1       0      -1
         498 123070.39219     24       1 - e A 1Sigma+   43 -1       0      -1
         499 123162.38677     24       1 - e X 1Sigma+   54  0       0       0
         500 126128.41261     24       1 - e A 1Sigma+   44 -1       0      -1
         501 126662.28928     24       1 - e X 1Sigma+   55  0       0       0
         502 129233.28811     24       1 - e A 1Sigma+   45 -1       0      -1
         503 130212.81395     24       1 - e X 1Sigma+   56  0       0       0
         504 132385.35826     24       1 - e A 1Sigma+   46 -1       0      -1
         505 133813.67424     24       1 - e X 1Sigma+   57  0       0       0
         506 135585.09206     24       1 - e A 1Sigma+   47 -1       0      -1
         507 137464.58756     24       1 - e X 1Sigma+   58  0       0       0
         508 138832.93266     24       1 - e A 1Sigma+   48 -1       0      -1
         509 141165.28441     24       1 - e X 1Sigma+   59  0       0       0
         510 142129.24114     24       1 - e A 1Sigma+   49 -1       0      -1
         511 144915.51230     24       1 - e X 1Sigma+   60  0       0       0
         512 145474.25605     24       1 - e A 1Sigma+   50 -1       0      -1
         513 148715.02714     24       1 - e X 1Sigma+   61  0       0       0
         514 148868.05797     24       1 - e A 1Sigma+   51 -1       0      -1
         515 152310.60769     24       1 - e A 1Sigma+   52 -1       0      -1
         516 152563.58974     24       1 - e X 1Sigma+   62  0       0       0
         517 155801.80706     24       1 - e A 1Sigma+   53 -1       0      -1
         518 156460.95801     24       1 - e X 1Sigma+   63  0       0       0
         519 159341.55359     24       1 - e A 1Sigma+   54 -1       0      -1
         520 160406.88003     24       1 - e X 1Sigma+   64  0       0       0
         521 162929.78916     24       1 - e A 1Sigma+   55 -1       0      -1
         522 164401.10492     24       1 - e X 1Sigma+   65  0       0       0
         523 166566.47753     24       1 - e A 1Sigma+   56 -1       0      -1
         524 168443.38878     24       1 - e X 1Sigma+   66  0       0       0
         525 170251.54586     24       1 - e A 1Sigma+   57 -1       0      -1
         526 172533.49607     24       1 - e X 1Sigma+   67  0       0       0
         527 173984.89968     24       1 - e A 1Sigma+   58 -1       0      -1
         528 176671.19010     24       1 - e X 1Sigma+   68  0       0       0
         529 177766.44406     24       1 - e A 1Sigma+   59 -1       0      -1
         530 180856.23167     24       1 - e X 1Sigma+   69  0       0       0
         531 181596.03557     24       1 - e A 1Sigma+   60 -1       0      -1
         532 185088.37665     24       1 - e X 1Sigma+   70  0       0       0
         533 185473.47331     24       1 - e A 1Sigma+   61 -1       0      -1
         534 189367.37139     24       1 - e X 1Sigma+   71  0       0       0
         535 189398.56495     24       1 - e A 1Sigma+   62 -1       0      -1
         536 193371.16537     24       1 - e A 1Sigma+   63 -1       0      -1
         537 193692.94934     24       1 - e X 1Sigma+   72  0       0       0
         538 197391.15304     24       1 - e A 1Sigma+   64 -1       0      -1
         539 198064.83913     24       1 - e X 1Sigma+   73  0       0       0
         540 201458.38995     24       1 - e A 1Sigma+   65 -1       0      -1
         541 202482.77375     24       1 - e X 1Sigma+   74  0       0       0
         542 205572.70617     24       1 - e A 1Sigma+   66 -1       0      -1
         543 206946.48470     24       1 - e X 1Sigma+   75  0       0       0
         544 209733.91004     24       1 - e A 1Sigma+   67 -1       0      -1
         545 211455.68856     24       1 - e X 1Sigma+   76  0       0       0
         546 213941.80837     24       1 - e A 1Sigma+   68 -1       0      -1
         547 216010.08498     24       1 - e X 1Sigma+   77  0       0       0
         548 218196.22415     24       1 - e A 1Sigma+   69 -1       0      -1
         549 220609.36663     24       1 - e X 1Sigma+   78  0       0       0
         550 222496.99449     24       1 - e A 1Sigma+   70 -1       0      -1
         551 225253.23197     24       1 - e X 1Sigma+   79  0       0       0
         552 226843.95978     24       1 - e A 1Sigma+   71 -1       0      -1
         553 229941.38624     24       1 - e X 1Sigma+   80  0       0       0
         554 231236.95308     24       1 - e A 1Sigma+   72 -1       0      -1
         555 234673.53513     24       1 - e X 1Sigma+   81  0       0       0
         556 235675.78486     24       1 - e A 1Sigma+   73 -1       0      -1
         557 239449.38181     24       1 - e X 1Sigma+   82  0       0       0
         558 240160.25310     24       1 - e A 1Sigma+   74 -1       0      -1
         559 244268.63243     24       1 - e X 1Sigma+   83  0       0       0
         560 244690.16904     24       1 - e A 1Sigma+   75 -1       0      -1
         561 249130.99831     24       1 - e X 1Sigma+   84  0       0       0
         562 249265.34825     24       1 - e A 1Sigma+   76 -1       0      -1
         563 253885.59370     24       1 - e A 1Sigma+   77 -1       0      -1
         564 254036.19869     24       1 - e X 1Sigma+   85  0       0       0
         565 258550.70439     24       1 - e A 1Sigma+   78 -1       0      -1
         566 258983.96380     24       1 - e X 1Sigma+   86  0       0       0
         567 263260.46748     24       1 - e A 1Sigma+   79 -1       0      -1
         568 263974.02339     24       1 - e X 1Sigma+   87  0       0       0
         569 268014.64119     24       1 - e A 1Sigma+   80 -1       0      -1
         570 269006.10145     24       1 - e X 1Sigma+   88  0       0       0
         571 272812.97049     24       1 - e A 1Sigma+   81 -1       0      -1
         572 274079.91688     24       1 - e X 1Sigma+   89  0       0       0
         573 277655.20521     24       1 - e A 1Sigma+   82 -1       0      -1
         574 279195.18829     24       1 - e X 1Sigma+   90  0       0       0
         575 282541.09165     24       1 - e A 1Sigma+   83 -1       0      -1
         576 284351.63533     24       1 - e X 1Sigma+   91  0       0       0
         577 287470.35380     24       1 - e A 1Sigma+   84 -1       0      -1
         578 289548.97799     24       1 - e X 1Sigma+   92  0       0       0
         579 292442.68854     24       1 - e A 1Sigma+   85 -1       0      -1
         580 294786.93737     24       1 - e X 1Sigma+   93  0       0       0
         581 297457.78575     24       1 - e A 1Sigma+   86 -1       0      -1
         582 300065.23770     24       1 - e X 1Sigma+   94  0       0       0
         583 302515.34629     24       1 - e A 1Sigma+   87 -1       0      -1
         584 305383.61054     24       1 - e X 1Sigma+   95  0       0       0
         585 307615.07501     24       1 - e A 1Sigma+   88 -1       0      -1
         586 310741.79995     24       1 - e X 1Sigma+   96  0       0       0
         587 312756.67475     24       1 - e A 1Sigma+   89 -1       0      -1
         588 316139.56773     24       1 - e X 1Sigma+   97  0       0       0
         589 317939.85038     24       1 - e A 1Sigma+   90 -1       0      -1
         590 321576.68737     24       1 - e X 1Sigma+   98  0       0       0
         591 323164.31025     24       1 - e A 1Sigma+   91 -1       0      -1
         592 327052.93737     24       1 - e X 1Sigma+   99  0       0       0
         593 328429.77281     24       1 - e A 1Sigma+   92 -1       0      -1
         594 332568.10689     24       1 - e X 1Sigma+  100  0       0       0
         595 333735.97229     24       1 - e A 1Sigma+   93 -1       0      -1
         596 338122.00909     24       1 - e X 1Sigma+  101  0       0       0
         597 339082.64638     24       1 - e A 1Sigma+   94 -1       0      -1
         598 343714.48386     24       1 - e X 1Sigma+  102  0       0       0
         599 344469.52451     24       1 - e A 1Sigma+   95 -1       0      -1
         600 349345.39532     24       1 - e X 1Sigma+  103  0       0       0
         601 349896.33004     24       1 - e A 1Sigma+   96 -1       0      -1
         602 355014.63955     24       1 - e X 1Sigma+  104  0       0       0
         603 355362.78428     24       1 - e A 1Sigma+   97 -1       0      -1
         604 360722.15733     24       1 - e X 1Sigma+  105  0       0       0
         605 360868.60993     24       1 - e A 1Sigma+   98 -1       0      -1
         606 366413.52932     24       1 - e A 1Sigma+   99 -1       0      -1
         607 366467.94148     24       1 - e X 1Sigma+  106  0       0       0
         608 371997.26546     24       1 - e A 1Sigma+  100 -1       0      -1
         609 372252.03955     24       1 - e X 1Sigma+  107  0       0       0
         610 377619.54786     24       1 - e A 1Sigma+  101 -1       0      -1
         611 378074.55902     24       1 - e X 1Sigma+  108  0       0       0
         612 383280.11503     24       1 - e A 1Sigma+  102 -1       0      -1
         613 383935.67983     24       1 - e X 1Sigma+  109  0       0       0
         614 388978.72396     24       1 - e A 1Sigma+  103 -1       0      -1
         615 389835.67959     24       1 - e X 1Sigma+  110  0       0       0
         616 394715.15515     24       1 - e A 1Sigma+  104 -1       0      -1
         617 395774.96207     24       1 - e X 1Sigma+  111  0       0       0
         618 400489.19678     24       1 - e A 1Sigma+  105 -1       0      -1
         619 401754.08730     24       1 - e X 1Sigma+  112  0       0       0
         620 406300.64274     24       1 - e A 1Sigma+  106 -1       0      -1
         621 407773.80034     24       1 - e X 1Sigma+  113  0       0       0
         622 412149.31220     24       1 - e A 1Sigma+  107 -1       0      -1
         623 413835.06124     24       1 - e X 1Sigma+  114  0       0       0
         624 418035.05554     24       1 - e A 1Sigma+  108 -1       0      -1
         625 419939.06706     24       1 - e X 1Sigma+  115  0       0       0
         626 423957.75122     24       1 - e A 1Sigma+  109 -1       0      -1
         627 426087.25108     24       1 - e X 1Sigma+  116  0       0       0
         628 429917.31321     24       1 - e A 1Sigma+  110 -1       0      -1
         629 432281.25883     24       1 - e X 1Sigma+  117  0       0       0
         630 435913.70515     24       1 - e A 1Sigma+  111 -1       0      -1
         631 438522.90270     24       1 - e X 1Sigma+  118  0       0       0
         632 441946.95124     24       1 - e A 1Sigma+  112 -1       0      -1
         633 444814.09453     24       1 - e X 1Sigma+  119  0       0       0
         634 448017.14033     24       1 - e A 1Sigma+  113 -1       0      -1
         635 451156.76298     24       1 - e X 1Sigma+  120  0       0       0
         636 454124.42954     24       1 - e A 1Sigma+  114 -1       0      -1
         637 457552.76408     24       1 - e X 1Sigma+  121  0       0       0
         638 460269.05907     24       1 - e A 1Sigma+  115 -1       0      -1
         639 464003.79480     24       1 - e X 1Sigma+  122  0       0       0
         640 466451.38099     24       1 - e A 1Sigma+  116 -1       0      -1
         641 470511.32741     24       1 - e X 1Sigma+  123  0       0       0
         642 472671.89487     24       1 - e A 1Sigma+  117 -1       0      -1
         643 477076.57734     24       1 - e X 1Sigma+  124  0       0       0
         644 478931.28390     24       1 - e A 1Sigma+  118 -1       0      -1
         645 483700.49621     24       1 - e X 1Sigma+  125  0       0       0
         646 485230.45153     24       1 - e A 1Sigma+  119 -1       0      -1
         647 490383.77987     24       1 - e X 1Sigma+  126  0       0       0
         648 491570.55889     24       1 - e A 1Sigma+  120 -1       0      -1
         649 497126.89376     24       1 - e X 1Sigma+  127  0       0       0
         650 497953.05040     24       1 - e A 1Sigma+  121 -1       0      -1
         651 503930.11189     24       1 - e X 1Sigma+  128  0       0       0
         652 504379.64731     24       1 - e A 1Sigma+  122 -1       0      -1
         653 510793.55699     24       1 - e X 1Sigma+  129  0       0       0
         654 510852.31424     24       1 - e A 1Sigma+  123 -1       0      -1
         655 517373.19858     24       1 - e A 1Sigma+  124 -1       0      -1
         656 517717.23333     24       1 - e X 1Sigma+  130  0       0       0
         657 523944.53848     24       1 - e A 1Sigma+  125 -1       0      -1
         658 524701.05448     24       1 - e X 1Sigma+  131  0       0       0
         659 530568.55744     24       1 - e A 1Sigma+  126 -1       0      -1
         660 531744.86958     24       1 - e X 1Sigma+  132  0       0       0
         661 537247.35204     24       1 - e A 1Sigma+  127 -1       0      -1
         662 538848.48576     24       1 - e X 1Sigma+  133  0       0       0
         663 543982.78793     24       1 - e A 1Sigma+  128 -1       0      -1
         664 546011.68462     24       1 - e X 1Sigma+  134  0       0       0
         665 550776.43684     24       1 - e A 1Sigma+  129 -1       0      -1
         666 553234.23414     24       1 - e X 1Sigma+  135  0       0       0
         667 557629.55214     24       1 - e A 1Sigma+  130 -1       0      -1
         668 560515.89656     24       1 - e X 1Sigma+  136  0       0       0
         669 564543.06704     24       1 - e A 1Sigma+  131 -1       0      -1
         670 567856.43270     24       1 - e X 1Sigma+  137  0       0       0
         671 571517.61718     24       1 - e A 1Sigma+  132 -1       0      -1
         672 575255.60828     24       1 - e X 1Sigma+  138  0       0       0
         673 578553.58455     24       1 - e A 1Sigma+  133 -1       0      -1
         674 582713.19657     24       1 - e X 1Sigma+  139  0       0       0
         675 585651.14943     24       1 - e A 1Sigma+  134 -1       0      -1
         676 590228.97928     24       1 - e X 1Sigma+  140  0       0       0
         677 592810.33421     24       1 - e A 1Sigma+  135 -1       0      -1
         678 597802.74647     24       1 - e X 1Sigma+  141  0       0       0
         679 600031.04068     24       1 - e A 1Sigma+  136 -1       0      -1
         680 605434.29760     24       1 - e X 1Sigma+  142  0       0       0
         681 607313.08509     24       1 - e A 1Sigma+  137 -1       0      -1
         682 613123.44236     24       1 - e X 1Sigma+  143  0       0       0
         683 614656.22751     24       1 - e A 1Sigma+  138 -1       0      -1
         684 620870.00176     24       1 - e X 1Sigma+  144  0       0       0
         685 622060.19392     24       1 - e A 1Sigma+  139 -1       0      -1
         686 628673.80825     24       1 - e X 1Sigma+  145  0       0       0
         687 629524.69332     24       1 - e A 1Sigma+  140 -1       0      -1
         688 636534.70542     24       1 - e X 1Sigma+  146  0       0       0
         689 637049.42693     24       1 - e A 1Sigma+  141 -1       0      -1
         690 644452.54630     24       1 - e X 1Sigma+  147  0       0       0
         691 644634.09537     24       1 - e A 1Sigma+  142 -1       0      -1
         692 652278.40584     24       1 - e A 1Sigma+  143 -1       0      -1
         693 652427.19267     24       1 - e X 1Sigma+  148  0       0       0
         694 659982.07593     24       1 - e A 1Sigma+  144 -1       0      -1
         695 660458.51581     24       1 - e X 1Sigma+  149  0       0       0
         696 667744.83385     24       1 - e A 1Sigma+  145 -1       0      -1
         697 668546.39693     24       1 - e X 1Sigma+  150  0       0       0
         698 675566.41944     24       1 - e A 1Sigma+  146 -1       0      -1
         699 676690.72470     24       1 - e X 1Sigma+  151  0       0       0
         700 683446.58465     24       1 - e A 1Sigma+  147 -1       0      -1
         701 684891.39382     24       1 - e X 1Sigma+  152  0       0       0
         702 691385.09529     24       1 - e A 1Sigma+  148 -1       0      -1
         703 693148.30522     24       1 - e X 1Sigma+  153  0       0       0
         704 699381.73144     24       1 - e A 1Sigma+  149 -1       0      -1
         705 701461.36726     24       1 - e X 1Sigma+  154  0       0       0
         706 707436.28776     24       1 - e A 1Sigma+  150 -1       0      -1
         707 709830.49456     24       1 - e X 1Sigma+  155  0       0       0
         708 715548.57270     24       1 - e A 1Sigma+  151 -1       0      -1
         709 718255.60712     24       1 - e X 1Sigma+  156  0       0       0
         710 723718.40640     24       1 - e A 1Sigma+  152 -1       0      -1
         711 726736.62919     24       1 - e X 1Sigma+  157  0       0       0
         712 731945.61986     24       1 - e A 1Sigma+  153 -1       0      -1
         713 735273.48927     24       1 - e X 1Sigma+  158  0       0       0
         714 740230.05726     24       1 - e A 1Sigma+  154 -1       0      -1
         715 743866.11944     24       1 - e X 1Sigma+  159  0       0       0
         716 748571.57412     24       1 - e A 1Sigma+  155 -1       0      -1
         717 752514.45606     24       1 - e X 1Sigma+  160  0       0       0
         718 756970.03405     24       1 - e A 1Sigma+  156 -1       0      -1
         719 761218.43864     24       1 - e X 1Sigma+  161  0       0       0
         720 765425.30852     24       1 - e A 1Sigma+  157 -1       0      -1
         721 769978.00985     24       1 - e X 1Sigma+  162  0       0       0
         722 773937.27821     24       1 - e A 1Sigma+  158 -1       0      -1
         723 778793.11450     24       1 - e X 1Sigma+  163  0       0       0
         724 782505.83203     24       1 - e A 1Sigma+  159 -1       0      -1
         725 787663.70020     24       1 - e X 1Sigma+  164  0       0       0
         726 791130.86642     24       1 - e A 1Sigma+  160 -1       0      -1
         727 796589.71750     24       1 - e X 1Sigma+  165  0       0       0
         728 799812.28378     24       1 - e A 1Sigma+  161 -1       0      -1
         729 805571.11999     24       1 - e X 1Sigma+  166  0       0       0
         730 808549.99200     24       1 - e A 1Sigma+  162 -1       0      -1
         731 814607.86348     24       1 - e X 1Sigma+  167  0       0       0
         732 817343.90384     24       1 - e A 1Sigma+  163 -1       0      -1
         733 823699.90622     24       1 - e X 1Sigma+  168  0       0       0
         734 826193.93732     24       1 - e A 1Sigma+  164 -1       0      -1
         735 832847.20816     24       1 - e X 1Sigma+  169  0       0       0
         736 835100.01490     24       1 - e A 1Sigma+  165 -1       0      -1
         737 842049.73120     24       1 - e X 1Sigma+  170  0       0       0
         738 844062.06320     24       1 - e A 1Sigma+  166 -1       0      -1
         739 851307.43897     24       1 - e X 1Sigma+  171  0       0       0
         740 853080.01187     24       1 - e A 1Sigma+  167 -1       0      -1
         741 860620.29771     24       1 - e X 1Sigma+  172  0       0       0
         742 862153.79402     24       1 - e A 1Sigma+  168 -1       0      -1
         743 869988.27521     24       1 - e X 1Sigma+  173  0       0       0
         744 871283.34631     24       1 - e A 1Sigma+  169 -1       0      -1
         745 879411.34046     24       1 - e X 1Sigma+  174  0       0       0
         746 880468.60955     24       1 - e A 1Sigma+  170 -1       0      -1
         747 888889.46330     24       1 - e X 1Sigma+  175  0       0       0
         748 889709.52722     24       1 - e A 1Sigma+  171 -1       0      -1
         749 898422.61580     24       1 - e X 1Sigma+  176  0       0       0
         750 899006.04590     24       1 - e A 1Sigma+  172 -1       0      -1
         751 908010.77160     24       1 - e X 1Sigma+  177  0       0       0
         752 908358.11479     24       1 - e A 1Sigma+  173 -1       0      -1
         753 917653.90590     24       1 - e X 1Sigma+  178  0       0       0
         754 917765.68532     24       1 - e A 1Sigma+  174 -1       0      -1
         755 927228.71099     24       1 - e A 1Sigma+  175 -1       0      -1
         756 927351.99432     24       1 - e X 1Sigma+  179  0       0       0
         757 936747.14885     24       1 - e A 1Sigma+  176 -1       0      -1
         758 937105.01356     24       1 - e X 1Sigma+  180  0       0       0
         759 946320.95782     24       1 - e A 1Sigma+  177 -1       0      -1
         760 946912.94106     24       1 - e X 1Sigma+  181  0       0       0
         761 955950.09823     24       1 - e A 1Sigma+  178 -1       0      -1
         762 956775.75560     24       1 - e X 1Sigma+  182  0       0       0
         763 965634.53184     24       1 - e A 1Sigma+  179 -1       0      -1
         764 966693.43645     24       1 - e X 1Sigma+  183  0       0       0
         765 975374.22308     24       1 - e A 1Sigma+  180 -1       0      -1
         766 976665.96403     24       1 - e X 1Sigma+  184  0       0       0
         767 985169.13833     24       1 - e A 1Sigma+  181 -1       0      -1
         768 986693.31902     24       1 - e X 1Sigma+  185  0       0       0
         769 995019.24579     24       1 - e A 1Sigma+  182 -1       0      -1
         770 996775.48277     24       1 - e X 1Sigma+  186  0       0       0
         771 1004924.5143     24       1 - e A 1Sigma+  183 -1       0      -1
         772 1006912.4372     24       1 - e X 1Sigma+  187  0       0       0
         773 1014884.9142     24       1 - e A 1Sigma+  184 -1       0      -1
         774 1017104.1656     24       1 - e X 1Sigma+  188  0       0       0
         775 1024900.4168     24       1 - e A 1Sigma+  185 -1       0      -1
         776 1027350.6515     24       1 - e X 1Sigma+  189  0       0       0
         777 1034970.9950     24       1 - e A 1Sigma+  186 -1       0      -1
         778 1037651.8793     24       1 - e X 1Sigma+  190  0       0       0
         779 1045096.6225     24       1 - e A 1Sigma+  187 -1       0      -1
         780 1048007.8338     24       1 - e X 1Sigma+  191  0       0       0
         781 1055277.2743     24       1 - e A 1Sigma+  188 -1       0      -1
         782 1058418.5002     24       1 - e X 1Sigma+  192  0       0       0
         783 1065512.9258     24       1 - e A 1Sigma+  189 -1       0      -1
         784 1068883.8642     24       1 - e X 1Sigma+  193  0       0       0
         785 1075803.5532     24       1 - e A 1Sigma+  190 -1       0      -1
         786 1079403.9125     24       1 - e X 1Sigma+  194  0       0       0
         787 1086149.1338     24       1 - e A 1Sigma+  191 -1       0      -1
         788 1089978.6319     24       1 - e X 1Sigma+  195  0       0       0
         789 1096549.6463     24       1 - e A 1Sigma+  192 -1       0      -1
         790 1100608.0104     24       1 - e X 1Sigma+  196  0       0       0
         791 1107005.0698     24       1 - e A 1Sigma+  193 -1       0      -1
         792 1111292.0363     24       1 - e X 1Sigma+  197  0       0       0
         793 1117515.3844     24       1 - e A 1Sigma+  194 -1       0      -1
         794 1122030.6996     24       1 - e X 1Sigma+  198  0       0       0
         795 1128080.5707     24       1 - e A 1Sigma+  195 -1       0      -1
         796 1132824.0044     24       1 - e X 1Sigma+  199  0       0       0
         797 1138700.6101     24       1 - e A 1Sigma+  196 -1       0      -1
         798 1149375.4844     24       1 - e A 1Sigma+  197 -1       0      -1
         799 1160105.1766     24       1 - e A 1Sigma+  198 -1       0      -1
         800 1170889.6701     24       1 - e A 1Sigma+  199 -1       0      -1
         801    62.222248     40       2 + e X 1Sigma+    0  0       0       0
         802  2937.384072     40       2 + e X 1Sigma+    1  0       0       0
         803  5706.621775     40       2 + e X 1Sigma+    2  0       0       0
         804  8368.396897     40       2 + e X 1Sigma+    3  0       0       0
         805 10926.306714     40       2 + e X 1Sigma+    4  0       0       0
         806 13385.811328     40       2 + e X 1Sigma+    5  0       0       0
         807 15747.051197     40       2 + e X 1Sigma+    6  0       0       0
         808 18004.941911     40       2 + e X 1Sigma+    7  0       0       0
         809 20155.741486     40       2 + e X 1Sigma+    8  0       0       0
         810 22197.525420     40       2 + e X 1Sigma+    9  0       0       0
         811 24127.652506     40       2 + e X 1Sigma+   10  0       0       0
         812 25941.263150     40       2 + e X 1Sigma+   11  0       0       0
         813 27632.644705     40       2 + e X 1Sigma+   12  0       0       0
         814 29194.899221     40       2 + e X 1Sigma+   13  0       0       0
         815 30619.395709     40       2 + e X 1Sigma+   14  0       0       0
         816 31895.447394     40       2 + e X 1Sigma+   15  0       0       0
         817 33014.164464     40       2 + e X 1Sigma+   16  0       0       0
         818 34018.591311     40       2 + e X 1Sigma+   17  0       0       0
         819 35055.062767     40       2 + e X 1Sigma+   18  0       0       0
         820 36220.767128     40       2 + e X 1Sigma+   19  0       0       0
         821 36422.529518     40       2 + e A 1Sigma+    0  1       0       1
         822 37409.843920     40       2 + e A 1Sigma+    1  1       0       1
         823 37514.714000     40       2 + e X 1Sigma+   20  0       0       0
         824 38467.515491     40       2 + e A 1Sigma+    2  1       0       1
         825 38919.420790     40       2 + e X 1Sigma+   21  0       0       0
         826 39592.690566     40       2 + e A 1Sigma+    3  1       0       1
         827 40422.381279     40       2 + e X 1Sigma+   22  0       0       0
         828 40780.998131     40       2 + e A 1Sigma+    4  1       0       1
         829 42015.016513     40       2 + e X 1Sigma+   23  0       0       0
         830 42028.672266     40       2 + e A 1Sigma+    5  1       0       1
         831 43332.095610     40       2 + e A 1Sigma+    6  1       0       1
         832 43691.086094     40       2 + e X 1Sigma+   24  0       0       0
         833 44687.987175     40       2 + e A 1Sigma+    7  1       0       1
         834 45445.844395     40       2 + e X 1Sigma+   25  0       0       0
         835 46094.486778     40       2 + e A 1Sigma+    8  1       0       1
         836 47275.531035     40       2 + e X 1Sigma+   26  0       0       0
         837 47549.996544     40       2 + e A 1Sigma+    9  1       0       1
         838 49052.597767     40       2 + e A 1Sigma+   10  1       0       1
         839 49177.114056     40       2 + e X 1Sigma+   27  0       0       0
         840 50600.340796     40       2 + e A 1Sigma+   11  1       0       1
         841 51148.064741     40       2 + e X 1Sigma+   28  0       0       0
         842 52191.715031     40       2 + e A 1Sigma+   12  1       0       1
         843 53186.275858     40       2 + e X 1Sigma+   29  0       0       0
         844 53825.295432     40       2 + e A 1Sigma+   13  1       0       1
         845 55289.981079     40       2 + e X 1Sigma+   30  0       0       0
         846 55499.688152     40       2 + e A 1Sigma+   14  1       0       1
         847 57213.252188     40       2 + e A 1Sigma+   15  1       0       1
         848 57457.676971     40       2 + e X 1Sigma+   31  0       0       0
         849 58964.162390     40       2 + e A 1Sigma+   16  1       0       1
         850 59688.117747     40       2 + e X 1Sigma+   32  0       0       0
         851 60750.809972     40       2 + e A 1Sigma+   17  1       0       1
         852 61980.233215     40       2 + e X 1Sigma+   33  0       0       0
         853 62572.166257     40       2 + e A 1Sigma+   18  1       0       1
         854 64333.087312     40       2 + e X 1Sigma+   34  0       0       0
         855 64428.366069     40       2 + e A 1Sigma+   19  1       0       1
         856 66321.183306     40       2 + e A 1Sigma+   20  1       0       1
         857 66745.836736     40       2 + e X 1Sigma+   35  0       0       0
         858 68253.819293     40       2 + e A 1Sigma+   21  1       0       1
         859 69217.728847     40       2 + e X 1Sigma+   36  0       0       0
         860 70229.579222     40       2 + e A 1Sigma+   22  1       0       1
         861 71748.065827     40       2 + e X 1Sigma+   37  0       0       0
         862 72250.579630     40       2 + e A 1Sigma+   23  1       0       1
         863 74317.556841     40       2 + e A 1Sigma+   24  1       0       1
         864 74336.179182     40       2 + e X 1Sigma+   38  0       0       0
         865 76430.748297     40       2 + e A 1Sigma+   25  1       0       1
         866 76981.440436     40       2 + e X 1Sigma+   39  0       0       0
         867 78590.753909     40       2 + e A 1Sigma+   26  1       0       1
         868 79683.250522     40       2 + e X 1Sigma+   40  0       0       0
         869 80798.892485     40       2 + e A 1Sigma+   27  1       0       1
         870 82441.059284     40       2 + e X 1Sigma+   41  0       0       0
         871 83056.980190     40       2 + e A 1Sigma+   28  1       0       1
         872 85254.363360     40       2 + e X 1Sigma+   42  0       0       0
         873 85366.712835     40       2 + e A 1Sigma+   29  1       0       1
         874 87729.225511     40       2 + e A 1Sigma+   30  1       0       1
         875 88122.709794     40       2 + e X 1Sigma+   43  0       0       0
         876 90145.097348     40       2 + e A 1Sigma+   31  1       0       1
         877 91045.678572     40       2 + e X 1Sigma+   44  0       0       0
         878 92614.405011     40       2 + e A 1Sigma+   32  1       0       1
         879 94022.875617     40       2 + e X 1Sigma+   45  0       0       0
         880 95136.690320     40       2 + e A 1Sigma+   33  1       0       1
         881 97053.918425     40       2 + e X 1Sigma+   46  0       0       0
         882 97711.121665     40       2 + e A 1Sigma+   34  1       0       1
         883 100138.44242     40       2 + e X 1Sigma+   47  0       0       0
         884 100336.87908     40       2 + e A 1Sigma+   35  1       0       1
         885 103013.27577     40       2 + e A 1Sigma+   36  1       0       1
         886 103276.09229     40       2 + e X 1Sigma+   48  0       0       0
         887 105739.54322     40       2 + e A 1Sigma+   37  1       0       1
         888 106466.51381     40       2 + e X 1Sigma+   49  0       0       0
         889 108514.78247     40       2 + e A 1Sigma+   38  1       0       1
         890 109709.34916     40       2 + e X 1Sigma+   50  0       0       0
         891 111338.15616     40       2 + e A 1Sigma+   39  1       0       1
         892 113004.24883     40       2 + e X 1Sigma+   51  0       0       0
         893 114209.03845     40       2 + e A 1Sigma+   40  1       0       1
         894 116350.89269     40       2 + e X 1Sigma+   52  0       0       0
         895 117127.02377     40       2 + e A 1Sigma+   41  1       0       1
         896 119748.99342     40       2 + e X 1Sigma+   53  0       0       0
         897 120091.89300     40       2 + e A 1Sigma+   42  1       0       1
         898 123103.53742     40       2 + e A 1Sigma+   43  1       0       1
         899 123198.27830     40       2 + e X 1Sigma+   54  0       0       0
         900 126161.91736     40       2 + e A 1Sigma+   44  1       0       1
         901 126698.47117     40       2 + e X 1Sigma+   55  0       0       0
         902 129267.14289     40       2 + e A 1Sigma+   45  1       0       1
         903 130249.28531     40       2 + e X 1Sigma+   56  0       0       0
         904 132419.55013     40       2 + e A 1Sigma+   46  1       0       1
         905 133850.43440     40       2 + e X 1Sigma+   57  0       0       0
         906 135619.60706     40       2 + e A 1Sigma+   47  1       0       1
         907 137501.63600     40       2 + e X 1Sigma+   58  0       0       0
         908 138867.75790     40       2 + e A 1Sigma+   48  1       0       1
         909 141202.62048     40       2 + e X 1Sigma+   59  0       0       0
         910 142164.36567     40       2 + e A 1Sigma+   49  1       0       1
         911 144953.13534     40       2 + e X 1Sigma+   60  0       0       0
         912 145509.67171     40       2 + e A 1Sigma+   50  1       0       1
         913 148752.93658     40       2 + e X 1Sigma+   61  0       0       0
         914 148903.75949     40       2 + e A 1Sigma+   51  1       0       1
         915 152346.59164     40       2 + e A 1Sigma+   52  1       0       1
         916 152601.78522     40       2 + e X 1Sigma+   62  0       0       0
         917 155838.07082     40       2 + e A 1Sigma+   53  1       0       1
         918 156499.43952     40       2 + e X 1Sigma+   63  0       0       0
         919 159378.09429     40       2 + e A 1Sigma+   54  1       0       1
         920 160445.64788     40       2 + e X 1Sigma+   64  0       0       0
         921 162966.60337     40       2 + e A 1Sigma+   55  1       0       1
         922 164440.15952     40       2 + e X 1Sigma+   65  0       0       0
         923 166603.56210     40       2 + e A 1Sigma+   56  1       0       1
         924 168482.73055     40       2 + e X 1Sigma+   66  0       0       0
         925 170288.89839     40       2 + e A 1Sigma+   57  1       0       1
         926 172573.12555     40       2 + e X 1Sigma+   67  0       0       0
         927 174022.51806     40       2 + e A 1Sigma+   58  1       0       1
         928 176711.10804     40       2 + e X 1Sigma+   68  0       0       0
         929 177804.32679     40       2 + e A 1Sigma+   59  1       0       1
         930 180896.43906     40       2 + e X 1Sigma+   69  0       0       0
         931 181634.18236     40       2 + e A 1Sigma+   60  1       0       1
         932 185128.87484     40       2 + e X 1Sigma+   70  0       0       0
         933 185511.88450     40       2 + e A 1Sigma+   61  1       0       1
         934 189408.16215     40       2 + e X 1Sigma+   71  0       0       0
         935 189437.24039     40       2 + e A 1Sigma+   62  1       0       1
         936 193410.10433     40       2 + e A 1Sigma+   63  1       0       1
         937 193734.03479     40       2 + e X 1Sigma+   72  0       0       0
         938 197430.35479     40       2 + e A 1Sigma+   64  1       0       1
         939 198106.22159     40       2 + e X 1Sigma+   73  0       0       0
         940 201497.85436     40       2 + e A 1Sigma+   65  1       0       1
         941 202524.45562     40       2 + e X 1Sigma+   74  0       0       0
         942 205612.43376     40       2 + e A 1Sigma+   66  1       0       1
         943 206988.46875     40       2 + e X 1Sigma+   75  0       0       0
         944 209773.90165     40       2 + e A 1Sigma+   67  1       0       1
         945 211497.97806     40       2 + e X 1Sigma+   76  0       0       0
         946 213982.06479     40       2 + e A 1Sigma+   68  1       0       1
         947 216052.68364     40       2 + e X 1Sigma+   77  0       0       0
         948 218236.74595     40       2 + e A 1Sigma+   69  1       0       1
         949 220652.27829     40       2 + e X 1Sigma+   78  0       0       0
         950 222537.78214     40       2 + e A 1Sigma+   70  1       0       1
         951 225296.46047     40       2 + e X 1Sigma+   79  0       0       0
         952 226885.01389     40       2 + e A 1Sigma+   71  1       0       1
         953 229984.93546     40       2 + e X 1Sigma+   80  0       0       0
         954 231278.27462     40       2 + e A 1Sigma+   72  1       0       1
         955 234717.40911     40       2 + e X 1Sigma+   81  0       0       0
         956 235717.37528     40       2 + e A 1Sigma+   73  1       0       1
         957 239493.58469     40       2 + e X 1Sigma+   82  0       0       0
         958 240202.11392     40       2 + e A 1Sigma+   74  1       0       1
         959 244313.16836     40       2 + e X 1Sigma+   83  0       0       0
         960 244732.30166     40       2 + e A 1Sigma+   75  1       0       1
         961 249175.87143     40       2 + e X 1Sigma+   84  0       0       0
         962 249307.75428     40       2 + e A 1Sigma+   76  1       0       1
         963 253928.27500     40       2 + e A 1Sigma+   77  1       0       1
         964 254081.41303     40       2 + e X 1Sigma+   85  0       0       0
         965 258593.66308     40       2 + e A 1Sigma+   78  1       0       1
         966 259029.52339     40       2 + e X 1Sigma+   86  0       0       0
         967 263303.70619     40       2 + e A 1Sigma+   79  1       0       1
         968 264019.93247     40       2 + e X 1Sigma+   87  0       0       0
         969 268058.16312     40       2 + e A 1Sigma+   80  1       0       1
         970 269052.36448     40       2 + e X 1Sigma+   88  0       0       0
         971 272856.77902     40       2 + e A 1Sigma+   81  1       0       1
         972 274126.53857     40       2 + e X 1Sigma+   89  0       0       0
         973 277699.30383     40       2 + e A 1Sigma+   82  1       0       1
         974 279242.17345     40       2 + e X 1Sigma+   90  0       0       0
         975 282585.48423     40       2 + e A 1Sigma+   83  1       0       1
         976 284398.98891     40       2 + e X 1Sigma+   91  0       0       0
         977 287515.04484     40       2 + e A 1Sigma+   84  1       0       1
         978 289596.70504     40       2 + e X 1Sigma+   92  0       0       0
         979 292487.68302     40       2 + e A 1Sigma+   85  1       0       1
         980 294835.04303     40       2 + e X 1Sigma+   93  0       0       0
         981 297503.08874     40       2 + e A 1Sigma+   86  1       0       1
         982 300113.72709     40       2 + e X 1Sigma+   94  0       0       0
         983 302560.96278     40       2 + e A 1Sigma+   87  1       0       1
         984 305432.48869     40       2 + e X 1Sigma+   95  0       0       0
         985 307661.01010     40       2 + e A 1Sigma+   88  1       0       1
         986 310791.07160     40       2 + e X 1Sigma+   96  0       0       0
         987 312802.93362     40       2 + e A 1Sigma+   89  1       0       1
         988 316189.23739     40       2 + e X 1Sigma+   97  0       0       0
         989 317986.43825     40       2 + e A 1Sigma+   90  1       0       1
         990 321626.75941     40       2 + e X 1Sigma+   98  0       0       0
         991 323211.23232     40       2 + e A 1Sigma+   91  1       0       1
         992 327103.41609     40       2 + e X 1Sigma+   99  0       0       0
         993 328477.03407     40       2 + e A 1Sigma+   92  1       0       1
         994 332618.99621     40       2 + e X 1Sigma+  100  0       0       0
         995 333783.57764     40       2 + e A 1Sigma+   93  1       0       1
         996 338173.31238     40       2 + e X 1Sigma+  101  0       0       0
         997 339130.60086     40       2 + e A 1Sigma+   94  1       0       1
         998 343766.20385     40       2 + e X 1Sigma+  102  0       0       0
         999 344517.83346     40       2 + e A 1Sigma+   95  1       0       1
        1000 349397.53405     40       2 + e X 1Sigma+  103  0       0       0
        1001 349944.99899     40       2 + e A 1Sigma+   96  1       0       1
        1002 355067.19805     40       2 + e X 1Sigma+  104  0       0       0
        1003 355411.81892     40       2 + e A 1Sigma+   97  1       0       1
        1004 360775.13533     40       2 + e X 1Sigma+  105  0       0       0
        1005 360918.01605     40       2 + e A 1Sigma+   98  1       0       1
        1006 366463.31283     40       2 + e A 1Sigma+   99  1       0       1
        1007 366521.33720     40       2 + e X 1Sigma+  106  0       0       0
        1008 372047.43233     40       2 + e A 1Sigma+  100  1       0       1
        1009 372305.84952     40       2 + e X 1Sigma+  107  0       0       0
        1010 377670.10398     40       2 + e A 1Sigma+  101  1       0       1
        1011 378128.77779     40       2 + e X 1Sigma+  108  0       0       0
        1012 383331.06609     40       2 + e A 1Sigma+  102  1       0       1
        1013 383990.29933     40       2 + e X 1Sigma+  109  0       0       0
        1014 389030.07528     40       2 + e A 1Sigma+  103  1       0       1
        1015 389890.68830     40       2 + e X 1Sigma+  110  0       0       0
        1016 394766.91174     40       2 + e A 1Sigma+  104  1       0       1
        1017 395830.34407     40       2 + e X 1Sigma+  111  0       0       0
        1018 400541.36362     40       2 + e A 1Sigma+  105  1       0       1
        1019 401809.82131     40       2 + e X 1Sigma+  112  0       0       0
        1020 406353.22447     40       2 + e A 1Sigma+  106  1       0       1
        1021 407829.85872     40       2 + e X 1Sigma+  113  0       0       0
        1022 412202.31287     40       2 + e A 1Sigma+  107  1       0       1
        1023 413891.40921     40       2 + e X 1Sigma+  114  0       0       0
        1024 418088.47852     40       2 + e A 1Sigma+  108  1       0       1
        1025 419995.66231     40       2 + e X 1Sigma+  115  0       0       0
        1026 424011.59910     40       2 + e A 1Sigma+  109  1       0       1
        1027 426144.04413     40       2 + e X 1Sigma+  116  0       0       0
        1028 429971.58750     40       2 + e A 1Sigma+  110  1       0       1
        1029 432338.19418     40       2 + e X 1Sigma+  117  0       0       0
        1030 435968.40592     40       2 + e A 1Sigma+  111  1       0       1
        1031 438579.92067     40       2 + e X 1Sigma+  118  0       0       0
        1032 442002.07689     40       2 + e A 1Sigma+  112  1       0       1
        1033 444871.13375     40       2 + e X 1Sigma+  119  0       0       0
        1034 448072.68735     40       2 + e A 1Sigma+  113  1       0       1
        1035 451213.76322     40       2 + e X 1Sigma+  120  0       0       0
        1036 454180.39225     40       2 + e A 1Sigma+  114  1       0       1
        1037 457609.66912     40       2 + e X 1Sigma+  121  0       0       0
        1038 460325.42888     40       2 + e A 1Sigma+  115  1       0       1
        1039 464060.55487     40       2 + e X 1Sigma+  122  0       0       0
        1040 466508.14547     40       2 + e A 1Sigma+  116  1       0       1
        1041 470567.90077     40       2 + e X 1Sigma+  123  0       0       0
        1042 472729.03661     40       2 + e A 1Sigma+  117  1       0       1
        1043 477132.93089     40       2 + e X 1Sigma+  124  0       0       0
        1044 478988.77939     40       2 + e A 1Sigma+  118  1       0       1
        1045 483756.60545     40       2 + e X 1Sigma+  125  0       0       0
        1046 485288.26996     40       2 + e A 1Sigma+  119  1       0       1
        1047 490439.62827     40       2 + e X 1Sigma+  126  0       0       0
        1048 491628.66118     40       2 + e A 1Sigma+  120  1       0       1
        1049 497182.47168     40       2 + e X 1Sigma+  127  0       0       0
        1050 498011.38883     40       2 + e A 1Sigma+  121  1       0       1
        1051 503985.41529     40       2 + e X 1Sigma+  128  0       0       0
        1052 504438.16612     40       2 + e A 1Sigma+  122  1       0       1
        1053 510848.58625     40       2 + e X 1Sigma+  129  0       0       0
        1054 510910.95102     40       2 + e A 1Sigma+  123  1       0       1
        1055 517431.88667     40       2 + e A 1Sigma+  124  1       0       1
        1056 517771.99218     40       2 + e X 1Sigma+  130  0       0       0
        1057 524003.21010     40       2 + e A 1Sigma+  125  1       0       1
        1058 524755.54911     40       2 + e X 1Sigma+  131  0       0       0
        1059 530627.14707     40       2 + e A 1Sigma+  126  1       0       1
        1060 531799.10786     40       2 + e X 1Sigma+  132  0       0       0
        1061 537305.79982     40       2 + e A 1Sigma+  127  1       0       1
        1062 538902.47658     40       2 + e X 1Sigma+  133  0       0       0
        1063 544041.04223     40       2 + e A 1Sigma+  128  1       0       1
        1064 546065.43748     40       2 + e X 1Sigma+  134  0       0       0
        1065 550834.45563     40       2 + e A 1Sigma+  129  1       0       1
        1066 553287.75876     40       2 + e X 1Sigma+  135  0       0       0
        1067 557687.30345     40       2 + e A 1Sigma+  130  1       0       1
        1068 560569.20271     40       2 + e X 1Sigma+  136  0       0       0
        1069 564600.52853     40       2 + e A 1Sigma+  131  1       0       1
        1070 567909.53000     40       2 + e X 1Sigma+  137  0       0       0
        1071 571574.77511     40       2 + e A 1Sigma+  132  1       0       1
        1072 575308.50607     40       2 + e X 1Sigma+  138  0       0       0
        1073 578610.43228     40       2 + e A 1Sigma+  133  1       0       1
        1074 582765.90387     40       2 + e X 1Sigma+  139  0       0       0
        1075 585707.68596     40       2 + e A 1Sigma+  134  1       0       1
        1076 590281.50475     40       2 + e X 1Sigma+  140  0       0       0
        1077 592866.56286     40       2 + e A 1Sigma+  135  1       0       1
        1078 597855.09837     40       2 + e X 1Sigma+  141  0       0       0
        1079 600086.96795     40       2 + e A 1Sigma+  136  1       0       1
        1080 605486.48381     40       2 + e X 1Sigma+  142  0       0       0
        1081 607368.71963     40       2 + e A 1Sigma+  137  1       0       1
        1082 613175.47035     40       2 + e X 1Sigma+  143  0       0       0
        1083 614711.57935     40       2 + e A 1Sigma+  138  1       0       1
        1084 620921.87853     40       2 + e X 1Sigma+  144  0       0       0
        1085 622115.27384     40       2 + e A 1Sigma+  139  1       0       1
        1086 628725.54043     40       2 + e X 1Sigma+  145  0       0       0
        1087 629579.51245     40       2 + e A 1Sigma+  140  1       0       1
        1088 636586.29923     40       2 + e X 1Sigma+  146  0       0       0
        1089 637103.99648     40       2 + e A 1Sigma+  141  1       0       1
        1090 644504.00760     40       2 + e X 1Sigma+  147  0       0       0
        1091 644688.42637     40       2 + e A 1Sigma+  142  1       0       1
        1092 652332.50902     40       2 + e A 1Sigma+  143  1       0       1
        1093 652478.52699     40       2 + e X 1Sigma+  148  0       0       0
        1094 660035.96163     40       2 + e A 1Sigma+  144  1       0       1
        1095 660509.72831     40       2 + e X 1Sigma+  149  0       0       0
        1096 667798.51197     40       2 + e A 1Sigma+  145  1       0       1
        1097 668597.49246     40       2 + e X 1Sigma+  150  0       0       0
        1098 675619.89945     40       2 + e A 1Sigma+  146  1       0       1
        1099 676741.70785     40       2 + e X 1Sigma+  151  0       0       0
        1100 683499.87553     40       2 + e A 1Sigma+  147  1       0       1
        1101 684942.26892     40       2 + e X 1Sigma+  152  0       0       0
        1102 691438.20554     40       2 + e A 1Sigma+  148  1       0       1
        1103 693199.07635     40       2 + e X 1Sigma+  153  0       0       0
        1104 699434.66906     40       2 + e A 1Sigma+  149  1       0       1
        1105 701512.03826     40       2 + e X 1Sigma+  154  0       0       0
        1106 707489.06025     40       2 + e A 1Sigma+  150  1       0       1
        1107 709881.06905     40       2 + e X 1Sigma+  155  0       0       0
        1108 715601.18712     40       2 + e A 1Sigma+  151  1       0       1
        1109 718306.08852     40       2 + e X 1Sigma+  156  0       0       0
        1110 723770.86942     40       2 + e A 1Sigma+  152  1       0       1
        1111 726787.02075     40       2 + e X 1Sigma+  157  0       0       0
        1112 731997.93771     40       2 + e A 1Sigma+  153  1       0       1
        1113 735323.79408     40       2 + e X 1Sigma+  158  0       0       0
        1114 740282.23577     40       2 + e A 1Sigma+  154  1       0       1
        1115 743916.34044     40       2 + e X 1Sigma+  159  0       0       0
        1116 748623.61880     40       2 + e A 1Sigma+  155  1       0       1
        1117 752564.59603     40       2 + e X 1Sigma+  160  0       0       0
        1118 757021.95009     40       2 + e A 1Sigma+  156  1       0       1
        1119 761268.50025     40       2 + e X 1Sigma+  161  0       0       0
        1120 765477.10080     40       2 + e A 1Sigma+  157  1       0       1
        1121 770027.99563     40       2 + e X 1Sigma+  162  0       0       0
        1122 773988.95133     40       2 + e A 1Sigma+  158  1       0       1
        1123 778843.02688     40       2 + e X 1Sigma+  163  0       0       0
        1124 782557.39031     40       2 + e A 1Sigma+  159  1       0       1
        1125 787713.54149     40       2 + e X 1Sigma+  164  0       0       0
        1126 791182.31395     40       2 + e A 1Sigma+  160  1       0       1
        1127 796639.48991     40       2 + e X 1Sigma+  165  0       0       0
        1128 799863.62442     40       2 + e A 1Sigma+  161  1       0       1
        1129 805620.82561     40       2 + e X 1Sigma+  166  0       0       0
        1130 808601.22944     40       2 + e A 1Sigma+  162  1       0       1
        1131 814657.50432     40       2 + e X 1Sigma+  167  0       0       0
        1132 817395.04156     40       2 + e A 1Sigma+  163  1       0       1
        1133 823749.48418     40       2 + e X 1Sigma+  168  0       0       0
        1134 826244.97863     40       2 + e A 1Sigma+  164  1       0       1
        1135 832896.72509     40       2 + e X 1Sigma+  169  0       0       0
        1136 835150.96295     40       2 + e A 1Sigma+  165  1       0       1
        1137 842099.18886     40       2 + e X 1Sigma+  170  0       0       0
        1138 844112.92100     40       2 + e A 1Sigma+  166  1       0       1
        1139 851356.83902     40       2 + e X 1Sigma+  171  0       0       0
        1140 853130.78229     40       2 + e A 1Sigma+  167  1       0       1
        1141 860669.64176     40       2 + e X 1Sigma+  172  0       0       0
        1142 862204.47979     40       2 + e A 1Sigma+  168  1       0       1
        1143 870037.56480     40       2 + e X 1Sigma+  173  0       0       0
        1144 871333.95005     40       2 + e A 1Sigma+  169  1       0       1
        1145 879460.57706     40       2 + e X 1Sigma+  174  0       0       0
        1146 880519.13373     40       2 + e A 1Sigma+  170  1       0       1
        1147 888938.64833     40       2 + e X 1Sigma+  175  0       0       0
        1148 889759.97421     40       2 + e A 1Sigma+  171  1       0       1
        1149 898471.75062     40       2 + e X 1Sigma+  176  0       0       0
        1150 899056.41797     40       2 + e A 1Sigma+  172  1       0       1
        1151 908059.85750     40       2 + e X 1Sigma+  177  0       0       0
        1152 908408.41410     40       2 + e A 1Sigma+  173  1       0       1
        1153 917702.94413     40       2 + e X 1Sigma+  178  0       0       0
        1154 917815.91394     40       2 + e A 1Sigma+  174  1       0       1
        1155 927278.87091     40       2 + e A 1Sigma+  175  1       0       1
        1156 927400.98609     40       2 + e X 1Sigma+  179  0       0       0
        1157 936797.24196     40       2 + e A 1Sigma+  176  1       0       1
        1158 937153.96003     40       2 + e X 1Sigma+  180  0       0       0
        1159 946370.98593     40       2 + e A 1Sigma+  177  1       0       1
        1160 946961.84335     40       2 + e X 1Sigma+  181  0       0       0
        1161 956000.06308     40       2 + e A 1Sigma+  178  1       0       1
        1162 956824.61479     40       2 + e X 1Sigma+  182  0       0       0
        1163 965684.43510     40       2 + e A 1Sigma+  179  1       0       1
        1164 966742.25359     40       2 + e X 1Sigma+  183  0       0       0
        1165 975424.06636     40       2 + e A 1Sigma+  180  1       0       1
        1166 976714.74013     40       2 + e X 1Sigma+  184  0       0       0
        1167 985218.92315     40       2 + e A 1Sigma+  181  1       0       1
        1168 986742.05505     40       2 + e X 1Sigma+  185  0       0       0
        1169 995068.97364     40       2 + e A 1Sigma+  182  1       0       1
        1170 996824.17969     40       2 + e X 1Sigma+  186  0       0       0
        1171 1004974.1866     40       2 + e A 1Sigma+  183  1       0       1
        1172 1006961.0960     40       2 + e X 1Sigma+  187  0       0       0
        1173 1014934.5323     40       2 + e A 1Sigma+  184  1       0       1
        1174 1017152.7870     40       2 + e X 1Sigma+  188  0       0       0
        1175 1024949.9821     40       2 + e A 1Sigma+  185  1       0       1
        1176 1027399.2365     40       2 + e X 1Sigma+  189  0       0       0
        1177 1035020.5087     40       2 + e A 1Sigma+  186  1       0       1
        1178 1037700.4287     40       2 + e X 1Sigma+  190  0       0       0
        1179 1045146.0858     40       2 + e A 1Sigma+  187  1       0       1
        1180 1048056.3484     40       2 + e X 1Sigma+  191  0       0       0
        1181 1055326.6885     40       2 + e A 1Sigma+  188  1       0       1
        1182 1058466.9810     40       2 + e X 1Sigma+  192  0       0       0
        1183 1065562.2919     40       2 + e A 1Sigma+  189  1       0       1
        1184 1068932.3120     40       2 + e X 1Sigma+  193  0       0       0
        1185 1075852.8725     40       2 + e A 1Sigma+  190  1       0       1
        1186 1079452.3284     40       2 + e X 1Sigma+  194  0       0       0
        1187 1086198.4073     40       2 + e A 1Sigma+  191  1       0       1
        1188 1090027.0174     40       2 + e X 1Sigma+  195  0       0       0
        1189 1096598.8752     40       2 + e A 1Sigma+  192  1       0       1
        1190 1100656.3683     40       2 + e X 1Sigma+  196  0       0       0
        1191 1107054.2550     40       2 + e A 1Sigma+  193  1       0       1
        1192 1111340.3734     40       2 + e X 1Sigma+  197  0       0       0
        1193 1117564.5273     40       2 + e A 1Sigma+  194  1       0       1
        1194 1122079.0379     40       2 + e X 1Sigma+  198  0       0       0
        1195 1128129.6725     40       2 + e A 1Sigma+  195  1       0       1
        1196 1132872.4895     40       2 + e X 1Sigma+  199  0       0       0
        1197 1138749.6727     40       2 + e A 1Sigma+  196  1       0       1
        1198 1149424.5119     40       2 + e A 1Sigma+  197  1       0       1
        1199 1160154.1807     40       2 + e A 1Sigma+  198  1       0       1
        1200 1170938.7261     40       2 + e A 1Sigma+  199  1       0       1
        1201 36422.529518     40       2 - f A 1Sigma+    0 -1       0      -1
        1202 37409.843920     40       2 - f A 1Sigma+    1 -1       0      -1
        1203 38467.515491     40       2 - f A 1Sigma+    2 -1       0      -1
        1204 39592.690566     40       2 - f A 1Sigma+    3 -1       0      -1
        1205 40780.998131     40       2 - f A 1Sigma+    4 -1       0      -1
        1206 42028.672266     40       2 - f A 1Sigma+    5 -1       0      -1
        1207 43332.095610     40       2 - f A 1Sigma+    6 -1       0      -1
        1208 44687.987175     40       2 - f A 1Sigma+    7 -1       0      -1
        1209 46094.486778     40       2 - f A 1Sigma+    8 -1       0      -1
        1210 47549.996544     40       2 - f A 1Sigma+    9 -1       0      -1
        1211 49052.597767     40       2 - f A 1Sigma+   10 -1       0      -1
        1212 50600.340796     40       2 - f A 1Sigma+   11 -1       0      -1
        1213 52191.715031     40       2 - f A 1Sigma+   12 -1       0      -1
        1214 53825.295432     40       2 - f A 1Sigma+   13 -1       0      -1
        1215 55499.688152     40       2 - f A 1Sigma+   14 -1       0      -1
        1216 57213.252188     40       2 - f A 1Sigma+   15 -1       0      -1
        1217 58964.162390     40       2 - f A 1Sigma+   16 -1       0      -1
        1218 60750.809972     40       2 - f A 1Sigma+   17 -1       0      -1
        1219 62572.166257     40       2 - f A 1Sigma+   18 -1       0      -1
        1220 64428.366069     40       2 - f A 1Sigma+   19 -1       0      -1
        1221 66321.183306     40       2 - f A 1Sigma+   20 -1       0      -1
        1222 68253.819293     40       2 - f A 1Sigma+   21 -1       0      -1
        1223 70229.579222     40       2 - f A 1Sigma+   22 -1       0      -1
        1224 72250.579630     40       2 - f A 1Sigma+   23 -1       0      -1
        1225 74317.556841     40       2 - f A 1Sigma+   24 -1       0      -1
        1226 76430.748297     40       2 - f A 1Sigma+   25 -1       0      -1
        1227 78590.753909     40       2 - f A 1Sigma+   26 -1       0      -1
        1228 80798.892485     40       2 - f A 1Sigma+   27 -1       0      -1
        1229 83056.980190     40       2 - f A 1Sigma+   28 -1       0      -1
        1230 85366.712835     40       2 - f A 1Sigma+   29 -1       0      -1
        1231 87729.225511     40       2 - f A 1Sigma+   30 -1       0      -1
        1232 90145.097348     40       2 - f A 1Sigma+   31 -1       0      -1
        1233 92614.405011     40       2 - f A 1Sigma+   32 -1       0      -1
        1234 95136.690320     40       2 - f A 1Sigma+   33 -1       0      -1
        1235 97711.121665     40       2 - f A 1Sigma+   34 -1       0      -1
        1236 100336.87908     40       2 - f A 1Sigma+   35 -1       0      -1
        1237 103013.27577     40       2 - f A 1Sigma+   36 -1       0      -1
        1238 105739.54322     40       2 - f A 1Sigma+   37 -1       0      -1
        1239 108514.78247     40       2 - f A 1Sigma+   38 -1       0      -1
        1240 111338.15616     40       2 - f A 1Sigma+   39 -1       0      -1
        1241 114209.03845     40       2 - f A 1Sigma+   40 -1       0      -1
        1242 117127.02377     40       2 - f A 1Sigma+   41 -1       0      -1
        1243 120091.89300     40       2 - f A 1Sigma+   42 -1       0      -1
        1244 123103.53742     40       2 - f A 1Sigma+   43 -1       0      -1
        1245 126161.91736     40       2 - f A 1Sigma+   44 -1       0      -1
        1246 129267.14289     40       2 - f A 1Sigma+   45 -1       0      -1
        1247 132419.55013     40       2 - f A 1Sigma+   46 -1       0      -1
        1248 135619.60706     40       2 - f A 1Sigma+   47 -1       0      -1
        1249 138867.75790     40       2 - f A 1Sigma+   48 -1       0      -1
        1250 142164.36567     40       2 - f A 1Sigma+   49 -1       0      -1
        1251 145509.67171     40       2 - f A 1Sigma+   50 -1       0      -1
        1252 148903.75949     40       2 - f A 1Sigma+   51 -1       0      -1
        1253 152346.59164     40       2 - f A 1Sigma+   52 -1       0      -1
        1254 155838.07082     40       2 - f A 1Sigma+   53 -1       0      -1
        1255 159378.09429     40       2 - f A 1Sigma+   54 -1       0      -1
        1256 162966.60337     40       2 - f A 1Sigma+   55 -1       0      -1
        1257 166603.56210     40       2 - f A 1Sigma+   56 -1       0      -1
        1258 170288.89839     40       2 - f A 1Sigma+   57 -1       0      -1
        1259 174022.51806     40       2 - f A 1Sigma+   58 -1       0      -1
        1260 177804.32679     40       2 - f A 1Sigma+   59 -1       0      -1
        1261 181634.18236     40       2 - f A 1Sigma+   60 -1       0      -1
        1262 185511.88450     40       2 - f A 1Sigma+   61 -1       0      -1
        1263 189437.24039     40       2 - f A 1Sigma+   62 -1       0      -1
        1264 193410.10433     40       2 - f A 1Sigma+   63 -1       0      -1
        1265 197430.35479     40       2 - f A 1Sigma+   64 -1       0      -1
        1266 201497.85436     40       2 - f A 1Sigma+   65 -1       0      -1
        1267 205612.43376     40       2 - f A 1Sigma+   66 -1       0      -1
        1268 209773.90165     40       2 - f A 1Sigma+   67 -1       0      -1
        1269 213982.06479     40       2 - f A 1Sigma+   68 -1       0      -1
        1270 218236.74595     40       2 - f A 1Sigma+   69 -1       0      -1
        1271 222537.78214     40       2 - f A 1Sigma+   70 -1       0      -1
        1272 226885.01389     40       2 - f A 1Sigma+   71 -1       0      -1
        1273 231278.27462     40       2 - f A 1Sigma+   72 -1       0      -1
        1274 235717.37528     40       2 - f A 1Sigma+   73 -1       0      -1
        1275 240202.11392     40       2 - f A 1Sigma+   74 -1       0      -1
        1276 244732.30166     40       2 - f A 1Sigma+   75 -1       0      -1
        1277 249307.75428     40       2 - f A 1Sigma+   76 -1       0      -1
        1278 253928.27500     40       2 - f A 1Sigma+   77 -1       0      -1
        1279 258593.66308     40       2 - f A 1Sigma+   78 -1       0      -1
        1280 263303.70619     40       2 - f A 1Sigma+   79 -1       0      -1
        1281 268058.16312     40       2 - f A 1Sigma+   80 -1       0      -1
        1282 272856.77902     40       2 - f A 1Sigma+   81 -1       0      -1
        1283 277699.30383     40       2 - f A 1Sigma+   82 -1       0      -1
        1284 282585.48423     40       2 - f A 1Sigma+   83 -1       0      -1
        1285 287515.04484     40       2 - f A 1Sigma+   84 -1       0      -1
        1286 292487.68302     40       2 - f A 1Sigma+   85 -1       0      -1
        1287 297503.08874     40       2 - f A 1Sigma+   86 -1       0      -1
        1288 302560.96278     40       2 - f A 1Sigma+   87 -1       0      -1
        1289 307661.01010     40       2 - f A 1Sigma+   88 -1       0      -1
        1290 312802.93362     40       2 - f A 1Sigma+   89 -1       0      -1
        1291 317986.43825     40       2 - f A 1Sigma+   90 -1       0      -1
        1292 323211.23232     40       2 - f A 1Sigma+   91 -1       0      -1
        1293 328477.03407     40       2 - f A 1Sigma+   92 -1       0      -1
        1294 333783.57764     40       2 - f A 1Sigma+   93 -1       0      -1
        1295 339130.60086     40       2 - f A 1Sigma+   94 -1       0      -1
        1296 344517.83346     40       2 - f A 1Sigma+   95 -1       0      -1
        1297 349944.99899     40       2 - f A 1Sigma+   96 -1       0      -1
        1298 355411.81892     40       2 - f A 1Sigma+   97 -1       0      -1
        1299 360918.01605     40       2 - f A 1Sigma+   98 -1       0      -1
        1300 366463.31283     40       2 - f A 1Sigma+   99 -1       0      -1
        1301 372047.43233     40       2 - f A 1Sigma+  100 -1       0      -1
        1302 377670.10398     40       2 - f A 1Sigma+  101 -1       0      -1
        1303 383331.06609     40       2 - f A 1Sigma+  102 -1       0      -1
        1304 389030.07528     40       2 - f A 1Sigma+  103 -1       0      -1
        1305 394766.91174     40       2 - f A 1Sigma+  104 -1       0      -1
        1306 400541.36362     40       2 - f A 1Sigma+  105 -1       0      -1
        1307 406353.22447     40       2 - f A 1Sigma+  106 -1       0      -1
        1308 412202.31287     40       2 - f A 1Sigma+  107 -1       0      -1
        1309 418088.47852     40       2 - f A 1Sigma+  108 -1       0      -1
        1310 424011.59910     40       2 - f A 1Sigma+  109 -1       0      -1
        1311 429971.58750     40       2 - f A 1Sigma+  110 -1       0      -1
        1312 435968.40592     40       2 - f A 1Sigma+  111 -1       0      -1
        1313 442002.07689     40       2 - f A 1Sigma+  112 -1       0      -1
        1314 448072.68735     40       2 - f A 1Sigma+  113 -1       0      -1
        1315 454180.39225     40       2 - f A 1Sigma+  114 -1       0      -1
        1316 460325.42888     40       2 - f A 1Sigma+  115 -1       0      -1
        1317 466508.14547     40       2 - f A 1Sigma+  116 -1       0      -1
        1318 472729.03661     40       2 - f A 1Sigma+  117 -1       0      -1
        1319 478988.77939     40       2 - f A 1Sigma+  118 -1       0      -1
        1320 485288.26996     40       2 - f A 1Sigma+  119 -1       0      -1
        1321 491628.66118     40       2 - f A 1Sigma+  120 -1       0      -1
        1322 498011.38883     40       2 - f A 1Sigma+  121 -1       0      -1
        1323 504438.16612     40       2 - f A 1Sigma+  122 -1       0      -1
        1324 510910.95102     40       2 - f A 1Sigma+  123 -1       0      -1
        1325 517431.88667     40       2 - f A 1Sigma+  124 -1       0      -1
        1326 524003.21010     40       2 - f A 1Sigma+  125 -1       0      -1
        1327 530627.14707     40       2 - f A 1Sigma+  126 -1       0      -1
        1328 537305.79982     40       2 - f A 1Sigma+  127 -1       0      -1
        1329 544041.04223     40       2 - f A 1Sigma+  128 -1       0      -1
        1330 550834.45563     40       2 - f A 1Sigma+  129 -1       0      -1
        1331 557687.30345     40       2 - f A 1Sigma+  130 -1       0      -1
        1332 564600.52853     40       2 - f A 1Sigma+  131 -1       0      -1
        1333 571574.77511     40       2 - f A 1Sigma+  132 -1       0      -1
        1334 578610.43228     40       2 - f A 1Sigma+  133 -1       0      -1
        1335 585707.68596     40       2 - f A 1Sigma+  134 -1       0      -1
        1336 592866.56286     40       2 - f A 1Sigma+  135 -1       0      -1
        1337 600086.96795     40       2 - f A 1Sigma+  136 -1       0      -1
        1338 607368.71963     40       2 - f A 1Sigma+  137 -1       0      -1
        1339 614711.57935     40       2 - f A 1Sigma+  138 -1       0      -1
        1340 622115.27384     40       2 - f A 1Sigma+  139 -1       0      -1
        1341 629579.51245     40       2 - f A 1Sigma+  140 -1       0      -1
        1342 637103.99648     40       2 - f A 1Sigma+  141 -1       0      -1
        1343 644688.42637     40       2 - f A 1Sigma+  142 -1       0      -1
        1344 652332.50902     40       2 - f A 1Sigma+  143 -1       0      -1
        1345 660035.96163     40       2 - f A 1Sigma+  144 -1       0      -1
        1346 667798.51197     40       2 - f A 1Sigma+  145 -1       0      -1
        1347 675619.89945     40       2 - f A 1Sigma+  146 -1       0      -1
        1348 683499.87553     40       2 - f A 1Sigma+  147 -1       0      -1
        1349 691438.20554     40       2 - f A 1Sigma+  148 -1       0      -1
        1350 699434.66906     40       2 - f A 1Sigma+  149 -1       0      -1
        1351 707489.06025     40       2 - f A 1Sigma+  150 -1       0      -1
        1352 715601.18712     40       2 - f A 1Sigma+  151 -1       0      -1
        1353 723770.86942     40       2 - f A 1Sigma+  152 -1       0      -1
        1354 731997.93771     40       2 - f A 1Sigma+  153 -1       0      -1
        1355 740282.23577     40       2 - f A 1Sigma+  154 -1       0      -1
        1356 748623.61880     40       2 - f A 1Sigma+  155 -1       0      -1
        1357 757021.95009     40       2 - f A 1Sigma+  156 -1       0      -1
        1358 765477.10080     40       2 - f A 1Sigma+  157 -1       0      -1
        1359 773988.95133     40       2 - f A 1Sigma+  158 -1       0      -1
        1360 782557.39031     40       2 - f A 1Sigma+  159 -1       0      -1
        1361 791182.31395     40       2 - f A 1Sigma+  160 -1       0      -1
        1362 799863.62442     40       2 - f A 1Sigma+  161 -1       0      -1
        1363 808601.22944     40       2 - f A 1Sigma+  162 -1       0      -1
        1364 817395.04156     40       2 - f A 1Sigma+  163 -1       0      -1
        1365 826244.97863     40       2 - f A 1Sigma+  164 -1       0      -1
        1366 835150.96295     40       2 - f A 1Sigma+  165 -1       0      -1
        1367 844112.92100     40       2 - f A 1Sigma+  166 -1       0      -1
        1368 853130.78229     40       2 - f A 1Sigma+  167 -1       0      -1
        1369 862204.47979     40       2 - f A 1Sigma+  168 -1       0      -1
        1370 871333.95005     40       2 - f A 1Sigma+  169 -1       0      -1
        1371 880519.13373     40       2 - f A 1Sigma+  170 -1       0      -1
        1372 889759.97421     40       2 - f A 1Sigma+  171 -1       0      -1
        1373 899056.41797     40       2 - f A 1Sigma+  172 -1       0      -1
        1374 908408.41410     40       2 - f A 1Sigma+  173 -1       0      -1
        1375 917815.91394     40       2 - f A 1Sigma+  174 -1       0      -1
        1376 927278.87091     40       2 - f A 1Sigma+  175 -1       0      -1
        1377 936797.24196     40       2 - f A 1Sigma+  176 -1       0      -1
        1378 946370.98593     40       2 - f A 1Sigma+  177 -1       0      -1
        1379 956000.06308     40       2 - f A 1Sigma+  178 -1       0      -1
        1380 965684.43510     40       2 - f A 1Sigma+  179 -1       0      -1
        1381 975424.06636     40       2 - f A 1Sigma+  180 -1       0      -1
        1382 985218.92315     40       2 - f A 1Sigma+  181 -1       0      -1
        1383 995068.97364     40       2 - f A 1Sigma+  182 -1       0      -1
        1384 1004974.1866     40       2 - f A 1Sigma+  183 -1       0      -1
        1385 1014934.5323     40       2 - f A 1Sigma+  184 -1       0      -1
        1386 1024949.9821     40       2 - f A 1Sigma+  185 -1       0      -1
        1387 1035020.5087     40       2 - f A 1Sigma+  186 -1       0      -1
        1388 1045146.0858     40       2 - f A 1Sigma+  187 -1       0      -1
        1389 1055326.6885     40       2 - f A 1Sigma+  188 -1       0      -1
        1390 1065562.2919     40       2 - f A 1Sigma+  189 -1       0      -1
        1391 1075852.8725     40       2 - f A 1Sigma+  190 -1       0      -1
        1392 1086198.4073     40       2 - f A 1Sigma+  191 -1       0      -1
        1393 1096598.8752     40       2 - f A 1Sigma+  192 -1       0      -1
        1394 1107054.2550     40       2 - f A 1Sigma+  193 -1       0      -1
        1395 1117564.5273     40       2 - f A 1Sigma+  194 -1       0      -1
        1396 1128129.6725     40       2 - f A 1Sigma+  195 -1       0      -1
        1397 1138749.6727     40       2 - f A 1Sigma+  196 -1       0      -1
        1398 1149424.5119     40       2 - f A 1Sigma+  197 -1       0      -1
        1399 1160154.1807     40       2 - f A 1Sigma+  198 -1       0      -1
        1400 1170938.7261     40       2 - f A 1Sigma+  199 -1       0      -1
        1401 36436.758039     56       3 + f A 1Sigma+    0  1       0       1
        1402 37425.845292     56       3 + f A 1Sigma+    1  1       0       1
        1403 38484.919605     56       3 + f A 1Sigma+    2  1       0       1
        1404 39611.336115     56       3 + f A 1Sigma+    3  1       0       1
        1405 40800.785606     56       3 + f A 1Sigma+    4  1       0       1
        1406 42049.539291     56       3 + f A 1Sigma+    5  1       0       1
        1407 43354.003077     56       3 + f A 1Sigma+    6  1       0       1
        1408 44710.905405     56       3 + f A 1Sigma+    7  1       0       1
        1409 46118.389008     56       3 + f A 1Sigma+    8  1       0       1
        1410 47574.866112     56       3 + f A 1Sigma+    9  1       0       1
        1411 49078.427674     56       3 + f A 1Sigma+   10  1       0       1
        1412 50627.127275     56       3 + f A 1Sigma+   11  1       0       1
        1413 52219.456631     56       3 + f A 1Sigma+   12  1       0       1
        1414 53853.994656     56       3 + f A 1Sigma+   13  1       0       1
        1415 55529.352893     56       3 + f A 1Sigma+   14  1       0       1
        1416 57243.898542     56       3 + f A 1Sigma+   15  1       0       1
        1417 58995.810827     56       3 + f A 1Sigma+   16  1       0       1
        1418 60783.479500     56       3 + f A 1Sigma+   17  1       0       1
        1419 62605.865383     56       3 + f A 1Sigma+   18  1       0       1
        1420 64463.079985     56       3 + f A 1Sigma+   19  1       0       1
        1421 66356.865253     56       3 + f A 1Sigma+   20  1       0       1
        1422 68290.401207     56       3 + f A 1Sigma+   21  1       0       1
        1423 70266.997824     56       3 + f A 1Sigma+   22  1       0       1
        1424 72288.794896     56       3 + f A 1Sigma+   23  1       0       1
        1425 74356.547080     56       3 + f A 1Sigma+   24  1       0       1
        1426 76470.492163     56       3 + f A 1Sigma+   25  1       0       1
        1427 78631.216917     56       3 + f A 1Sigma+   26  1       0       1
        1428 80840.024496     56       3 + f A 1Sigma+   27  1       0       1
        1429 83098.724684     56       3 + f A 1Sigma+   28  1       0       1
        1430 85409.020632     56       3 + f A 1Sigma+   29  1       0       1
        1431 87772.060411     56       3 + f A 1Sigma+   30  1       0       1
        1432 90188.435948     56       3 + f A 1Sigma+   31  1       0       1
        1433 92658.237208     56       3 + f A 1Sigma+   32  1       0       1
        1434 95181.018676     56       3 + f A 1Sigma+   33  1       0       1
        1435 97755.954445     56       3 + f A 1Sigma+   34  1       0       1
        1436 100382.22333     56       3 + f A 1Sigma+   35  1       0       1
        1437 103059.13874     56       3 + f A 1Sigma+   36  1       0       1
        1438 105785.93613     56       3 + f A 1Sigma+   37  1       0       1
        1439 108561.71839     56       3 + f A 1Sigma+   38  1       0       1
        1440 111385.64519     56       3 + f A 1Sigma+   39  1       0       1
        1441 114257.08555     56       3 + f A 1Sigma+   40  1       0       1
        1442 117175.62893     56       3 + f A 1Sigma+   41  1       0       1
        1443 120141.05241     56       3 + f A 1Sigma+   42  1       0       1
        1444 123153.24507     56       3 + f A 1Sigma+   43  1       0       1
        1445 126212.16446     56       3 + f A 1Sigma+   44  1       0       1
        1446 129317.91535     56       3 + f A 1Sigma+   45  1       0       1
        1447 132470.82863     56       3 + f A 1Sigma+   46  1       0       1
        1448 135671.37070     56       3 + f A 1Sigma+   47  1       0       1
        1449 138919.98729     56       3 + f A 1Sigma+   48  1       0       1
        1450 142217.04430     56       3 + f A 1Sigma+   49  1       0       1
        1451 145562.78727     56       3 + f A 1Sigma+   50  1       0       1
        1452 148957.30395     56       3 + f A 1Sigma+   51  1       0       1
        1453 152400.55983     56       3 + f A 1Sigma+   52  1       0       1
        1454 155892.45880     56       3 + f A 1Sigma+   53  1       0       1
        1455 159432.89777     56       3 + f A 1Sigma+   54  1       0       1
        1456 163021.81723     56       3 + f A 1Sigma+   55  1       0       1
        1457 166659.18158     56       3 + f A 1Sigma+   56  1       0       1
        1458 170344.91986     56       3 + f A 1Sigma+   57  1       0       1
        1459 174078.93835     56       3 + f A 1Sigma+   58  1       0       1
        1460 177861.14361     56       3 + f A 1Sigma+   59  1       0       1
        1461 181691.39525     56       3 + f A 1Sigma+   60  1       0       1
        1462 185569.49394     56       3 + f A 1Sigma+   61  1       0       1
        1463 189495.24621     56       3 + f A 1Sigma+   62  1       0       1
        1464 193468.50540     56       3 + f A 1Sigma+   63  1       0       1
        1465 197489.15005     56       3 + f A 1Sigma+   64  1       0       1
        1466 201557.04358     56       3 + f A 1Sigma+   65  1       0       1
        1467 205672.01767     56       3 + f A 1Sigma+   66  1       0       1
        1468 209833.88152     56       3 + f A 1Sigma+   67  1       0       1
        1469 214042.44181     56       3 + f A 1Sigma+   68  1       0       1
        1470 218297.52097     56       3 + f A 1Sigma+   69  1       0       1
        1471 222598.95589     56       3 + f A 1Sigma+   70  1       0       1
        1472 226946.58724     56       3 + f A 1Sigma+   71  1       0       1
        1473 231340.24903     56       3 + f A 1Sigma+   72  1       0       1
        1474 235779.75289     56       3 + f A 1Sigma+   73  1       0       1
        1475 240264.89702     56       3 + f A 1Sigma+   74  1       0       1
        1476 244795.49237     56       3 + f A 1Sigma+   75  1       0       1
        1477 249371.35497     56       3 + f A 1Sigma+   76  1       0       1
        1478 253992.28847     56       3 + f A 1Sigma+   77  1       0       1
        1479 258658.09247     56       3 + f A 1Sigma+   78  1       0       1
        1480 263368.55544     56       3 + f A 1Sigma+   79  1       0       1
        1481 268123.43700     56       3 + f A 1Sigma+   80  1       0       1
        1482 272922.48260     56       3 + f A 1Sigma+   81  1       0       1
        1483 277765.44232     56       3 + f A 1Sigma+   82  1       0       1
        1484 282652.06341     56       3 + f A 1Sigma+   83  1       0       1
        1485 287582.07144     56       3 + f A 1Sigma+   84  1       0       1
        1486 292555.16450     56       3 + f A 1Sigma+   85  1       0       1
        1487 297571.03267     56       3 + f A 1Sigma+   86  1       0       1
        1488 302629.37666     56       3 + f A 1Sigma+   87  1       0       1
        1489 307729.90155     56       3 + f A 1Sigma+   88  1       0       1
        1490 312872.31043     56       3 + f A 1Sigma+   89  1       0       1
        1491 318056.30825     56       3 + f A 1Sigma+   90  1       0       1
        1492 323281.60328     56       3 + f A 1Sigma+   91  1       0       1
        1493 328547.91349     56       3 + f A 1Sigma+   92  1       0       1
        1494 333854.97285     56       3 + f A 1Sigma+   93  1       0       1
        1495 339202.51943     56       3 + f A 1Sigma+   94  1       0       1
        1496 344590.28336     56       3 + f A 1Sigma+   95  1       0       1
        1497 350017.98852     56       3 + f A 1Sigma+   96  1       0       1
        1498 355485.35658     56       3 + f A 1Sigma+   97  1       0       1
        1499 360992.11053     56       3 + f A 1Sigma+   98  1       0       1
        1500 366537.97300     56       3 + f A 1Sigma+   99  1       0       1
        1501 372122.66711     56       3 + f A 1Sigma+  100  1       0       1
        1502 377745.92220     56       3 + f A 1Sigma+  101  1       0       1
        1503 383407.47631     56       3 + f A 1Sigma+  102  1       0       1
        1504 389107.08546     56       3 + f A 1Sigma+  103  1       0       1
        1505 394844.52944     56       3 + f A 1Sigma+  104  1       0       1
        1506 400619.59626     56       3 + f A 1Sigma+  105  1       0       1
        1507 406432.07908     56       3 + f A 1Sigma+  106  1       0       1
        1508 412281.79553     56       3 + f A 1Sigma+  107  1       0       1
        1509 418168.59431     56       3 + f A 1Sigma+  108  1       0       1
        1510 424092.35194     56       3 + f A 1Sigma+  109  1       0       1
        1511 430052.97973     56       3 + f A 1Sigma+  110  1       0       1
        1512 436050.43773     56       3 + f A 1Sigma+  111  1       0       1
        1513 442084.74593     56       3 + f A 1Sigma+  112  1       0       1
        1514 448155.98852     56       3 + f A 1Sigma+  113  1       0       1
        1515 454264.31714     56       3 + f A 1Sigma+  114  1       0       1
        1516 460409.96481     56       3 + f A 1Sigma+  115  1       0       1
        1517 466593.27404     56       3 + f A 1Sigma+  116  1       0       1
        1518 472814.73205     56       3 + f A 1Sigma+  117  1       0       1
        1519 479075.00680     56       3 + f A 1Sigma+  118  1       0       1
        1520 485374.98359     56       3 + f A 1Sigma+  119  1       0       1
        1521 491715.80291     56       3 + f A 1Sigma+  120  1       0       1
        1522 498098.88759     56       3 + f A 1Sigma+  121  1       0       1
        1523 504525.93872     56       3 + f A 1Sigma+  122  1       0       1
        1524 510998.90419     56       3 + f A 1Sigma+  123  1       0       1
        1525 517519.92062     56       3 + f A 1Sigma+  124  1       0       1
        1526 524091.22314     56       3 + f A 1Sigma+  125  1       0       1
        1527 530715.04073     56       3 + f A 1Sigma+  126  1       0       1
        1528 537393.48391     56       3 + f A 1Sigma+  127  1       0       1
        1529 544128.43880     56       3 + f A 1Sigma+  128  1       0       1
        1530 550921.50110     56       3 + f A 1Sigma+  129  1       0       1
        1531 557773.94927     56       3 + f A 1Sigma+  130  1       0       1
        1532 564686.74067     56       3 + f A 1Sigma+  131  1       0       1
        1533 571660.53250     56       3 + f A 1Sigma+  132  1       0       1
        1534 578695.72462     56       3 + f A 1Sigma+  133  1       0       1
        1535 585792.51144     56       3 + f A 1Sigma+  134  1       0       1
        1536 592950.92624     56       3 + f A 1Sigma+  135  1       0       1
        1537 600170.87881     56       3 + f A 1Sigma+  136  1       0       1
        1538 607452.19085     56       3 + f A 1Sigma+  137  1       0       1
        1539 614794.62590     56       3 + f A 1Sigma+  138  1       0       1
        1540 622197.91188     56       3 + f A 1Sigma+  139  1       0       1
        1541 629661.75866     56       3 + f A 1Sigma+  140  1       0       1
        1542 637185.86765     56       3 + f A 1Sigma+  141  1       0       1
        1543 644769.93908     56       3 + f A 1Sigma+  142  1       0       1
        1544 652413.67936     56       3 + f A 1Sigma+  143  1       0       1
        1545 660116.80514     56       3 + f A 1Sigma+  144  1       0       1
        1546 667879.04354     56       3 + f A 1Sigma+  145  1       0       1
        1547 675700.13330     56       3 + f A 1Sigma+  146  1       0       1
        1548 683579.82517     56       3 + f A 1Sigma+  147  1       0       1
        1549 691517.88373     56       3 + f A 1Sigma+  148  1       0       1
        1550 699514.08782     56       3 + f A 1Sigma+  149  1       0       1
        1551 707568.23088     56       3 + f A 1Sigma+  150  1       0       1
        1552 715680.12024     56       3 + f A 1Sigma+  151  1       0       1
        1553 723849.57503     56       3 + f A 1Sigma+  152  1       0       1
        1554 732076.42519     56       3 + f A 1Sigma+  153  1       0       1
        1555 740360.51391     56       3 + f A 1Sigma+  154  1       0       1
        1556 748701.69585     56       3 + f A 1Sigma+  155  1       0       1
        1557 757099.83387     56       3 + f A 1Sigma+  156  1       0       1
        1558 765554.79865     56       3 + f A 1Sigma+  157  1       0       1
        1559 774066.47015     56       3 + f A 1Sigma+  158  1       0       1
        1560 782634.73661     56       3 + f A 1Sigma+  159  1       0       1
        1561 791259.49387     56       3 + f A 1Sigma+  160  1       0       1
        1562 799940.64378     56       3 + f A 1Sigma+  161  1       0       1
        1563 808678.09376     56       3 + f A 1Sigma+  162  1       0       1
        1564 817471.75608     56       3 + f A 1Sigma+  163  1       0       1
        1565 826321.54833     56       3 + f A 1Sigma+  164  1       0       1
        1566 835227.39257     56       3 + f A 1Sigma+  165  1       0       1
        1567 844189.21505     56       3 + f A 1Sigma+  166  1       0       1
        1568 853206.94508     56       3 + f A 1Sigma+  167  1       0       1
        1569 862280.51545     56       3 + f A 1Sigma+  168  1       0       1
        1570 871409.86248     56       3 + f A 1Sigma+  169  1       0       1
        1571 880594.92667     56       3 + f A 1Sigma+  170  1       0       1
        1572 889835.65121     56       3 + f A 1Sigma+  171  1       0       1
        1573 899131.98244     56       3 + f A 1Sigma+  172  1       0       1
        1574 908483.86929     56       3 + f A 1Sigma+  173  1       0       1
        1575 917891.26297     56       3 + f A 1Sigma+  174  1       0       1
        1576 927354.11675     56       3 + f A 1Sigma+  175  1       0       1
        1577 936872.38745     56       3 + f A 1Sigma+  176  1       0       1
        1578 946446.03380     56       3 + f A 1Sigma+  177  1       0       1
        1579 956075.01595     56       3 + f A 1Sigma+  178  1       0       1
        1580 965759.29550     56       3 + f A 1Sigma+  179  1       0       1
        1581 975498.83667     56       3 + f A 1Sigma+  180  1       0       1
        1582 985293.60569     56       3 + f A 1Sigma+  181  1       0       1
        1583 995143.57061     56       3 + f A 1Sigma+  182  1       0       1
        1584 1005048.7001     56       3 + f A 1Sigma+  183  1       0       1
        1585 1015008.9645     56       3 + f A 1Sigma+  184  1       0       1
        1586 1025024.3349     56       3 + f A 1Sigma+  185  1       0       1
        1587 1035094.7841     56       3 + f A 1Sigma+  186  1       0       1
        1588 1045220.2857     56       3 + f A 1Sigma+  187  1       0       1
        1589 1055400.8146     56       3 + f A 1Sigma+  188  1       0       1
        1590 1065636.3461     56       3 + f A 1Sigma+  189  1       0       1
        1591 1075926.8564     56       3 + f A 1Sigma+  190  1       0       1
        1592 1086272.3227     56       3 + f A 1Sigma+  191  1       0       1
        1593 1096672.7238     56       3 + f A 1Sigma+  192  1       0       1
        1594 1107128.0389     56       3 + f A 1Sigma+  193  1       0       1
        1595 1117638.2487     56       3 + f A 1Sigma+  194  1       0       1
        1596 1128203.3351     56       3 + f A 1Sigma+  195  1       0       1
        1597 1138823.2830     56       3 + f A 1Sigma+  196  1       0       1
        1598 1149498.0878     56       3 + f A 1Sigma+  197  1       0       1
        1599 1160227.7800     56       3 + f A 1Sigma+  198  1       0       1
        1600 1171012.7460     56       3 + f A 1Sigma+  199  1       0       1
        1601   124.406982     56       3 - e X 1Sigma+    0  0       0       0
        1602  2997.764262     56       3 - e X 1Sigma+    1  0       0       0
        1603  5765.235681     56       3 - e X 1Sigma+    2  0       0       0
        1604  8425.224825     56       3 - e X 1Sigma+    3  0       0       0
        1605 10981.333499     56       3 - e X 1Sigma+    4  0       0       0
        1606 13439.030937     56       3 - e X 1Sigma+    5  0       0       0
        1607 15798.436268     56       3 - e X 1Sigma+    6  0       0       0
        1608 18054.460488     56       3 - e X 1Sigma+    7  0       0       0
        1609 20203.372545     56       3 - e X 1Sigma+    8  0       0       0
        1610 22243.262734     56       3 - e X 1Sigma+    9  0       0       0
        1611 24171.446312     56       3 - e X 1Sigma+   10  0       0       0
        1612 25983.037091     56       3 - e X 1Sigma+   11  0       0       0
        1613 27672.294630     56       3 - e X 1Sigma+   12  0       0       0
        1614 29232.287226     56       3 - e X 1Sigma+   13  0       0       0
        1615 30654.334470     56       3 - e X 1Sigma+   14  0       0       0
        1616 31927.692574     56       3 - e X 1Sigma+   15  0       0       0
        1617 33043.649212     56       3 - e X 1Sigma+   16  0       0       0
        1618 34046.829857     56       3 - e X 1Sigma+   17  0       0       0
        1619 35084.524294     56       3 - e X 1Sigma+   18  0       0       0
        1620 36252.007918     56       3 - e X 1Sigma+   19  0       0       0
        1621 36436.758039     56       3 - e A 1Sigma+    0 -1       0      -1
        1622 37425.845292     56       3 - e A 1Sigma+    1 -1       0      -1
        1623 37547.465500     56       3 - e X 1Sigma+   20  0       0       0
        1624 38484.919605     56       3 - e A 1Sigma+    2 -1       0      -1
        1625 38953.445196     56       3 - e X 1Sigma+   21  0       0       0
        1626 39611.336115     56       3 - e A 1Sigma+    3 -1       0      -1
        1627 40457.521204     56       3 - e X 1Sigma+   22  0       0       0
        1628 40800.785606     56       3 - e A 1Sigma+    4 -1       0      -1
        1629 42049.539291     56       3 - e A 1Sigma+    5 -1       0      -1
        1630 42051.161978     56       3 - e X 1Sigma+   23  0       0       0
        1631 43354.003077     56       3 - e A 1Sigma+    6 -1       0      -1
        1632 43728.156116     56       3 - e X 1Sigma+   24  0       0       0
        1633 44710.905405     56       3 - e A 1Sigma+    7 -1       0      -1
        1634 45483.777448     56       3 - e X 1Sigma+   25  0       0       0
        1635 46118.389008     56       3 - e A 1Sigma+    8 -1       0      -1
        1636 47314.277889     56       3 - e X 1Sigma+   26  0       0       0
        1637 47574.866112     56       3 - e A 1Sigma+    9 -1       0      -1
        1638 49078.427674     56       3 - e A 1Sigma+   10 -1       0      -1
        1639 49216.634435     56       3 - e X 1Sigma+   27  0       0       0
        1640 50627.127275     56       3 - e A 1Sigma+   11 -1       0      -1
        1641 51188.324535     56       3 - e X 1Sigma+   28  0       0       0
        1642 52219.456631     56       3 - e A 1Sigma+   12 -1       0      -1
        1643 53227.244872     56       3 - e X 1Sigma+   29  0       0       0
        1644 53853.994656     56       3 - e A 1Sigma+   13 -1       0      -1
        1645 55331.631690     56       3 - e X 1Sigma+   30  0       0       0
        1646 55529.352893     56       3 - e A 1Sigma+   14 -1       0      -1
        1647 57243.898542     56       3 - e A 1Sigma+   15 -1       0      -1
        1648 57499.983300     56       3 - e X 1Sigma+   31  0       0       0
        1649 58995.810827     56       3 - e A 1Sigma+   16 -1       0      -1
        1650 59731.055016     56       3 - e X 1Sigma+   32  0       0       0
        1651 60783.479500     56       3 - e A 1Sigma+   17 -1       0      -1
        1652 62023.778690     56       3 - e X 1Sigma+   33  0       0       0
        1653 62605.865383     56       3 - e A 1Sigma+   18 -1       0      -1
        1654 64377.220578     56       3 - e X 1Sigma+   34  0       0       0
        1655 64463.079985     56       3 - e A 1Sigma+   19 -1       0      -1
        1656 66356.865253     56       3 - e A 1Sigma+   20 -1       0      -1
        1657 66790.539553     56       3 - e X 1Sigma+   35  0       0       0
        1658 68290.401207     56       3 - e A 1Sigma+   21 -1       0      -1
        1659 69262.984981     56       3 - e X 1Sigma+   36  0       0       0
        1660 70266.997824     56       3 - e A 1Sigma+   22 -1       0      -1
        1661 71793.861661     56       3 - e X 1Sigma+   37  0       0       0
        1662 72288.794896     56       3 - e A 1Sigma+   23 -1       0      -1
        1663 74356.547080     56       3 - e A 1Sigma+   24 -1       0      -1
        1664 74382.503213     56       3 - e X 1Sigma+   38  0       0       0
        1665 76470.492163     56       3 - e A 1Sigma+   25 -1       0      -1
        1666 77028.282833     56       3 - e X 1Sigma+   39  0       0       0
        1667 78631.216917     56       3 - e A 1Sigma+   26 -1       0      -1
        1668 79730.602612     56       3 - e X 1Sigma+   40  0       0       0
        1669 80840.024496     56       3 - e A 1Sigma+   27 -1       0      -1
        1670 82488.912780     56       3 - e X 1Sigma+   41  0       0       0
        1671 83098.724684     56       3 - e A 1Sigma+   28 -1       0      -1
        1672 85302.710169     56       3 - e X 1Sigma+   42  0       0       0
        1673 85409.020632     56       3 - e A 1Sigma+   29 -1       0      -1
        1674 87772.060411     56       3 - e A 1Sigma+   30 -1       0      -1
        1675 88171.542022     56       3 - e X 1Sigma+   43  0       0       0
        1676 90188.435948     56       3 - e A 1Sigma+   31 -1       0      -1
        1677 91094.988771     56       3 - e X 1Sigma+   44  0       0       0
        1678 92658.237208     56       3 - e A 1Sigma+   32 -1       0      -1
        1679 94072.657086     56       3 - e X 1Sigma+   45  0       0       0
        1680 95181.018676     56       3 - e A 1Sigma+   33 -1       0      -1
        1681 97104.165214     56       3 - e X 1Sigma+   46  0       0       0
        1682 97755.954445     56       3 - e A 1Sigma+   34 -1       0      -1
        1683 100189.14920     56       3 - e X 1Sigma+   47  0       0       0
        1684 100382.22333     56       3 - e A 1Sigma+   35 -1       0      -1
        1685 103059.13874     56       3 - e A 1Sigma+   36 -1       0      -1
        1686 103327.25463     56       3 - e X 1Sigma+   48  0       0       0
        1687 105785.93613     56       3 - e A 1Sigma+   37 -1       0      -1
        1688 106518.12821     56       3 - e X 1Sigma+   49  0       0       0
        1689 108561.71839     56       3 - e A 1Sigma+   38 -1       0      -1
        1690 109761.41292     56       3 - e X 1Sigma+   50  0       0       0
        1691 111385.64519     56       3 - e A 1Sigma+   39 -1       0      -1
        1692 113056.75928     56       3 - e X 1Sigma+   51  0       0       0
        1693 114257.08555     56       3 - e A 1Sigma+   40 -1       0      -1
        1694 116403.84677     56       3 - e X 1Sigma+   52  0       0       0
        1695 117175.62893     56       3 - e A 1Sigma+   41 -1       0      -1
        1696 119802.38787     56       3 - e X 1Sigma+   53  0       0       0
        1697 120141.05241     56       3 - e A 1Sigma+   42 -1       0      -1
        1698 123153.24507     56       3 - e A 1Sigma+   43 -1       0      -1
        1699 123252.11025     56       3 - e X 1Sigma+   54  0       0       0
        1700 126212.16446     56       3 - e A 1Sigma+   44 -1       0      -1
        1701 126752.73855     56       3 - e X 1Sigma+   55  0       0       0
        1702 129317.91535     56       3 - e A 1Sigma+   45 -1       0      -1
        1703 130303.98675     56       3 - e X 1Sigma+   56  0       0       0
        1704 132470.82863     56       3 - e A 1Sigma+   46 -1       0      -1
        1705 133905.56893     56       3 - e X 1Sigma+   57  0       0       0
        1706 135671.37070     56       3 - e A 1Sigma+   47 -1       0      -1
        1707 137557.20283     56       3 - e X 1Sigma+   58  0       0       0
        1708 138919.98729     56       3 - e A 1Sigma+   48 -1       0      -1
        1709 141258.61865     56       3 - e X 1Sigma+   59  0       0       0
        1710 142217.04430     56       3 - e A 1Sigma+   49 -1       0      -1
        1711 145009.56388     56       3 - e X 1Sigma+   60  0       0       0
        1712 145562.78727     56       3 - e A 1Sigma+   50 -1       0      -1
        1713 148809.79461     56       3 - e X 1Sigma+   61  0       0       0
        1714 148957.30395     56       3 - e A 1Sigma+   51 -1       0      -1
        1715 152400.55983     56       3 - e A 1Sigma+   52 -1       0      -1
        1716 152659.07218     56       3 - e X 1Sigma+   62  0       0       0
        1717 155892.45880     56       3 - e A 1Sigma+   53 -1       0      -1
        1718 156557.15539     56       3 - e X 1Sigma+   63  0       0       0
        1719 159432.89777     56       3 - e A 1Sigma+   54 -1       0      -1
        1720 160503.79312     56       3 - e X 1Sigma+   64  0       0       0
        1721 163021.81723     56       3 - e A 1Sigma+   55 -1       0      -1
        1722 164498.73474     56       3 - e X 1Sigma+   65  0       0       0
        1723 166659.18158     56       3 - e A 1Sigma+   56 -1       0      -1
        1724 168541.73642     56       3 - e X 1Sigma+   66  0       0       0
        1725 170344.91986     56       3 - e A 1Sigma+   57 -1       0      -1
        1726 172632.56283     56       3 - e X 1Sigma+   67  0       0       0
        1727 174078.93835     56       3 - e A 1Sigma+   58 -1       0      -1
        1728 176770.97785     56       3 - e X 1Sigma+   68  0       0       0
        1729 177861.14361     56       3 - e A 1Sigma+   59 -1       0      -1
        1730 180956.74290     56       3 - e X 1Sigma+   69  0       0       0
        1731 181691.39525     56       3 - e A 1Sigma+   60 -1       0      -1
        1732 185189.61470     56       3 - e X 1Sigma+   70  0       0       0
        1733 185569.49394     56       3 - e A 1Sigma+   61 -1       0      -1
        1734 189469.34066     56       3 - e X 1Sigma+   71  0       0       0
        1735 189495.24621     56       3 - e A 1Sigma+   62 -1       0      -1
        1736 193468.50540     56       3 - e A 1Sigma+   63 -1       0      -1
        1737 193795.65513     56       3 - e X 1Sigma+   72  0       0       0
        1738 197489.15005     56       3 - e A 1Sigma+   64 -1       0      -1
        1739 198168.28720     56       3 - e X 1Sigma+   73  0       0       0
        1740 201557.04358     56       3 - e A 1Sigma+   65 -1       0      -1
        1741 202586.97013     56       3 - e X 1Sigma+   74  0       0       0
        1742 205672.01767     56       3 - e A 1Sigma+   66 -1       0      -1
        1743 207051.43629     56       3 - e X 1Sigma+   75  0       0       0
        1744 209833.88152     56       3 - e A 1Sigma+   67 -1       0      -1
        1745 211561.40350     56       3 - e X 1Sigma+   76  0       0       0
        1746 214042.44181     56       3 - e A 1Sigma+   68 -1       0      -1
        1747 216116.57252     56       3 - e X 1Sigma+   77  0       0       0
        1748 218297.52097     56       3 - e A 1Sigma+   69 -1       0      -1
        1749 220716.63638     56       3 - e X 1Sigma+   78  0       0       0
        1750 222598.95589     56       3 - e A 1Sigma+   70 -1       0      -1
        1751 225361.29353     56       3 - e X 1Sigma+   79  0       0       0
        1752 226946.58724     56       3 - e A 1Sigma+   71 -1       0      -1
        1753 230050.24931     56       3 - e X 1Sigma+   80  0       0       0
        1754 231340.24903     56       3 - e A 1Sigma+   72 -1       0      -1
        1755 234783.20978     56       3 - e X 1Sigma+   81  0       0       0
        1756 235779.75289     56       3 - e A 1Sigma+   73 -1       0      -1
        1757 239559.87839     56       3 - e X 1Sigma+   82  0       0       0
        1758 240264.89702     56       3 - e A 1Sigma+   74 -1       0      -1
        1759 244379.96133     56       3 - e X 1Sigma+   83  0       0       0
        1760 244795.49237     56       3 - e A 1Sigma+   75 -1       0      -1
        1761 249243.16987     56       3 - e X 1Sigma+   84  0       0       0
        1762 249371.35497     56       3 - e A 1Sigma+   76 -1       0      -1
        1763 253992.28847     56       3 - e A 1Sigma+   77 -1       0      -1
        1764 254149.22299     56       3 - e X 1Sigma+   85  0       0       0
        1765 258658.09247     56       3 - e A 1Sigma+   78 -1       0      -1
        1766 259097.85089     56       3 - e X 1Sigma+   86  0       0       0
        1767 263368.55544     56       3 - e A 1Sigma+   79 -1       0      -1
        1768 264088.78385     56       3 - e X 1Sigma+   87  0       0       0
        1769 268123.43700     56       3 - e A 1Sigma+   80 -1       0      -1
        1770 269121.74646     56       3 - e X 1Sigma+   88  0       0       0
        1771 272922.48260     56       3 - e A 1Sigma+   81 -1       0      -1
        1772 274196.45816     56       3 - e X 1Sigma+   89  0       0       0
        1773 277765.44232     56       3 - e A 1Sigma+   82 -1       0      -1
        1774 279312.63787     56       3 - e X 1Sigma+   90  0       0       0
        1775 282652.06341     56       3 - e A 1Sigma+   83 -1       0      -1
        1776 284470.00556     56       3 - e X 1Sigma+   91  0       0       0
        1777 287582.07144     56       3 - e A 1Sigma+   84 -1       0      -1
        1778 289668.28150     56       3 - e X 1Sigma+   92  0       0       0
        1779 292555.16450     56       3 - e A 1Sigma+   85 -1       0      -1
        1780 294907.18699     56       3 - e X 1Sigma+   93  0       0       0
        1781 297571.03267     56       3 - e A 1Sigma+   86 -1       0      -1
        1782 300186.44626     56       3 - e X 1Sigma+   94  0       0       0
        1783 302629.37666     56       3 - e A 1Sigma+   87 -1       0      -1
        1784 305505.79057     56       3 - e X 1Sigma+   95  0       0       0
        1785 307729.90155     56       3 - e A 1Sigma+   88 -1       0      -1
        1786 310864.96335     56       3 - e X 1Sigma+   96  0       0       0
        1787 312872.31043     56       3 - e A 1Sigma+   89 -1       0      -1
        1788 316263.72575     56       3 - e X 1Sigma+   97  0       0       0
        1789 318056.30825     56       3 - e A 1Sigma+   90 -1       0      -1
        1790 321701.85097     56       3 - e X 1Sigma+   98  0       0       0
        1791 323281.60328     56       3 - e A 1Sigma+   91 -1       0      -1
        1792 327179.11728     56       3 - e X 1Sigma+   99  0       0       0
        1793 328547.91349     56       3 - e A 1Sigma+   92 -1       0      -1
        1794 332695.31293     56       3 - e X 1Sigma+  100  0       0       0
        1795 333854.97285     56       3 - e A 1Sigma+   93 -1       0      -1
        1796 338250.24970     56       3 - e X 1Sigma+  101  0       0       0
        1797 339202.51943     56       3 - e A 1Sigma+   94 -1       0      -1
        1798 343843.76592     56       3 - e X 1Sigma+  102  0       0       0
        1799 344590.28336     56       3 - e A 1Sigma+   95 -1       0      -1
        1800 349475.72397     56       3 - e X 1Sigma+  103  0       0       0
        1801 350017.98852     56       3 - e A 1Sigma+   96 -1       0      -1
        1802 355146.01743     56       3 - e X 1Sigma+  104  0       0       0
        1803 355485.35658     56       3 - e A 1Sigma+   97 -1       0      -1
        1804 360854.58382     56       3 - e X 1Sigma+  105  0       0       0
        1805 360992.11053     56       3 - e A 1Sigma+   98 -1       0      -1
        1806 366537.97300     56       3 - e A 1Sigma+   99 -1       0      -1
        1807 366601.41223     56       3 - e X 1Sigma+  106  0       0       0
        1808 372122.66711     56       3 - e A 1Sigma+  100 -1       0      -1
        1809 372386.54601     56       3 - e X 1Sigma+  107  0       0       0
        1810 377745.92220     56       3 - e A 1Sigma+  101 -1       0      -1
        1811 378210.08768     56       3 - e X 1Sigma+  108  0       0       0
        1812 383407.47631     56       3 - e A 1Sigma+  102 -1       0      -1
        1813 384072.21070     56       3 - e X 1Sigma+  109  0       0       0
        1814 389107.08546     56       3 - e A 1Sigma+  103 -1       0      -1
        1815 389973.18410     56       3 - e X 1Sigma+  110  0       0       0
        1816 394844.52944     56       3 - e A 1Sigma+  104 -1       0      -1
        1817 395913.40074     56       3 - e X 1Sigma+  111  0       0       0
        1818 400619.59626     56       3 - e A 1Sigma+  105 -1       0      -1
        1819 401893.40725     56       3 - e X 1Sigma+  112  0       0       0
        1820 406432.07908     56       3 - e A 1Sigma+  106 -1       0      -1
        1821 407913.93293     56       3 - e X 1Sigma+  113  0       0       0
        1822 412281.79553     56       3 - e A 1Sigma+  107 -1       0      -1
        1823 413975.91995     56       3 - e X 1Sigma+  114  0       0       0
        1824 418168.59431     56       3 - e A 1Sigma+  108 -1       0      -1
        1825 420080.54657     56       3 - e X 1Sigma+  115  0       0       0
        1826 424092.35194     56       3 - e A 1Sigma+  109 -1       0      -1
        1827 426229.22813     56       3 - e X 1Sigma+  116  0       0       0
        1828 430052.97973     56       3 - e A 1Sigma+  110 -1       0      -1
        1829 432423.59500     56       3 - e X 1Sigma+  117  0       0       0
        1830 436050.43773     56       3 - e A 1Sigma+  111 -1       0      -1
        1831 438665.44899     56       3 - e X 1Sigma+  118  0       0       0
        1832 442084.74593     56       3 - e A 1Sigma+  112 -1       0      -1
        1833 444956.69755     56       3 - e X 1Sigma+  119  0       0       0
        1834 448155.98852     56       3 - e A 1Sigma+  113 -1       0      -1
        1835 451299.27201     56       3 - e X 1Sigma+  120  0       0       0
        1836 454264.31714     56       3 - e A 1Sigma+  114 -1       0      -1
        1837 457695.03826     56       3 - e X 1Sigma+  121  0       0       0
        1838 460409.96481     56       3 - e A 1Sigma+  115 -1       0      -1
        1839 464145.70929     56       3 - e X 1Sigma+  122  0       0       0
        1840 466593.27404     56       3 - e A 1Sigma+  116 -1       0      -1
        1841 470652.77735     56       3 - e X 1Sigma+  123  0       0       0
        1842 472814.73205     56       3 - e A 1Sigma+  117 -1       0      -1
        1843 477217.47947     56       3 - e X 1Sigma+  124  0       0       0
        1844 479075.00680     56       3 - e A 1Sigma+  118 -1       0      -1
        1845 483840.78878     56       3 - e X 1Sigma+  125  0       0       0
        1846 485374.98359     56       3 - e A 1Sigma+  119 -1       0      -1
        1847 490523.42109     56       3 - e X 1Sigma+  126  0       0       0
        1848 491715.80291     56       3 - e A 1Sigma+  120 -1       0      -1
        1849 497265.85915     56       3 - e X 1Sigma+  127  0       0       0
        1850 498098.88759     56       3 - e A 1Sigma+  121 -1       0      -1
        1851 504068.39107     56       3 - e X 1Sigma+  128  0       0       0
        1852 504525.93872     56       3 - e A 1Sigma+  122 -1       0      -1
        1853 510931.15064     56       3 - e X 1Sigma+  129  0       0       0
        1854 510998.90419     56       3 - e A 1Sigma+  123 -1       0      -1
        1855 517519.92062     56       3 - e A 1Sigma+  124 -1       0      -1
        1856 517854.15061     56       3 - e X 1Sigma+  130  0       0       0
        1857 524091.22314     56       3 - e A 1Sigma+  125 -1       0      -1
        1858 524837.31075     56       3 - e X 1Sigma+  131  0       0       0
        1859 530715.04073     56       3 - e A 1Sigma+  126 -1       0      -1
        1860 531880.48442     56       3 - e X 1Sigma+  132  0       0       0
        1861 537393.48391     56       3 - e A 1Sigma+  127 -1       0      -1
        1862 538983.48137     56       3 - e X 1Sigma+  133  0       0       0
        1863 544128.43880     56       3 - e A 1Sigma+  128 -1       0      -1
        1864 546146.08469     56       3 - e X 1Sigma+  134  0       0       0
        1865 550921.50110     56       3 - e A 1Sigma+  129 -1       0      -1
        1866 553368.06298     56       3 - e X 1Sigma+  135  0       0       0
        1867 557773.94927     56       3 - e A 1Sigma+  130 -1       0      -1
        1868 560649.17859     56       3 - e X 1Sigma+  136  0       0       0
        1869 564686.74067     56       3 - e A 1Sigma+  131 -1       0      -1
        1870 567989.19197     56       3 - e X 1Sigma+  137  0       0       0
        1871 571660.53250     56       3 - e A 1Sigma+  132 -1       0      -1
        1872 575387.86819     56       3 - e X 1Sigma+  138  0       0       0
        1873 578695.72462     56       3 - e A 1Sigma+  133 -1       0      -1
        1874 582844.97967     56       3 - e X 1Sigma+  139  0       0       0
        1875 585792.51144     56       3 - e A 1Sigma+  134 -1       0      -1
        1876 590360.30724     56       3 - e X 1Sigma+  140  0       0       0
        1877 592950.92624     56       3 - e A 1Sigma+  135 -1       0      -1
        1878 597933.63999     56       3 - e X 1Sigma+  141  0       0       0
        1879 600170.87881     56       3 - e A 1Sigma+  136 -1       0      -1
        1880 605564.77639     56       3 - e X 1Sigma+  142  0       0       0
        1881 607452.19085     56       3 - e A 1Sigma+  137 -1       0      -1
        1882 613253.52509     56       3 - e X 1Sigma+  143  0       0       0
        1883 614794.62590     56       3 - e A 1Sigma+  138 -1       0      -1
        1884 620999.70602     56       3 - e X 1Sigma+  144  0       0       0
        1885 622197.91188     56       3 - e A 1Sigma+  139 -1       0      -1
        1886 628803.15059     56       3 - e X 1Sigma+  145  0       0       0
        1887 629661.75866     56       3 - e A 1Sigma+  140 -1       0      -1
        1888 636663.70143     56       3 - e X 1Sigma+  146  0       0       0
        1889 637185.86765     56       3 - e A 1Sigma+  141 -1       0      -1
        1890 644581.21066     56       3 - e X 1Sigma+  147  0       0       0
        1891 644769.93908     56       3 - e A 1Sigma+  142 -1       0      -1
        1892 652413.67936     56       3 - e A 1Sigma+  143 -1       0      -1
        1893 652555.53920     56       3 - e X 1Sigma+  148  0       0       0
        1894 660116.80514     56       3 - e A 1Sigma+  144 -1       0      -1
        1895 660586.55745     56       3 - e X 1Sigma+  149  0       0       0
        1896 667879.04354     56       3 - e A 1Sigma+  145 -1       0      -1
        1897 668674.14583     56       3 - e X 1Sigma+  150  0       0       0
        1898 675700.13330     56       3 - e A 1Sigma+  146 -1       0      -1
        1899 676818.19235     56       3 - e X 1Sigma+  151  0       0       0
        1900 683579.82517     56       3 - e A 1Sigma+  147 -1       0      -1
        1901 685018.59106     56       3 - e X 1Sigma+  152  0       0       0
        1902 691517.88373     56       3 - e A 1Sigma+  148 -1       0      -1
        1903 693275.24226     56       3 - e X 1Sigma+  153  0       0       0
        1904 699514.08782     56       3 - e A 1Sigma+  149 -1       0      -1
        1905 701588.05370     56       3 - e X 1Sigma+  154  0       0       0
        1906 707568.23088     56       3 - e A 1Sigma+  150 -1       0      -1
        1907 709956.93947     56       3 - e X 1Sigma+  155  0       0       0
        1908 715680.12024     56       3 - e A 1Sigma+  151 -1       0      -1
        1909 718381.81907     56       3 - e X 1Sigma+  156  0       0       0
        1910 723849.57503     56       3 - e A 1Sigma+  152 -1       0      -1
        1911 726862.61632     56       3 - e X 1Sigma+  157  0       0       0
        1912 732076.42519     56       3 - e A 1Sigma+  153 -1       0      -1
        1913 735399.25931     56       3 - e X 1Sigma+  158  0       0       0
        1914 740360.51391     56       3 - e A 1Sigma+  154 -1       0      -1
        1915 743991.67974     56       3 - e X 1Sigma+  159  0       0       0
        1916 748701.69585     56       3 - e A 1Sigma+  155 -1       0      -1
        1917 752639.81360     56       3 - e X 1Sigma+  160  0       0       0
        1918 757099.83387     56       3 - e A 1Sigma+  156 -1       0      -1
        1919 761343.60008     56       3 - e X 1Sigma+  161  0       0       0
        1920 765554.79865     56       3 - e A 1Sigma+  157 -1       0      -1
        1921 770102.98154     56       3 - e X 1Sigma+  162  0       0       0
        1922 774066.47015     56       3 - e A 1Sigma+  158 -1       0      -1
        1923 778917.90252     56       3 - e X 1Sigma+  163  0       0       0
        1924 782634.73661     56       3 - e A 1Sigma+  159 -1       0      -1
        1925 787788.31034     56       3 - e X 1Sigma+  164  0       0       0
        1926 791259.49387     56       3 - e A 1Sigma+  160 -1       0      -1
        1927 796714.15527     56       3 - e X 1Sigma+  165  0       0       0
        1928 799940.64378     56       3 - e A 1Sigma+  161 -1       0      -1
        1929 805695.39064     56       3 - e X 1Sigma+  166  0       0       0
        1930 808678.09376     56       3 - e A 1Sigma+  162 -1       0      -1
        1931 814731.97202     56       3 - e X 1Sigma+  167  0       0       0
        1932 817471.75608     56       3 - e A 1Sigma+  163 -1       0      -1
        1933 823823.85744     56       3 - e X 1Sigma+  168  0       0       0
        1934 826321.54833     56       3 - e A 1Sigma+  164 -1       0      -1
        1935 832971.00667     56       3 - e X 1Sigma+  169  0       0       0
        1936 835227.39257     56       3 - e A 1Sigma+  165 -1       0      -1
        1937 842173.38138     56       3 - e X 1Sigma+  170  0       0       0
        1938 844189.21505     56       3 - e A 1Sigma+  166 -1       0      -1
        1939 851430.94502     56       3 - e X 1Sigma+  171  0       0       0
        1940 853206.94508     56       3 - e A 1Sigma+  167 -1       0      -1
        1941 860743.66364     56       3 - e X 1Sigma+  172  0       0       0
        1942 862280.51545     56       3 - e A 1Sigma+  168 -1       0      -1
        1943 870111.50486     56       3 - e X 1Sigma+  173  0       0       0
        1944 871409.86248     56       3 - e A 1Sigma+  169 -1       0      -1
        1945 879534.43753     56       3 - e X 1Sigma+  174  0       0       0
        1946 880594.92667     56       3 - e A 1Sigma+  170 -1       0      -1
        1947 889012.43135     56       3 - e X 1Sigma+  175  0       0       0
        1948 889835.65121     56       3 - e A 1Sigma+  171 -1       0      -1
        1949 898545.45821     56       3 - e X 1Sigma+  176  0       0       0
        1950 899131.98244     56       3 - e A 1Sigma+  172 -1       0      -1
        1951 908133.49162     56       3 - e X 1Sigma+  177  0       0       0
        1952 908483.86929     56       3 - e A 1Sigma+  173 -1       0      -1
        1953 917776.50665     56       3 - e X 1Sigma+  178  0       0       0
        1954 917891.26297     56       3 - e A 1Sigma+  174 -1       0      -1
        1955 927354.11675     56       3 - e A 1Sigma+  175 -1       0      -1
        1956 927474.47882     56       3 - e X 1Sigma+  179  0       0       0
        1957 936872.38745     56       3 - e A 1Sigma+  176 -1       0      -1
        1958 937227.38472     56       3 - e X 1Sigma+  180  0       0       0
        1959 946446.03380     56       3 - e A 1Sigma+  177 -1       0      -1
        1960 947035.20169     56       3 - e X 1Sigma+  181  0       0       0
        1961 956075.01595     56       3 - e A 1Sigma+  178 -1       0      -1
        1962 956897.90841     56       3 - e X 1Sigma+  182  0       0       0
        1963 965759.29550     56       3 - e A 1Sigma+  179 -1       0      -1
        1964 966815.48406     56       3 - e X 1Sigma+  183  0       0       0
        1965 975498.83667     56       3 - e A 1Sigma+  180 -1       0      -1
        1966 976787.90896     56       3 - e X 1Sigma+  184  0       0       0
        1967 985293.60569     56       3 - e A 1Sigma+  181 -1       0      -1
        1968 986815.16373     56       3 - e X 1Sigma+  185  0       0       0
        1969 995143.57061     56       3 - e A 1Sigma+  182 -1       0      -1
        1970 996897.22965     56       3 - e X 1Sigma+  186  0       0       0
        1971 1005048.7001     56       3 - e A 1Sigma+  183 -1       0      -1
        1972 1007034.0886     56       3 - e X 1Sigma+  187  0       0       0
        1973 1015008.9645     56       3 - e A 1Sigma+  184 -1       0      -1
        1974 1017225.7237     56       3 - e X 1Sigma+  188  0       0       0
        1975 1025024.3349     56       3 - e A 1Sigma+  185 -1       0      -1
        1976 1027472.1185     56       3 - e X 1Sigma+  189  0       0       0
        1977 1035094.7841     56       3 - e A 1Sigma+  186 -1       0      -1
        1978 1037773.2574     56       3 - e X 1Sigma+  190  0       0       0
        1979 1045220.2857     56       3 - e A 1Sigma+  187 -1       0      -1
        1980 1048129.1251     56       3 - e X 1Sigma+  191  0       0       0
        1981 1055400.8146     56       3 - e A 1Sigma+  188 -1       0      -1
        1982 1058539.7072     56       3 - e X 1Sigma+  192  0       0       0
        1983 1065636.3461     56       3 - e A 1Sigma+  189 -1       0      -1
        1984 1069004.9895     56       3 - e X 1Sigma+  193  0       0       0
        1985 1075926.8564     56       3 - e A 1Sigma+  190 -1       0      -1
        1986 1079524.9593     56       3 - e X 1Sigma+  194  0       0       0
        1987 1086272.3227     56       3 - e A 1Sigma+  191 -1       0      -1
        1988 1090099.6056     56       3 - e X 1Sigma+  195  0       0       0
        1989 1096672.7238     56       3 - e A 1Sigma+  192 -1       0      -1
        1990 1100728.9213     56       3 - e X 1Sigma+  196  0       0       0
        1991 1107128.0389     56       3 - e A 1Sigma+  193 -1       0      -1
        1992 1111412.9134     56       3 - e X 1Sigma+  197  0       0       0
        1993 1117638.2487     56       3 - e A 1Sigma+  194 -1       0      -1
        1994 1122151.6372     56       3 - e X 1Sigma+  198  0       0       0
        1995 1128203.3351     56       3 - e A 1Sigma+  195 -1       0      -1
        1996 1132945.6443     56       3 - e X 1Sigma+  199  0       0       0
        1997 1138823.2830     56       3 - e A 1Sigma+  196 -1       0      -1
        1998 1149498.0878     56       3 - e A 1Sigma+  197 -1       0      -1
        1999 1160227.7800     56       3 - e A 1Sigma+  198 -1       0      -1
        2000 1171012.7460     56       3 - e A 1Sigma+  199 -1       0      -1
        2001   207.261643     72       4 + e X 1Sigma+    0  0       0       0
        2002  3078.213302     72       4 + e X 1Sigma+    1  0       0       0
        2003  5843.329762     72       4 + e X 1Sigma+    2  0       0       0
        2004  8500.938487     72       4 + e X 1Sigma+    3  0       0       0
        2005 11054.647382     72       4 + e X 1Sigma+    4  0       0       0
        2006 13509.936459     72       4 + e X 1Sigma+    5  0       0       0
        2007 15866.895657     72       4 + e X 1Sigma+    6  0       0       0
        2008 18120.430831     72       4 + e X 1Sigma+    7  0       0       0
        2009 20266.825632     72       4 + e X 1Sigma+    8  0       0       0
        2010 22304.189746     72       4 + e X 1Sigma+    9  0       0       0
        2011 24229.780144     72       4 + e X 1Sigma+   10  0       0       0
        2012 26038.675384     72       4 + e X 1Sigma+   11  0       0       0
        2013 27725.097735     72       4 + e X 1Sigma+   12  0       0       0
        2014 29282.070135     72       4 + e X 1Sigma+   13  0       0       0
        2015 30700.845835     72       4 + e X 1Sigma+   14  0       0       0
        2016 31970.604658     72       4 + e X 1Sigma+   15  0       0       0
        2017 33082.888643     72       4 + e X 1Sigma+   16  0       0       0
        2018 34084.470545     72       4 + e X 1Sigma+   17  0       0       0
        2019 35123.835059     72       4 + e X 1Sigma+   18  0       0       0
        2020 36293.686751     72       4 + e X 1Sigma+   19  0       0       0
        2021 36455.723415     72       4 + e A 1Sigma+    0  1       0       1
        2022 37447.173412     72       4 + e A 1Sigma+    1  1       0       1
        2023 37591.150522     72       4 + e X 1Sigma+   20  0       0       0
        2024 38508.117214     72       4 + e A 1Sigma+    2  1       0       1
        2025 38998.821736     72       4 + e X 1Sigma+   21  0       0       0
        2026 39636.188204     72       4 + e A 1Sigma+    3  1       0       1
        2027 40504.381050     72       4 + e X 1Sigma+   22  0       0       0
        2028 40827.159525     72       4 + e A 1Sigma+    4  1       0       1
        2029 42077.351829     72       4 + e A 1Sigma+    5  1       0       1
        2030 42099.359524     72       4 + e X 1Sigma+   23  0       0       0
        2031 43383.202033     72       4 + e A 1Sigma+    6  1       0       1
        2032 43777.584066     72       4 + e X 1Sigma+   24  0       0       0
        2033 44741.451265     72       4 + e A 1Sigma+    7  1       0       1
        2034 45534.354235     72       4 + e X 1Sigma+   25  0       0       0
        2035 46150.246079     72       4 + e A 1Sigma+    8  1       0       1
        2036 47365.938254     72       4 + e X 1Sigma+   26  0       0       0
        2037 47608.012077     72       4 + e A 1Sigma+    9  1       0       1
        2038 49112.853102     72       4 + e A 1Sigma+   10  1       0       1
        2039 49269.324951     72       4 + e X 1Sigma+   27  0       0       0
        2040 50662.827113     72       4 + e A 1Sigma+   11  1       0       1
        2041 51241.999987     72       4 + e X 1Sigma+   28  0       0       0
        2042 52256.428868     72       4 + e A 1Sigma+   12  1       0       1
        2043 53281.865243     72       4 + e X 1Sigma+   29  0       0       0
        2044 53892.242523     72       4 + e A 1Sigma+   13  1       0       1
        2045 55387.160357     72       4 + e X 1Sigma+   30  0       0       0
        2046 55568.886719     72       4 + e A 1Sigma+   14  1       0       1
        2047 57284.739555     72       4 + e A 1Sigma+   15  1       0       1
        2048 57556.385956     72       4 + e X 1Sigma+   31  0       0       0
        2049 59037.986182     72       4 + e A 1Sigma+   16  1       0       1
        2050 59788.298744     72       4 + e X 1Sigma+   32  0       0       0
        2051 60827.014563     72       4 + e A 1Sigma+   17  1       0       1
        2052 62081.833228     72       4 + e X 1Sigma+   33  0       0       0
        2053 62650.771868     72       4 + e A 1Sigma+   18  1       0       1
        2054 64436.058711     72       4 + e X 1Sigma+   34  0       0       0
        2055 64509.338960     72       4 + e A 1Sigma+   19  1       0       1
        2056 66404.415384     72       4 + e A 1Sigma+   20  1       0       1
        2057 66850.136960     72       4 + e X 1Sigma+   35  0       0       0
        2058 68339.152303     72       4 + e A 1Sigma+   21  1       0       1
        2059 69323.319981     72       4 + e X 1Sigma+   36  0       0       0
        2060 70316.865328     72       4 + e A 1Sigma+   22  1       0       1
        2061 71854.916044     72       4 + e X 1Sigma+   37  0       0       0
        2062 72339.724922     72       4 + e A 1Sigma+   23  1       0       1
        2063 74408.510495     72       4 + e A 1Sigma+   24  1       0       1
        2064 74444.261610     72       4 + e X 1Sigma+   38  0       0       0
        2065 76523.460819     72       4 + e A 1Sigma+   25  1       0       1
        2066 77090.732118     72       4 + e X 1Sigma+   39  0       0       0
        2067 78685.145469     72       4 + e A 1Sigma+   26  1       0       1
        2068 79793.731240     72       4 + e X 1Sigma+   40  0       0       0
        2069 80894.846662     72       4 + e A 1Sigma+   27  1       0       1
        2070 82552.709737     72       4 + e X 1Sigma+   41  0       0       0
        2071 83154.365248     72       4 + e A 1Sigma+   28  1       0       1
        2072 85367.164707     72       4 + e X 1Sigma+   42  0       0       0
        2073 85465.413755     72       4 + e A 1Sigma+   29  1       0       1
        2074 87829.157430     72       4 + e A 1Sigma+   30  1       0       1
        2075 88236.643640     72       4 + e X 1Sigma+   43  0       0       0
        2076 90246.205204     72       4 + e A 1Sigma+   31  1       0       1
        2077 91160.727545     72       4 + e X 1Sigma+   44  0       0       0
        2078 92716.664728     72       4 + e A 1Sigma+   32  1       0       1
        2079 94139.024073     72       4 + e X 1Sigma+   45  0       0       0
        2080 95240.107485     72       4 + e A 1Sigma+   33  1       0       1
        2081 97171.152471     72       4 + e X 1Sigma+   46  0       0       0
        2082 97815.715449     72       4 + e A 1Sigma+   34  1       0       1
        2083 100256.74960     72       4 + e X 1Sigma+   47  0       0       0
        2084 100442.66593     72       4 + e A 1Sigma+   35  1       0       1
        2085 103120.27247     72       4 + e A 1Sigma+   36  1       0       1
        2086 103395.46225     72       4 + e X 1Sigma+   48  0       0       0
        2087 105847.77581     72       4 + e A 1Sigma+   37  1       0       1
        2088 106586.93836     72       4 + e X 1Sigma+   49  0       0       0
        2089 108624.28142     72       4 + e A 1Sigma+   38  1       0       1
        2090 109830.82197     72       4 + e X 1Sigma+   50  0       0       0
        2091 111448.94518     72       4 + e A 1Sigma+   39  1       0       1
        2092 113126.76371     72       4 + e X 1Sigma+   51  0       0       0
        2093 114321.12934     72       4 + e A 1Sigma+   40  1       0       1
        2094 116474.44255     72       4 + e X 1Sigma+   52  0       0       0
        2095 117240.41667     72       4 + e A 1Sigma+   41  1       0       1
        2096 119873.57065     72       4 + e X 1Sigma+   53  0       0       0
        2097 120206.57916     72       4 + e A 1Sigma+   42  1       0       1
        2098 123219.50293     72       4 + e A 1Sigma+   43  1       0       1
        2099 123323.87619     72       4 + e X 1Sigma+   54  0       0       0
        2100 126279.14190     72       4 + e A 1Sigma+   44  1       0       1
        2101 126825.08486     72       4 + e X 1Sigma+   55  0       0       0
        2102 129385.59384     72       4 + e A 1Sigma+   45  1       0       1
        2103 130376.91160     72       4 + e X 1Sigma+   56  0       0       0
        2104 132539.18260     72       4 + e A 1Sigma+   46  1       0       1
        2105 133979.07100     72       4 + e X 1Sigma+   57  0       0       0
        2106 135740.37231     72       4 + e A 1Sigma+   47  1       0       1
        2107 137631.28107     72       4 + e X 1Sigma+   58  0       0       0
        2108 138989.61064     72       4 + e A 1Sigma+   48  1       0       1
        2109 141333.27182     72       4 + e X 1Sigma+   59  0       0       0
        2110 142287.26721     72       4 + e A 1Sigma+   49  1       0       1
        2111 145084.79066     72       4 + e X 1Sigma+   60  0       0       0
        2112 145633.59317     72       4 + e A 1Sigma+   50  1       0       1
        2113 148885.59386     72       4 + e X 1Sigma+   61  0       0       0
        2114 149028.68198     72       4 + e A 1Sigma+   51  1       0       1
        2115 152472.50300     72       4 + e A 1Sigma+   52  1       0       1
        2116 152735.44310     72       4 + e X 1Sigma+   62  0       0       0
        2117 155964.96182     72       4 + e A 1Sigma+   53  1       0       1
        2118 156634.09796     72       4 + e X 1Sigma+   63  0       0       0
        2119 159505.95497     72       4 + e A 1Sigma+   54  1       0       1
        2120 160581.30792     72       4 + e X 1Sigma+   64  0       0       0
        2121 163095.42177     72       4 + e A 1Sigma+   55  1       0       1
        2122 164576.82262     72       4 + e X 1Sigma+   65  0       0       0
        2123 166733.32710     72       4 + e A 1Sigma+   56  1       0       1
        2124 168620.39822     72       4 + e X 1Sigma+   66  0       0       0
        2125 170419.60148     72       4 + e A 1Sigma+   57  1       0       1
        2126 172711.79959     72       4 + e X 1Sigma+   67  0       0       0
        2127 174154.15182     72       4 + e A 1Sigma+   58  1       0       1
        2128 176850.79104     72       4 + e X 1Sigma+   68  0       0       0
        2129 177936.88580     72       4 + e A 1Sigma+   59  1       0       1
        2130 181037.13447     72       4 + e X 1Sigma+   69  0       0       0
        2131 181767.66548     72       4 + e A 1Sigma+   60  1       0       1
        2132 185270.58730     72       4 + e X 1Sigma+   70  0       0       0
        2133 185646.29284     72       4 + e A 1Sigma+   61  1       0       1
        2134 189550.89776     72       4 + e X 1Sigma+   71  0       0       0
        2135 189572.57358     72       4 + e A 1Sigma+   62  1       0       1
        2136 193546.35978     72       4 + e A 1Sigma+   63  1       0       1
        2137 193877.80096     72       4 + e X 1Sigma+   72  0       0       0
        2138 197567.52997     72       4 + e A 1Sigma+   64  1       0       1
        2139 198251.02632     72       4 + e X 1Sigma+   73  0       0       0
        2140 201635.94869     72       4 + e A 1Sigma+   65  1       0       1
        2141 202670.30735     72       4 + e X 1Sigma+   74  0       0       0
        2142 205751.44894     72       4 + e A 1Sigma+   66  1       0       1
        2143 207135.37708     72       4 + e X 1Sigma+   75  0       0       0
        2144 209913.84060     72       4 + e A 1Sigma+   67  1       0       1
        2145 211645.95434     72       4 + e X 1Sigma+   76  0       0       0
        2146 214122.93031     72       4 + e A 1Sigma+   68  1       0       1
        2147 216201.74074     72       4 + e X 1Sigma+   77  0       0       0
        2148 218378.54002     72       4 + e A 1Sigma+   69  1       0       1
        2149 220802.42966     72       4 + e X 1Sigma+   78  0       0       0
        2150 222680.50645     72       4 + e A 1Sigma+   70  1       0       1
        2151 225447.71956     72       4 + e X 1Sigma+   79  0       0       0
        2152 227028.67047     72       4 + e A 1Sigma+   71  1       0       1
        2153 230137.31583     72       4 + e X 1Sigma+   80  0       0       0
        2154 231422.86683     72       4 + e A 1Sigma+   72  1       0       1
        2155 234870.92481     72       4 + e X 1Sigma+   81  0       0       0
        2156 235862.90811     72       4 + e A 1Sigma+   73  1       0       1
        2157 239648.25021     72       4 + e X 1Sigma+   82  0       0       0
        2158 240348.59268     72       4 + e A 1Sigma+   74  1       0       1
        2159 244468.99825     72       4 + e X 1Sigma+   83  0       0       0
        2160 244879.73129     72       4 + e A 1Sigma+   75  1       0       1
        2161 249332.88016     72       4 + e X 1Sigma+   84  0       0       0
        2162 249456.14032     72       4 + e A 1Sigma+   76  1       0       1
        2163 254077.62394     72       4 + e A 1Sigma+   77  1       0       1
        2164 254239.61471     72       4 + e X 1Sigma+   85  0       0       0
        2165 258743.98222     72       4 + e A 1Sigma+   78  1       0       1
        2166 259188.93207     72       4 + e X 1Sigma+   86  0       0       0
        2167 263455.00466     72       4 + e A 1Sigma+   79  1       0       1
        2168 264180.56289     72       4 + e X 1Sigma+   87  0       0       0
        2169 268210.45203     72       4 + e A 1Sigma+   80  1       0       1
        2170 269214.23230     72       4 + e X 1Sigma+   88  0       0       0
        2171 273010.07018     72       4 + e A 1Sigma+   81  1       0       1
        2172 274289.66014     72       4 + e X 1Sigma+   89  0       0       0
        2173 277853.60937     72       4 + e A 1Sigma+   82  1       0       1
        2174 279406.56558     72       4 + e X 1Sigma+   90  0       0       0
        2175 282740.81759     72       4 + e A 1Sigma+   83  1       0       1
        2176 284564.66887     72       4 + e X 1Sigma+   91  0       0       0
        2177 287671.42166     72       4 + e A 1Sigma+   84  1       0       1
        2178 289763.69048     72       4 + e X 1Sigma+   92  0       0       0
        2179 292645.12067     72       4 + e A 1Sigma+   85  1       0       1
        2180 295003.35189     72       4 + e X 1Sigma+   93  0       0       0
        2181 297661.60489     72       4 + e A 1Sigma+   86  1       0       1
        2182 300283.37733     72       4 + e X 1Sigma+   94  0       0       0
        2183 302720.57492     72       4 + e A 1Sigma+   87  1       0       1
        2184 305603.49785     72       4 + e X 1Sigma+   95  0       0       0
        2185 307821.73600     72       4 + e A 1Sigma+   88  1       0       1
        2186 310963.45636     72       4 + e X 1Sigma+   96  0       0       0
        2187 312964.79142     72       4 + e A 1Sigma+   89  1       0       1
        2188 316363.01351     72       4 + e X 1Sigma+   97  0       0       0
        2189 318149.44621     72       4 + e A 1Sigma+   90  1       0       1
        2190 321801.94227     72       4 + e X 1Sigma+   98  0       0       0
        2191 323375.40857     72       4 + e A 1Sigma+   91  1       0       1
        2192 327280.02069     72       4 + e X 1Sigma+   99  0       0       0
        2193 328642.39613     72       4 + e A 1Sigma+   92  1       0       1
        2194 332797.03638     72       4 + e X 1Sigma+  100  0       0       0
        2195 333950.14259     72       4 + e A 1Sigma+   93  1       0       1
        2196 338352.79998     72       4 + e X 1Sigma+  101  0       0       0
        2197 339298.38634     72       4 + e A 1Sigma+   94  1       0       1
        2198 343947.14863     72       4 + e X 1Sigma+  102  0       0       0
        2199 344686.85803     72       4 + e A 1Sigma+   95  1       0       1
        2200 349579.94332     72       4 + e X 1Sigma+  103  0       0       0
        2201 350115.28199     72       4 + e A 1Sigma+   96  1       0       1
        2202 355251.07567     72       4 + e X 1Sigma+  104  0       0       0
        2203 355583.38017     72       4 + e A 1Sigma+   97  1       0       1
        2204 360960.48063     72       4 + e X 1Sigma+  105  0       0       0
        2205 361090.87578     72       4 + e A 1Sigma+   98  1       0       1
        2206 366637.49171     72       4 + e A 1Sigma+   99  1       0       1
        2207 366708.14434     72       4 + e X 1Sigma+  106  0       0       0
        2208 372222.95118     72       4 + e A 1Sigma+  100  1       0       1
        2209 372494.10684     72       4 + e X 1Sigma+  107  0       0       0
        2210 377846.98342     72       4 + e A 1Sigma+  101  1       0       1
        2211 378318.46675     72       4 + e X 1Sigma+  108  0       0       0
        2212 383509.32607     72       4 + e A 1Sigma+  102  1       0       1
        2213 384181.39246     72       4 + e X 1Sigma+  109  0       0       0
        2214 389209.73441     72       4 + e A 1Sigma+  103  1       0       1
        2215 390083.14625     72       4 + e X 1Sigma+  110  0       0       0
        2216 394947.98764     72       4 + e A 1Sigma+  104  1       0       1
        2217 396024.11238     72       4 + e X 1Sigma+  111  0       0       0
        2218 400723.87364     72       4 + e A 1Sigma+  105  1       0       1
        2219 402004.82695     72       4 + e X 1Sigma+  112  0       0       0
        2220 406537.18501     72       4 + e A 1Sigma+  106  1       0       1
        2221 408026.00678     72       4 + e X 1Sigma+  113  0       0       0
        2222 412387.73818     72       4 + e A 1Sigma+  107  1       0       1
        2223 414088.57982     72       4 + e X 1Sigma+  114  0       0       0
        2224 418275.38051     72       4 + e A 1Sigma+  108  1       0       1
        2225 420193.70930     72       4 + e X 1Sigma+  115  0       0       0
        2226 424199.98701     72       4 + e A 1Sigma+  109  1       0       1
        2227 426342.79614     72       4 + e X 1Sigma+  116  0       0       0
        2228 430161.46688     72       4 + e A 1Sigma+  110  1       0       1
        2229 432537.45836     72       4 + e X 1Sigma+  117  0       0       0
        2230 436159.77735     72       4 + e A 1Sigma+  111  1       0       1
        2231 438779.48898     72       4 + e X 1Sigma+  118  0       0       0
        2232 442194.93510     72       4 + e A 1Sigma+  112  1       0       1
        2233 445070.79156     72       4 + e X 1Sigma+  119  0       0       0
        2234 448267.02061     72       4 + e A 1Sigma+  113  1       0       1
        2235 451413.29916     72       4 + e X 1Sigma+  120  0       0       0
        2236 454376.18122     72       4 + e A 1Sigma+  114  1       0       1
        2237 457808.88514     72       4 + e X 1Sigma+  121  0       0       0
        2238 460522.64431     72       4 + e A 1Sigma+  115  1       0       1
        2239 464259.27499     72       4 + e X 1Sigma+  122  0       0       0
        2240 466706.74490     72       4 + e A 1Sigma+  116  1       0       1
        2241 470765.97680     72       4 + e X 1Sigma+  123  0       0       0
        2242 472928.96048     72       4 + e A 1Sigma+  117  1       0       1
        2243 477330.24483     72       4 + e X 1Sigma+  124  0       0       0
        2244 479189.94702     72       4 + e A 1Sigma+  118  1       0       1
        2245 483953.06941     72       4 + e X 1Sigma+  125  0       0       0
        2246 485490.57545     72       4 + e A 1Sigma+  119  1       0       1
        2247 490635.18250     72       4 + e X 1Sigma+  126  0       0       0
        2248 491831.96983     72       4 + e A 1Sigma+  120  1       0       1
        2249 497377.08085     72       4 + e X 1Sigma+  127  0       0       0
        2250 498215.53579     72       4 + e A 1Sigma+  121  1       0       1
        2251 504179.06400     72       4 + e X 1Sigma+  128  0       0       0
        2252 504642.95809     72       4 + e A 1Sigma+  122  1       0       1
        2253 511041.27478     72       4 + e X 1Sigma+  129  0       0       0
        2254 511116.17106     72       4 + e A 1Sigma+  123  1       0       1
        2255 517637.30229     72       4 + e A 1Sigma+  124  1       0       1
        2256 517963.73284     72       4 + e X 1Sigma+  130  0       0       0
        2257 524208.58402     72       4 + e A 1Sigma+  125  1       0       1
        2258 524946.36306     72       4 + e X 1Sigma+  131  0       0       0
        2259 530832.24916     72       4 + e A 1Sigma+  126  1       0       1
        2260 531989.02227     72       4 + e X 1Sigma+  132  0       0       0
        2261 537510.41895     72       4 + e A 1Sigma+  127  1       0       1
        2262 539091.52241     72       4 + e X 1Sigma+  133  0       0       0
        2263 544244.99557     72       4 + e A 1Sigma+  128  1       0       1
        2264 546253.64779     72       4 + e X 1Sigma+  134  0       0       0
        2265 551037.59379     72       4 + e A 1Sigma+  129  1       0       1
        2266 553475.16758     72       4 + e X 1Sigma+  135  0       0       0
        2267 557889.51209     72       4 + e A 1Sigma+  130  1       0       1
        2268 560755.84421     72       4 + e X 1Sigma+  136  0       0       0
        2269 564801.72727     72       4 + e A 1Sigma+  131  1       0       1
        2270 568095.43791     72       4 + e X 1Sigma+  137  0       0       0
        2271 571774.91393     72       4 + e A 1Sigma+  132  1       0       1
        2272 575493.71319     72       4 + e X 1Sigma+  138  0       0       0
        2273 578809.48642     72       4 + e A 1Sigma+  133  1       0       1
        2274 582950.44184     72       4 + e X 1Sigma+  139  0       0       0
        2275 585905.65067     72       4 + e A 1Sigma+  134  1       0       1
        2276 590465.40395     72       4 + e X 1Sigma+  140  0       0       0
        2277 593063.44884     72       4 + e A 1Sigma+  135  1       0       1
        2278 598038.38788     72       4 + e X 1Sigma+  141  0       0       0
        2279 600282.79724     72       4 + e A 1Sigma+  136  1       0       1
        2280 605669.19128     72       4 + e X 1Sigma+  142  0       0       0
        2281 607563.52209     72       4 + e A 1Sigma+  137  1       0       1
        2282 613357.62198     72       4 + e X 1Sigma+  143  0       0       0
        2283 614905.38978     72       4 + e A 1Sigma+  138  1       0       1
        2284 621103.49904     72       4 + e X 1Sigma+  144  0       0       0
        2285 622308.12987     72       4 + e A 1Sigma+  139  1       0       1
        2286 628906.65305     72       4 + e X 1Sigma+  145  0       0       0
        2287 629771.45297     72       4 + e A 1Sigma+  140  1       0       1
        2288 636766.92585     72       4 + e X 1Sigma+  146  0       0       0
        2289 637295.06069     72       4 + e A 1Sigma+  141  1       0       1
        2290 644684.16883     72       4 + e X 1Sigma+  147  0       0       0
        2291 644878.65296     72       4 + e A 1Sigma+  142  1       0       1
        2292 652521.93559     72       4 + e A 1Sigma+  143  1       0       1
        2293 652658.24223     72       4 + e X 1Sigma+  148  0       0       0
        2294 660224.62445     72       4 + e A 1Sigma+  144  1       0       1
        2295 660689.01575     72       4 + e X 1Sigma+  149  0       0       0
        2296 667986.44585     72       4 + e A 1Sigma+  145  1       0       1
        2297 668776.36917     72       4 + e X 1Sigma+  150  0       0       0
        2298 675807.13761     72       4 + e A 1Sigma+  146  1       0       1
        2299 676920.18994     72       4 + e X 1Sigma+  151  0       0       0
        2300 683686.44955     72       4 + e A 1Sigma+  147  1       0       1
        2301 685120.37162     72       4 + e X 1Sigma+  152  0       0       0
        2302 691624.14526     72       4 + e A 1Sigma+  148  1       0       1
        2303 693376.81400     72       4 + e X 1Sigma+  153  0       0       0
        2304 699620.00257     72       4 + e A 1Sigma+  149  1       0       1
        2305 701689.42434     72       4 + e X 1Sigma+  154  0       0       0
        2306 707673.81396     72       4 + e A 1Sigma+  150  1       0       1
        2307 710058.11628     72       4 + e X 1Sigma+  155  0       0       0
        2308 715785.38585     72       4 + e A 1Sigma+  151  1       0       1
        2309 718482.80895     72       4 + e X 1Sigma+  156  0       0       0
        2310 723954.53656     72       4 + e A 1Sigma+  152  1       0       1
        2311 726963.42580     72       4 + e X 1Sigma+  157  0       0       0
        2312 732181.09519     72       4 + e A 1Sigma+  153  1       0       1
        2313 735499.89460     72       4 + e X 1Sigma+  158  0       0       0
        2314 740464.90413     72       4 + e A 1Sigma+  154  1       0       1
        2315 744092.14675     72       4 + e X 1Sigma+  159  0       0       0
        2316 748805.81734     72       4 + e A 1Sigma+  155  1       0       1
        2317 752740.11793     72       4 + e X 1Sigma+  160  0       0       0
        2318 757203.69706     72       4 + e A 1Sigma+  156  1       0       1
        2319 761443.74708     72       4 + e X 1Sigma+  161  0       0       0
        2320 765658.41338     72       4 + e A 1Sigma+  157  1       0       1
        2321 770202.97630     72       4 + e X 1Sigma+  162  0       0       0
        2322 774169.84566     72       4 + e A 1Sigma+  158  1       0       1
        2323 779017.74993     72       4 + e X 1Sigma+  163  0       0       0
        2324 782737.88160     72       4 + e A 1Sigma+  159  1       0       1
        2325 787888.01505     72       4 + e X 1Sigma+  164  0       0       0
        2326 791362.41655     72       4 + e A 1Sigma+  160  1       0       1
        2327 796813.72169     72       4 + e X 1Sigma+  165  0       0       0
        2328 800043.35193     72       4 + e A 1Sigma+  161  1       0       1
        2329 805794.82300     72       4 + e X 1Sigma+  166  0       0       0
        2330 808780.59477     72       4 + e A 1Sigma+  162  1       0       1
        2331 814831.27435     72       4 + e X 1Sigma+  167  0       0       0
        2332 817574.05695     72       4 + e A 1Sigma+  163  1       0       1
        2333 823923.03358     72       4 + e X 1Sigma+  168  0       0       0
        2334 826423.65571     72       4 + e A 1Sigma+  164  1       0       1
        2335 833070.06030     72       4 + e X 1Sigma+  169  0       0       0
        2336 835329.31280     72       4 + e A 1Sigma+  165  1       0       1
        2337 842272.31605     72       4 + e X 1Sigma+  170  0       0       0
        2338 844290.95416     72       4 + e A 1Sigma+  166  1       0       1
        2339 851529.76408     72       4 + e X 1Sigma+  171  0       0       0
        2340 853308.50886     72       4 + e A 1Sigma+  167  1       0       1
        2341 860842.37032     72       4 + e X 1Sigma+  172  0       0       0
        2342 862381.90938     72       4 + e A 1Sigma+  168  1       0       1
        2343 870210.10223     72       4 + e X 1Sigma+  173  0       0       0
        2344 871511.09181     72       4 + e A 1Sigma+  169  1       0       1
        2345 879632.92858     72       4 + e X 1Sigma+  174  0       0       0
        2346 880695.99637     72       4 + e A 1Sigma+  170  1       0       1
        2347 889110.81892     72       4 + e X 1Sigma+  175  0       0       0
        2348 889936.56605     72       4 + e A 1Sigma+  171  1       0       1
        2349 898643.74502     72       4 + e X 1Sigma+  176  0       0       0
        2350 899232.74696     72       4 + e A 1Sigma+  172  1       0       1
        2351 908231.68028     72       4 + e X 1Sigma+  177  0       0       0
        2352 908584.48784     72       4 + e A 1Sigma+  173  1       0       1
        2353 917874.59967     72       4 + e X 1Sigma+  178  0       0       0
        2354 917991.73972     72       4 + e A 1Sigma+  174  1       0       1
        2355 927454.45568     72       4 + e A 1Sigma+  175  1       0       1
        2356 927572.47862     72       4 + e X 1Sigma+  179  0       0       0
        2357 936972.59235     72       4 + e A 1Sigma+  176  1       0       1
        2358 937325.29364     72       4 + e X 1Sigma+  180  0       0       0
        2359 946546.10832     72       4 + e A 1Sigma+  177  1       0       1
        2360 947133.02199     72       4 + e X 1Sigma+  181  0       0       0
        2361 956174.96360     72       4 + e A 1Sigma+  178  1       0       1
        2362 956995.64226     72       4 + e X 1Sigma+  182  0       0       0
        2363 965859.11963     72       4 + e A 1Sigma+  179  1       0       1
        2364 966913.13356     72       4 + e X 1Sigma+  183  0       0       0
        2365 975598.54050     72       4 + e A 1Sigma+  180  1       0       1
        2366 976885.47616     72       4 + e X 1Sigma+  184  0       0       0
        2367 985393.19230     72       4 + e A 1Sigma+  181  1       0       1
        2368 986912.65061     72       4 + e X 1Sigma+  185  0       0       0
        2369 995243.04297     72       4 + e A 1Sigma+  182  1       0       1
        2370 996994.63814     72       4 + e X 1Sigma+  186  0       0       0
        2371 1005148.0611     72       4 + e A 1Sigma+  183  1       0       1
        2372 1007131.4206     72       4 + e X 1Sigma+  187  0       0       0
        2373 1015108.2168     72       4 + e A 1Sigma+  184  1       0       1
        2374 1017322.9810     72       4 + e X 1Sigma+  188  0       0       0
        2375 1025123.4813     72       4 + e A 1Sigma+  185  1       0       1
        2376 1027569.3030     72       4 + e X 1Sigma+  189  0       0       0
        2377 1035193.8272     72       4 + e A 1Sigma+  186  1       0       1
        2378 1037870.3709     72       4 + e X 1Sigma+  190  0       0       0
        2379 1045319.2279     72       4 + e A 1Sigma+  187  1       0       1
        2380 1048226.1697     72       4 + e X 1Sigma+  191  0       0       0
        2381 1055499.6584     72       4 + e A 1Sigma+  188  1       0       1
        2382 1058636.6849     72       4 + e X 1Sigma+  192  0       0       0
        2383 1065735.0939     72       4 + e A 1Sigma+  189  1       0       1
        2384 1069101.9034     72       4 + e X 1Sigma+  193  0       0       0
        2385 1076025.5106     72       4 + e A 1Sigma+  190  1       0       1
        2386 1079621.8133     72       4 + e X 1Sigma+  194  0       0       0
        2387 1086370.8859     72       4 + e A 1Sigma+  191  1       0       1
        2388 1090196.4078     72       4 + e X 1Sigma+  195  0       0       0
        2389 1096771.1986     72       4 + e A 1Sigma+  192  1       0       1
        2390 1100825.6881     72       4 + e X 1Sigma+  196  0       0       0
        2391 1107226.4285     72       4 + e A 1Sigma+  193  1       0       1
        2392 1111509.6952     72       4 + e X 1Sigma+  197  0       0       0
        2393 1117736.5573     72       4 + e A 1Sigma+  194  1       0       1
        2394 1122248.6032     72       4 + e X 1Sigma+  198  0       0       0
        2395 1128301.5703     72       4 + e A 1Sigma+  195  1       0       1
        2396 1133043.9896     72       4 + e X 1Sigma+  199  0       0       0
        2397 1138921.4599     72       4 + e A 1Sigma+  196  1       0       1
        2398 1149596.2515     72       4 + e A 1Sigma+  197  1       0       1
        2399 1160326.0822     72       4 + e A 1Sigma+  198  1       0       1
        2400 1171112.2616     72       4 + e A 1Sigma+  199  1       0       1
        2401 36455.723415     72       4 - f A 1Sigma+    0 -1       0      -1
        2402 37447.173412     72       4 - f A 1Sigma+    1 -1       0      -1
        2403 38508.117214     72       4 - f A 1Sigma+    2 -1       0      -1
        2404 39636.188204     72       4 - f A 1Sigma+    3 -1       0      -1
        2405 40827.159525     72       4 - f A 1Sigma+    4 -1       0      -1
        2406 42077.351829     72       4 - f A 1Sigma+    5 -1       0      -1
        2407 43383.202033     72       4 - f A 1Sigma+    6 -1       0      -1
        2408 44741.451265     72       4 - f A 1Sigma+    7 -1       0      -1
        2409 46150.246079     72       4 - f A 1Sigma+    8 -1       0      -1
        2410 47608.012077     72       4 - f A 1Sigma+    9 -1       0      -1
        2411 49112.853102     72       4 - f A 1Sigma+   10 -1       0      -1
        2412 50662.827113     72       4 - f A 1Sigma+   11 -1       0      -1
        2413 52256.428868     72       4 - f A 1Sigma+   12 -1       0      -1
        2414 53892.242523     72       4 - f A 1Sigma+   13 -1       0      -1
        2415 55568.886719     72       4 - f A 1Sigma+   14 -1       0      -1
        2416 57284.739555     72       4 - f A 1Sigma+   15 -1       0      -1
        2417 59037.986182     72       4 - f A 1Sigma+   16 -1       0      -1
        2418 60827.014563     72       4 - f A 1Sigma+   17 -1       0      -1
        2419 62650.771868     72       4 - f A 1Sigma+   18 -1       0      -1
        2420 64509.338960     72       4 - f A 1Sigma+   19 -1       0      -1
        2421 66404.415384     72       4 - f A 1Sigma+   20 -1       0      -1
        2422 68339.152303     72       4 - f A 1Sigma+   21 -1       0      -1
        2423 70316.865328     72       4 - f A 1Sigma+   22 -1       0      -1
        2424 72339.724922     72       4 - f A 1Sigma+   23 -1       0      -1
        2425 74408.510495     72       4 - f A 1Sigma+   24 -1       0      -1
        2426 76523.460819     72       4 - f A 1Sigma+   25 -1       0      -1
        2427 78685.145469     72       4 - f A 1Sigma+   26 -1       0      -1
        2428 80894.846662     72       4 - f A 1Sigma+   27 -1       0      -1
        2429 83154.365248     72       4 - f A 1Sigma+   28 -1       0      -1
        2430 85465.413755     72       4 - f A 1Sigma+   29 -1       0      -1
        2431 87829.157430     72       4 - f A 1Sigma+   30 -1       0      -1
        2432 90246.205204     72       4 - f A 1Sigma+   31 -1       0      -1
        2433 92716.664728     72       4 - f A 1Sigma+   32 -1       0      -1
        2434 95240.107485     72       4 - f A 1Sigma+   33 -1       0      -1
        2435 97815.715449     72       4 - f A 1Sigma+   34 -1       0      -1
        2436 100442.66593     72       4 - f A 1Sigma+   35 -1       0      -1
        2437 103120.27247     72       4 - f A 1Sigma+   36 -1       0      -1
        2438 105847.77581     72       4 - f A 1Sigma+   37 -1       0      -1
        2439 108624.28142     72       4 - f A 1Sigma+   38 -1       0      -1
        2440 111448.94518     72       4 - f A 1Sigma+   39 -1       0      -1
        2441 114321.12934     72       4 - f A 1Sigma+   40 -1       0      -1
        2442 117240.41667     72       4 - f A 1Sigma+   41 -1       0      -1
        2443 120206.57916     72       4 - f A 1Sigma+   42 -1       0      -1
        2444 123219.50293     72       4 - f A 1Sigma+   43 -1       0      -1
        2445 126279.14190     72       4 - f A 1Sigma+   44 -1       0      -1
        2446 129385.59384     72       4 - f A 1Sigma+   45 -1       0      -1
        2447 132539.18260     72       4 - f A 1Sigma+   46 -1       0      -1
        2448 135740.37231     72       4 - f A 1Sigma+   47 -1       0      -1
        2449 138989.61064     72       4 - f A 1Sigma+   48 -1       0      -1
        2450 142287.26721     72       4 - f A 1Sigma+   49 -1       0      -1
        2451 145633.59317     72       4 - f A 1Sigma+   50 -1       0      -1
        2452 149028.68198     72       4 - f A 1Sigma+   51 -1       0      -1
        2453 152472.50300     72       4 - f A 1Sigma+   52 -1       0      -1
        2454 155964.96182     72       4 - f A 1Sigma+   53 -1       0      -1
        2455 159505.95497     72       4 - f A 1Sigma+   54 -1       0      -1
        2456 163095.42177     72       4 - f A 1Sigma+   55 -1       0      -1
        2457 166733.32710     72       4 - f A 1Sigma+   56 -1       0      -1
        2458 170419.60148     72       4 - f A 1Sigma+   57 -1       0      -1
        2459 174154.15182     72       4 - f A 1Sigma+   58 -1       0      -1
        2460 177936.88580     72       4 - f A 1Sigma+   59 -1       0      -1
        2461 181767.66548     72       4 - f A 1Sigma+   60 -1       0      -1
        2462 185646.29284     72       4 - f A 1Sigma+   61 -1       0      -1
        2463 189572.57358     72       4 - f A 1Sigma+   62 -1       0      -1
        2464 193546.35978     72       4 - f A 1Sigma+   63 -1       0      -1
        2465 197567.52997     72       4 - f A 1Sigma+   64 -1       0      -1
        2466 201635.94869     72       4 - f A 1Sigma+   65 -1       0      -1
        2467 205751.44894     72       4 - f A 1Sigma+   66 -1       0      -1
        2468 209913.84060     72       4 - f A 1Sigma+   67 -1       0      -1
        2469 214122.93031     72       4 - f A 1Sigma+   68 -1       0      -1
        2470 218378.54002     72       4 - f A 1Sigma+   69 -1       0      -1
        2471 222680.50645     72       4 - f A 1Sigma+   70 -1       0      -1
        2472 227028.67047     72       4 - f A 1Sigma+   71 -1       0      -1
        2473 231422.86683     72       4 - f A 1Sigma+   72 -1       0      -1
        2474 235862.90811     72       4 - f A 1Sigma+   73 -1       0      -1
        2475 240348.59268     72       4 - f A 1Sigma+   74 -1       0      -1
        2476 244879.73129     72       4 - f A 1Sigma+   75 -1       0      -1
        2477 249456.14032     72       4 - f A 1Sigma+   76 -1       0      -1
        2478 254077.62394     72       4 - f A 1Sigma+   77 -1       0      -1
        2479 258743.98222     72       4 - f A 1Sigma+   78 -1       0      -1
        2480 263455.00466     72       4 - f A 1Sigma+   79 -1       0      -1
        2481 268210.45203     72       4 - f A 1Sigma+   80 -1       0      -1
        2482 273010.07018     72       4 - f A 1Sigma+   81 -1       0      -1
        2483 277853.60937     72       4 - f A 1Sigma+   82 -1       0      -1
        2484 282740.81759     72       4 - f A 1Sigma+   83 -1       0      -1
        2485 287671.42166     72       4 - f A 1Sigma+   84 -1       0      -1
        2486 292645.12067     72       4 - f A 1Sigma+   85 -1       0      -1
        2487 297661.60489     72       4 - f A 1Sigma+   86 -1       0      -1
        2488 302720.57492     72       4 - f A 1Sigma+   87 -1       0      -1
        2489 307821.73600     72       4 - f A 1Sigma+   88 -1       0      -1
        2490 312964.79142     72       4 - f A 1Sigma+   89 -1       0      -1
        2491 318149.44621     72       4 - f A 1Sigma+   90 -1       0      -1
        2492 323375.40857     72       4 - f A 1Sigma+   91 -1       0      -1
        2493 328642.39613     72       4 - f A 1Sigma+   92 -1       0      -1
        2494 333950.14259     72       4 - f A 1Sigma+   93 -1       0      -1
        2495 339298.38634     72       4 - f A 1Sigma+   94 -1       0      -1
        2496 344686.85803     72       4 - f A 1Sigma+   95 -1       0      -1
        2497 350115.28199     72       4 - f A 1Sigma+   96 -1       0      -1
        2498 355583.38017     72       4 - f A 1Sigma+   97 -1       0      -1
        2499 361090.87578     72       4 - f A 1Sigma+   98 -1       0      -1
        2500 366637.49171     72       4 - f A 1Sigma+   99 -1       0      -1
        2501 372222.95118     72       4 - f A 1Sigma+  100 -1       0      -1
        2502 377846.98342     72       4 - f A 1Sigma+  101 -1       0      -1
        2503 383509.32607     72       4 - f A 1Sigma+  102 -1       0      -1
        2504 389209.73441     72       4 - f A 1Sigma+  103 -1       0      -1
        2505 394947.98764     72       4 - f A 1Sigma+  104 -1       0      -1
        2506 400723.87364     72       4 - f A 1Sigma+  105 -1       0      -1
        2507 406537.18501     72       4 - f A 1Sigma+  106 -1       0      -1
        2508 412387.73818     72       4 - f A 1Sigma+  107 -1       0      -1
        2509 418275.38051     72       4 - f A 1Sigma+  108 -1       0      -1
        2510 424199.98701     72       4 - f A 1Sigma+  109 -1       0      -1
        2511 430161.46688     72       4 - f A 1Sigma+  110 -1       0      -1
        2512 436159.77735     72       4 - f A 1Sigma+  111 -1       0      -1
        2513 442194.93510     72       4 - f A 1Sigma+  112 -1       0      -1
        2514 448267.02061     72       4 - f A 1Sigma+  113 -1       0      -1
        2515 454376.18122     72       4 - f A 1Sigma+  114 -1       0      -1
        2516 460522.64431     72       4 - f A 1Sigma+  115 -1       0      -1
        2517 466706.74490     72       4 - f A 1Sigma+  116 -1       0      -1
        2518 472928.96048     72       4 - f A 1Sigma+  117 -1       0      -1
        2519 479189.94702     72       4 - f A 1Sigma+  118 -1       0      -1
        2520 485490.57545     72       4 - f A 1Sigma+  119 -1       0      -1
        2521 491831.96983     72       4 - f A 1Sigma+  120 -1       0      -1
        2522 498215.53579     72       4 - f A 1Sigma+  121 -1       0      -1
        2523 504642.95809     72       4 - f A 1Sigma+  122 -1       0      -1
        2524 511116.17106     72       4 - f A 1Sigma+  123 -1       0      -1
        2525 517637.30229     72       4 - f A 1Sigma+  124 -1       0      -1
        2526 524208.58402     72       4 - f A 1Sigma+  125 -1       0      -1
        2527 530832.24916     72       4 - f A 1Sigma+  126 -1       0      -1
        2528 537510.41895     72       4 - f A 1Sigma+  127 -1       0      -1
        2529 544244.99557     72       4 - f A 1Sigma+  128 -1       0      -1
        2530 551037.59379     72       4 - f A 1Sigma+  129 -1       0      -1
        2531 557889.51209     72       4 - f A 1Sigma+  130 -1       0      -1
        2532 564801.72727     72       4 - f A 1Sigma+  131 -1       0      -1
        2533 571774.91393     72       4 - f A 1Sigma+  132 -1       0      -1
        2534 578809.48642     72       4 - f A 1Sigma+  133 -1       0      -1
        2535 585905.65067     72       4 - f A 1Sigma+  134 -1       0      -1
        2536 593063.44884     72       4 - f A 1Sigma+  135 -1       0      -1
        2537 600282.79724     72       4 - f A 1Sigma+  136 -1       0      -1
        2538 607563.52209     72       4 - f A 1Sigma+  137 -1       0      -1
        2539 614905.38978     72       4 - f A 1Sigma+  138 -1       0      -1
        2540 622308.12987     72       4 - f A 1Sigma+  139 -1       0      -1
        2541 629771.45297     72       4 - f A 1Sigma+  140 -1       0      -1
        2542 637295.06069     72       4 - f A 1Sigma+  141 -1       0      -1
        2543 644878.65296     72       4 - f A 1Sigma+  142 -1       0      -1
        2544 652521.93559     72       4 - f A 1Sigma+  143 -1       0      -1
        2545 660224.62445     72       4 - f A 1Sigma+  144 -1       0      -1
        2546 667986.44585     72       4 - f A 1Sigma+  145 -1       0      -1
        2547 675807.13761     72       4 - f A 1Sigma+  146 -1       0      -1
        2548 683686.44955     72       4 - f A 1Sigma+  147 -1       0      -1
        2549 691624.14526     72       4 - f A 1Sigma+  148 -1       0      -1
        2550 699620.00257     72       4 - f A 1Sigma+  149 -1       0      -1
        2551 707673.81396     72       4 - f A 1Sigma+  150 -1       0      -1
        2552 715785.38585     72       4 - f A 1Sigma+  151 -1       0      -1
        2553 723954.53656     72       4 - f A 1Sigma+  152 -1       0      -1
        2554 732181.09519     72       4 - f A 1Sigma+  153 -1       0      -1
        2555 740464.90413     72       4 - f A 1Sigma+  154 -1       0      -1
        2556 748805.81734     72       4 - f A 1Sigma+  155 -1       0      -1
        2557 757203.69706     72       4 - f A 1Sigma+  156 -1       0      -1
        2558 765658.41338     72       4 - f A 1Sigma+  157 -1       0      -1
        2559 774169.84566     72       4 - f A 1Sigma+  158 -1       0      -1
        2560 782737.88160     72       4 - f A 1Sigma+  159 -1       0      -1
        2561 791362.41655     72       4 - f A 1Sigma+  160 -1       0      -1
        2562 800043.35193     72       4 - f A 1Sigma+  161 -1       0      -1
        2563 808780.59477     72       4 - f A 1Sigma+  162 -1       0      -1
        2564 817574.05695     72       4 - f A 1Sigma+  163 -1       0      -1
        2565 826423.65571     72       4 - f A 1Sigma+  164 -1       0      -1
        2566 835329.31280     72       4 - f A 1Sigma+  165 -1       0      -1
        2567 844290.95416     72       4 - f A 1Sigma+  166 -1       0      -1
        2568 853308.50886     72       4 - f A 1Sigma+  167 -1       0      -1
        2569 862381.90938     72       4 - f A 1Sigma+  168 -1       0      -1
        2570 871511.09181     72       4 - f A 1Sigma+  169 -1       0      -1
        2571 880695.99637     72       4 - f A 1Sigma+  170 -1       0      -1
        2572 889936.56605     72       4 - f A 1Sigma+  171 -1       0      -1
        2573 899232.74696     72       4 - f A 1Sigma+  172 -1       0      -1
        2574 908584.48784     72       4 - f A 1Sigma+  173 -1       0      -1
        2575 917991.73972     72       4 - f A 1Sigma+  174 -1       0      -1
        2576 927454.45568     72       4 - f A 1Sigma+  175 -1       0      -1
        2577 936972.59235     72       4 - f A 1Sigma+  176 -1       0      -1
        2578 946546.10832     72       4 - f A 1Sigma+  177 -1       0      -1
        2579 956174.96360     72       4 - f A 1Sigma+  178 -1       0      -1
        2580 965859.11963     72       4 - f A 1Sigma+  179 -1       0      -1
        2581 975598.54050     72       4 - f A 1Sigma+  180 -1       0      -1
        2582 985393.19230     72       4 - f A 1Sigma+  181 -1       0      -1
        2583 995243.04297     72       4 - f A 1Sigma+  182 -1       0      -1
        2584 1005148.0611     72       4 - f A 1Sigma+  183 -1       0      -1
        2585 1015108.2168     72       4 - f A 1Sigma+  184 -1       0      -1
        2586 1025123.4813     72       4 - f A 1Sigma+  185 -1       0      -1
        2587 1035193.8272     72       4 - f A 1Sigma+  186 -1       0      -1
        2588 1045319.2279     72       4 - f A 1Sigma+  187 -1       0      -1
        2589 1055499.6584     72       4 - f A 1Sigma+  188 -1       0      -1
        2590 1065735.0939     72       4 - f A 1Sigma+  189 -1       0      -1
        2591 1076025.5106     72       4 - f A 1Sigma+  190 -1       0      -1
        2592 1086370.8859     72       4 - f A 1Sigma+  191 -1       0      -1
        2593 1096771.1986     72       4 - f A 1Sigma+  192 -1       0      -1
        2594 1107226.4285     72       4 - f A 1Sigma+  193 -1       0      -1
        2595 1117736.5573     72       4 - f A 1Sigma+  194 -1       0      -1
        2596 1128301.5703     72       4 - f A 1Sigma+  195 -1       0      -1
        2597 1138921.4599     72       4 - f A 1Sigma+  196 -1       0      -1
        2598 1149596.2515     72       4 - f A 1Sigma+  197 -1       0      -1
        2599 1160326.0822     72       4 - f A 1Sigma+  198 -1       0      -1
        2600 1171112.2616     72       4 - f A 1Sigma+  199 -1       0      -1
        2601 36479.420574     88       5 + f A 1Sigma+    0  1       0       1
        2602 37473.822286     88       5 + f A 1Sigma+    1  1       0       1
        2603 38537.101611     88       5 + f A 1Sigma+    2  1       0       1
        2604 39667.239467     88       5 + f A 1Sigma+    3  1       0       1
        2605 40860.111889     88       5 + f A 1Sigma+    4  1       0       1
        2606 42112.101218     88       5 + f A 1Sigma+    5  1       0       1
        2607 43419.683100     88       5 + f A 1Sigma+    6  1       0       1
        2608 44779.614708     88       5 + f A 1Sigma+    7  1       0       1
        2609 46190.047274     88       5 + f A 1Sigma+    8  1       0       1
        2610 47649.422964     88       5 + f A 1Sigma+    9  1       0       1
        2611 49155.861733     88       5 + f A 1Sigma+   10  1       0       1
        2612 50707.427126     88       5 + f A 1Sigma+   11  1       0       1
        2613 52302.617627     88       5 + f A 1Sigma+   12  1       0       1
        2614 53940.023900     88       5 + f A 1Sigma+   13  1       0       1
        2615 55618.273313     88       5 + f A 1Sigma+   14  1       0       1
        2616 57335.757530     88       5 + f A 1Sigma+   15  1       0       1
        2617 59090.669252     88       5 + f A 1Sigma+   16  1       0       1
        2618 60881.394468     88       5 + f A 1Sigma+   17  1       0       1
        2619 62706.863827     88       5 + f A 1Sigma+   18  1       0       1
        2620 64567.120593     88       5 + f A 1Sigma+   19  1       0       1
        2621 66463.811642     88       5 + f A 1Sigma+   20  1       0       1
        2622 68400.051367     88       5 + f A 1Sigma+   21  1       0       1
        2623 70379.161239     88       5 + f A 1Sigma+   22  1       0       1
        2624 72403.349480     88       5 + f A 1Sigma+   23  1       0       1
        2625 74473.426933     88       5 + f A 1Sigma+   24  1       0       1
        2626 76589.634429     88       5 + f A 1Sigma+   25  1       0       1
        2627 78752.520583     88       5 + f A 1Sigma+   26  1       0       1
        2628 80963.341351     88       5 + f A 1Sigma+   27  1       0       1
        2629 83223.885745     88       5 + f A 1Sigma+   28  1       0       1
        2630 85535.877355     88       5 + f A 1Sigma+   29  1       0       1
        2631 87900.502664     88       5 + f A 1Sigma+   30  1       0       1
        2632 90318.391784     88       5 + f A 1Sigma+   31  1       0       1
        2633 92789.674379     88       5 + f A 1Sigma+   32  1       0       1
        2634 95313.943348     88       5 + f A 1Sigma+   33  1       0       1
        2635 97890.390962     88       5 + f A 1Sigma+   34  1       0       1
        2636 100518.19286     88       5 + f A 1Sigma+   35  1       0       1
        2637 103196.66253     88       5 + f A 1Sigma+   36  1       0       1
        2638 105925.04728     88       5 + f A 1Sigma+   37  1       0       1
        2639 108702.45603     88       5 + f A 1Sigma+   38  1       0       1
        2640 111528.04017     88       5 + f A 1Sigma+   39  1       0       1
        2641 114401.15355     88       5 + f A 1Sigma+   40  1       0       1
        2642 117321.37061     88       5 + f A 1Sigma+   41  1       0       1
        2643 120288.45685     88       5 + f A 1Sigma+   42  1       0       1
        2644 123302.29470     88       5 + f A 1Sigma+   43  1       0       1
        2645 126362.83364     88       5 + f A 1Sigma+   44  1       0       1
        2646 129470.16280     88       5 + f A 1Sigma+   45  1       0       1
        2647 132624.59712     88       5 + f A 1Sigma+   46  1       0       1
        2648 135826.59766     88       5 + f A 1Sigma+   47  1       0       1
        2649 139076.61433     88       5 + f A 1Sigma+   48  1       0       1
        2650 142375.02133     88       5 + f A 1Sigma+   49  1       0       1
        2651 145722.07668     88       5 + f A 1Sigma+   50  1       0       1
        2652 149117.88107     88       5 + f A 1Sigma+   51  1       0       1
        2653 152562.40878     88       5 + f A 1Sigma+   52  1       0       1
        2654 156055.56764     88       5 + f A 1Sigma+   53  1       0       1
        2655 159597.25377     88       5 + f A 1Sigma+   54  1       0       1
        2656 163187.40506     88       5 + f A 1Sigma+   55  1       0       1
        2657 166825.98685     88       5 + f A 1Sigma+   56  1       0       1
        2658 170512.93154     88       5 + f A 1Sigma+   57  1       0       1
        2659 174248.14682     88       5 + f A 1Sigma+   58  1       0       1
        2660 178031.54174     88       5 + f A 1Sigma+   59  1       0       1
        2661 181862.98137     88       5 + f A 1Sigma+   60  1       0       1
        2662 185742.26948     88       5 + f A 1Sigma+   61  1       0       1
        2663 189669.21074     88       5 + f A 1Sigma+   62  1       0       1
        2664 193643.65569     88       5 + f A 1Sigma+   63  1       0       1
        2665 197665.48276     88       5 + f A 1Sigma+   64  1       0       1
        2666 201734.55786     88       5 + f A 1Sigma+   65  1       0       1
        2667 205850.71562     88       5 + f A 1Sigma+   66  1       0       1
        2668 210013.76685     88       5 + f A 1Sigma+   67  1       0       1
        2669 214223.51812     88       5 + f A 1Sigma+   68  1       0       1
        2670 218479.79084     88       5 + f A 1Sigma+   69  1       0       1
        2671 222782.42146     88       5 + f A 1Sigma+   70  1       0       1
        2672 227131.25111     88       5 + f A 1Sigma+   71  1       0       1
        2673 231526.11540     88       5 + f A 1Sigma+   72  1       0       1
        2674 235966.82813     88       5 + f A 1Sigma+   73  1       0       1
        2675 240453.18795     88       5 + f A 1Sigma+   74  1       0       1
        2676 244985.00531     88       5 + f A 1Sigma+   75  1       0       1
        2677 249562.09701     88       5 + f A 1Sigma+   76  1       0       1
        2678 254184.26787     88       5 + f A 1Sigma+   77  1       0       1
        2679 258851.31854     88       5 + f A 1Sigma+   78  1       0       1
        2680 263563.03980     88       5 + f A 1Sigma+   79  1       0       1
        2681 268319.19384     88       5 + f A 1Sigma+   80  1       0       1
        2682 273119.52705     88       5 + f A 1Sigma+   81  1       0       1
        2683 277963.78992     88       5 + f A 1Sigma+   82  1       0       1
        2684 282851.73132     88       5 + f A 1Sigma+   83  1       0       1
        2685 287783.07962     88       5 + f A 1Sigma+   84  1       0       1
        2686 292757.53522     88       5 + f A 1Sigma+   85  1       0       1
        2687 297774.78861     88       5 + f A 1Sigma+   86  1       0       1
        2688 302834.54028     88       5 + f A 1Sigma+   87  1       0       1
        2689 307936.49566     88       5 + f A 1Sigma+   88  1       0       1
        2690 313080.35830     88       5 + f A 1Sigma+   89  1       0       1
        2691 318265.83333     88       5 + f A 1Sigma+   90  1       0       1
        2692 323492.62888     88       5 + f A 1Sigma+   91  1       0       1
        2693 328760.46213     88       5 + f A 1Sigma+   92  1       0       1
        2694 334069.06648     88       5 + f A 1Sigma+   93  1       0       1
        2695 339418.18064     88       5 + f A 1Sigma+   94  1       0       1
        2696 344807.53595     88       5 + f A 1Sigma+   95  1       0       1
        2697 350236.85728     88       5 + f A 1Sigma+   96  1       0       1
        2698 355705.86693     88       5 + f A 1Sigma+   97  1       0       1
        2699 361214.28841     88       5 + f A 1Sigma+   98  1       0       1
        2700 366761.84494     88       5 + f A 1Sigma+   99  1       0       1
        2701 372348.25985     88       5 + f A 1Sigma+  100  1       0       1
        2702 377973.26224     88       5 + f A 1Sigma+  101  1       0       1
        2703 383636.58932     88       5 + f A 1Sigma+  102  1       0       1
        2704 389337.99542     88       5 + f A 1Sigma+  103  1       0       1
        2705 395077.25899     88       5 + f A 1Sigma+  104  1       0       1
        2706 400854.16775     88       5 + f A 1Sigma+  105  1       0       1
        2707 406668.51364     88       5 + f A 1Sigma+  106  1       0       1
        2708 412520.11161     88       5 + f A 1Sigma+  107  1       0       1
        2709 418408.80737     88       5 + f A 1Sigma+  108  1       0       1
        2710 424334.47407     88       5 + f A 1Sigma+  109  1       0       1
        2711 430297.01832     88       5 + f A 1Sigma+  110  1       0       1
        2712 436296.39391     88       5 + f A 1Sigma+  111  1       0       1
        2713 442332.61340     88       5 + f A 1Sigma+  112  1       0       1
        2714 448405.75268     88       5 + f A 1Sigma+  113  1       0       1
        2715 454515.95380     88       5 + f A 1Sigma+  114  1       0       1
        2716 460663.43727     88       5 + f A 1Sigma+  115  1       0       1
        2717 466848.52889     88       5 + f A 1Sigma+  116  1       0       1
        2718 473071.69421     88       5 + f A 1Sigma+  117  1       0       1
        2719 479333.57440     88       5 + f A 1Sigma+  118  1       0       1
        2720 485635.02264     88       5 + f A 1Sigma+  119  1       0       1
        2721 491977.14264     88       5 + f A 1Sigma+  120  1       0       1
        2722 498361.31847     88       5 + f A 1Sigma+  121  1       0       1
        2723 504789.21442     88       5 + f A 1Sigma+  122  1       0       1
        2724 511262.74750     88       5 + f A 1Sigma+  123  1       0       1
        2725 517784.03359     88       5 + f A 1Sigma+  124  1       0       1
        2726 524355.30076     88       5 + f A 1Sigma+  125  1       0       1
        2727 530978.78620     88       5 + f A 1Sigma+  126  1       0       1
        2728 537656.62399     88       5 + f A 1Sigma+  127  1       0       1
        2729 544390.73607     88       5 + f A 1Sigma+  128  1       0       1
        2730 551182.76080     88       5 + f A 1Sigma+  129  1       0       1
        2731 558034.02167     88       5 + f A 1Sigma+  130  1       0       1
        2732 564945.51990     88       5 + f A 1Sigma+  131  1       0       1
        2733 571917.95204     88       5 + f A 1Sigma+  132  1       0       1
        2734 578951.75081     88       5 + f A 1Sigma+  133  1       0       1
        2735 586047.13674     88       5 + f A 1Sigma+  134  1       0       1
        2736 593204.16333     88       5 + f A 1Sigma+  135  1       0       1
        2737 600422.75526     88       5 + f A 1Sigma+  136  1       0       1
        2738 607702.74451     88       5 + f A 1Sigma+  137  1       0       1
        2739 615043.90120     88       5 + f A 1Sigma+  138  1       0       1
        2740 622445.95701     88       5 + f A 1Sigma+  139  1       0       1
        2741 629908.62354     88       5 + f A 1Sigma+  140  1       0       1
        2742 637431.60268     88       5 + f A 1Sigma+  141  1       0       1
        2743 645014.59406     88       5 + f A 1Sigma+  142  1       0       1
        2744 652657.30274     88       5 + f A 1Sigma+  143  1       0       1
        2745 660359.44365     88       5 + f A 1Sigma+  144  1       0       1
        2746 668120.74204     88       5 + f A 1Sigma+  145  1       0       1
        2747 675940.93464     88       5 + f A 1Sigma+  146  1       0       1
        2748 683819.77008     88       5 + f A 1Sigma+  147  1       0       1
        2749 691757.01072     88       5 + f A 1Sigma+  148  1       0       1
        2750 699752.43314     88       5 + f A 1Sigma+  149  1       0       1
        2751 707805.82861     88       5 + f A 1Sigma+  150  1       0       1
        2752 715917.00241     88       5 + f A 1Sigma+  151  1       0       1
        2753 724085.77182     88       5 + f A 1Sigma+  152  1       0       1
        2754 732311.96493     88       5 + f A 1Sigma+  153  1       0       1
        2755 740595.42309     88       5 + f A 1Sigma+  154  1       0       1
        2756 748935.99938     88       5 + f A 1Sigma+  155  1       0       1
        2757 757333.55529     88       5 + f A 1Sigma+  156  1       0       1
        2758 765787.96014     88       5 + f A 1Sigma+  157  1       0       1
        2759 774299.09255     88       5 + f A 1Sigma+  158  1       0       1
        2760 782866.83954     88       5 + f A 1Sigma+  159  1       0       1
        2761 791491.09584     88       5 + f A 1Sigma+  160  1       0       1
        2762 800171.76233     88       5 + f A 1Sigma+  161  1       0       1
        2763 808908.74555     88       5 + f A 1Sigma+  162  1       0       1
        2764 817701.95690     88       5 + f A 1Sigma+  163  1       0       1
        2765 826551.31319     88       5 + f A 1Sigma+  164  1       0       1
        2766 835456.73574     88       5 + f A 1Sigma+  165  1       0       1
        2767 844418.15014     88       5 + f A 1Sigma+  166  1       0       1
        2768 853435.48511     88       5 + f A 1Sigma+  167  1       0       1
        2769 862508.67281     88       5 + f A 1Sigma+  168  1       0       1
        2770 871637.64897     88       5 + f A 1Sigma+  169  1       0       1
        2771 880822.35353     88       5 + f A 1Sigma+  170  1       0       1
        2772 890062.72917     88       5 + f A 1Sigma+  171  1       0       1
        2773 899358.72174     88       5 + f A 1Sigma+  172  1       0       1
        2774 908710.27974     88       5 + f A 1Sigma+  173  1       0       1
        2775 918117.35397     88       5 + f A 1Sigma+  174  1       0       1
        2776 927579.89727     88       5 + f A 1Sigma+  175  1       0       1
        2777 937097.86603     88       5 + f A 1Sigma+  176  1       0       1
        2778 946671.21865     88       5 + f A 1Sigma+  177  1       0       1
        2779 956299.91500     88       5 + f A 1Sigma+  178  1       0       1
        2780 965983.91632     88       5 + f A 1Sigma+  179  1       0       1
        2781 975723.18650     88       5 + f A 1Sigma+  180  1       0       1
        2782 985517.69147     88       5 + f A 1Sigma+  181  1       0       1
        2783 995367.39904     88       5 + f A 1Sigma+  182  1       0       1
        2784 1005272.2777     88       5 + f A 1Sigma+  183  1       0       1
        2785 1015232.2974     88       5 + f A 1Sigma+  184  1       0       1
        2786 1025247.4292     88       5 + f A 1Sigma+  185  1       0       1
        2787 1035317.6456     88       5 + f A 1Sigma+  186  1       0       1
        2788 1045442.9202     88       5 + f A 1Sigma+  187  1       0       1
        2789 1055623.2276     88       5 + f A 1Sigma+  188  1       0       1
        2790 1065858.5431     88       5 + f A 1Sigma+  189  1       0       1
        2791 1076148.8430     88       5 + f A 1Sigma+  190  1       0       1
        2792 1086494.1049     88       5 + f A 1Sigma+  191  1       0       1
        2793 1096894.3078     88       5 + f A 1Sigma+  192  1       0       1
        2794 1107349.4328     88       5 + f A 1Sigma+  193  1       0       1
        2795 1117859.4637     88       5 + f A 1Sigma+  194  1       0       1
        2796 1128424.3926     88       5 + f A 1Sigma+  195  1       0       1
        2797 1139044.2268     88       5 + f A 1Sigma+  196  1       0       1
        2798 1149719.0524     88       5 + f A 1Sigma+  197  1       0       1
        2799 1160449.2230     88       5 + f A 1Sigma+  198  1       0       1
        2800 1171237.9964     88       5 + f A 1Sigma+  199  1       0       1
        2801   310.736314     88       5 - e X 1Sigma+    0  0       0       0
        2802  3178.681655     88       5 - e X 1Sigma+    1  0       0       0
        2803  5940.854544     88       5 - e X 1Sigma+    2  0       0       0
        2804  8595.489151     88       5 - e X 1Sigma+    3  0       0       0
        2805 11146.201110     88       5 - e X 1Sigma+    4  0       0       0
        2806 13598.481671     88       5 - e X 1Sigma+    5  0       0       0
        2807 15952.383074     88       5 - e X 1Sigma+    6  0       0       0
        2808 18202.806328     88       5 - e X 1Sigma+    7  0       0       0
        2809 20346.053667     88       5 - e X 1Sigma+    8  0       0       0
        2810 22380.258433     88       5 - e X 1Sigma+    9  0       0       0
        2811 24302.604393     88       5 - e X 1Sigma+   10  0       0       0
        2812 26108.126351     88       5 - e X 1Sigma+   11  0       0       0
        2813 27790.999600     88       5 - e X 1Sigma+   12  0       0       0
        2814 29344.189784     88       5 - e X 1Sigma+   13  0       0       0
        2815 30758.866517     88       5 - e X 1Sigma+   14  0       0       0
        2816 32024.113622     88       5 - e X 1Sigma+   15  0       0       0
        2817 33131.820881     88       5 - e X 1Sigma+   16  0       0       0
        2818 34131.506649     88       5 - e X 1Sigma+   17  0       0       0
        2819 35173.019967     88       5 - e X 1Sigma+   18  0       0       0
        2820 36345.824286     88       5 - e X 1Sigma+   19  0       0       0
        2821 36479.420574     88       5 - e A 1Sigma+    0 -1       0      -1
        2822 37473.822286     88       5 - e A 1Sigma+    1 -1       0      -1
        2823 37645.782853     88       5 - e X 1Sigma+   20  0       0       0
        2824 38537.101611     88       5 - e A 1Sigma+    2 -1       0      -1
        2825 39055.559393     88       5 - e X 1Sigma+   21  0       0       0
        2826 39667.239467     88       5 - e A 1Sigma+    3 -1       0      -1
        2827 40562.966367     88       5 - e X 1Sigma+   22  0       0       0
        2828 40860.111889     88       5 - e A 1Sigma+    4 -1       0      -1
        2829 42112.101218     88       5 - e A 1Sigma+    5 -1       0      -1
        2830 42159.612137     88       5 - e X 1Sigma+   23  0       0       0
        2831 43419.683100     88       5 - e A 1Sigma+    6 -1       0      -1
        2832 43839.370942     88       5 - e X 1Sigma+   24  0       0       0
        2833 44779.614708     88       5 - e A 1Sigma+    7 -1       0      -1
        2834 45597.574163     88       5 - e X 1Sigma+   25  0       0       0
        2835 46190.047274     88       5 - e A 1Sigma+    8 -1       0      -1
        2836 47430.510264     88       5 - e X 1Sigma+   26  0       0       0
        2837 47649.422964     88       5 - e A 1Sigma+    9 -1       0      -1
        2838 49155.861733     88       5 - e A 1Sigma+   10 -1       0      -1
        2839 49335.182699     88       5 - e X 1Sigma+   27  0       0       0
        2840 50707.427126     88       5 - e A 1Sigma+   11 -1       0      -1
        2841 51309.087376     88       5 - e X 1Sigma+   28  0       0       0
        2842 52302.617627     88       5 - e A 1Sigma+   12 -1       0      -1
        2843 53350.132639     88       5 - e X 1Sigma+   29  0       0       0
        2844 53940.023900     88       5 - e A 1Sigma+   13 -1       0      -1
        2845 55456.562315     88       5 - e X 1Sigma+   30  0       0       0
        2846 55618.273313     88       5 - e A 1Sigma+   14 -1       0      -1
        2847 57335.757530     88       5 - e A 1Sigma+   15 -1       0      -1
        2848 57626.879912     88       5 - e X 1Sigma+   31  0       0       0
        2849 59090.669252     88       5 - e A 1Sigma+   16 -1       0      -1
        2850 59859.843748     88       5 - e X 1Sigma+   32  0       0       0
        2851 60881.394468     88       5 - e A 1Sigma+   17 -1       0      -1
        2852 62154.391539     88       5 - e X 1Sigma+   33  0       0       0
        2853 62706.863827     88       5 - e A 1Sigma+   18 -1       0      -1
        2854 64509.596321     88       5 - e X 1Sigma+   34  0       0       0
        2855 64567.120593     88       5 - e A 1Sigma+   19 -1       0      -1
        2856 66463.811642     88       5 - e A 1Sigma+   20 -1       0      -1
        2857 66924.623467     88       5 - e X 1Sigma+   35  0       0       0
        2858 68400.051367     88       5 - e A 1Sigma+   21 -1       0      -1
        2859 69398.728225     88       5 - e X 1Sigma+   36  0       0       0
        2860 70379.161239     88       5 - e A 1Sigma+   22 -1       0      -1
        2861 71931.223178     88       5 - e X 1Sigma+   37  0       0       0
        2862 72403.349480     88       5 - e A 1Sigma+   23 -1       0      -1
        2863 74473.426933     88       5 - e A 1Sigma+   24 -1       0      -1
        2864 74521.448366     88       5 - e X 1Sigma+   38  0       0       0
        2865 76589.634429     88       5 - e A 1Sigma+   25 -1       0      -1
        2866 77168.782060     88       5 - e X 1Sigma+   39  0       0       0
        2867 78752.520583     88       5 - e A 1Sigma+   26 -1       0      -1
        2868 79872.629964     88       5 - e X 1Sigma+   40  0       0       0
        2869 80963.341351     88       5 - e A 1Sigma+   27 -1       0      -1
        2870 82632.443535     88       5 - e X 1Sigma+   41  0       0       0
        2871 83223.885745     88       5 - e A 1Sigma+   28 -1       0      -1
        2872 85447.720206     88       5 - e X 1Sigma+   42  0       0       0
        2873 85535.877355     88       5 - e A 1Sigma+   29 -1       0      -1
        2874 87900.502664     88       5 - e A 1Sigma+   30 -1       0      -1
        2875 88318.007756     88       5 - e X 1Sigma+   43  0       0       0
        2876 90318.391784     88       5 - e A 1Sigma+   31 -1       0      -1
        2877 91242.887884     88       5 - e X 1Sigma+   44  0       0       0
        2878 92789.674379     88       5 - e A 1Sigma+   32 -1       0      -1
        2879 94221.969442     88       5 - e X 1Sigma+   45  0       0       0
        2880 95313.943348     88       5 - e A 1Sigma+   33 -1       0      -1
        2881 97254.872929     88       5 - e X 1Sigma+   46  0       0       0
        2882 97890.390962     88       5 - e A 1Sigma+   34 -1       0      -1
        2883 100341.23621     88       5 - e X 1Sigma+   47  0       0       0
        2884 100518.19286     88       5 - e A 1Sigma+   35 -1       0      -1
        2885 103196.66253     88       5 - e A 1Sigma+   36 -1       0      -1
        2886 103480.70758     88       5 - e X 1Sigma+   48  0       0       0
        2887 105925.04728     88       5 - e A 1Sigma+   37 -1       0      -1
        2888 106672.93647     88       5 - e X 1Sigma+   49  0       0       0
        2889 108702.45603     88       5 - e A 1Sigma+   38 -1       0      -1
        2890 109917.56835     88       5 - e X 1Sigma+   50  0       0       0
        2891 111528.04017     88       5 - e A 1Sigma+   39 -1       0      -1
        2892 113214.25399     88       5 - e X 1Sigma+   51  0       0       0
        2893 114401.15355     88       5 - e A 1Sigma+   40 -1       0      -1
        2894 116562.67176     88       5 - e X 1Sigma+   52  0       0       0
        2895 117321.37061     88       5 - e A 1Sigma+   41 -1       0      -1
        2896 119962.53335     88       5 - e X 1Sigma+   53  0       0       0
        2897 120288.45685     88       5 - e A 1Sigma+   42 -1       0      -1
        2898 123302.29470     88       5 - e A 1Sigma+   43 -1       0      -1
        2899 123413.56756     88       5 - e X 1Sigma+   54  0       0       0
        2900 126362.83364     88       5 - e A 1Sigma+   44 -1       0      -1
        2901 126915.50137     88       5 - e X 1Sigma+   55  0       0       0
        2902 129470.16280     88       5 - e A 1Sigma+   45 -1       0      -1
        2903 130468.05093     88       5 - e X 1Sigma+   56  0       0       0
        2904 132624.59712     88       5 - e A 1Sigma+   46 -1       0      -1
        2905 134070.93149     88       5 - e X 1Sigma+   57  0       0       0
        2906 135826.59766     88       5 - e A 1Sigma+   47 -1       0      -1
        2907 137723.86143     88       5 - e X 1Sigma+   58  0       0       0
        2908 139076.61433     88       5 - e A 1Sigma+   48 -1       0      -1
        2909 141426.57050     88       5 - e X 1Sigma+   59  0       0       0
        2910 142375.02133     88       5 - e A 1Sigma+   49 -1       0      -1
        2911 145178.80604     88       5 - e X 1Sigma+   60  0       0       0
        2912 145722.07668     88       5 - e A 1Sigma+   50 -1       0      -1
        2913 148980.32449     88       5 - e X 1Sigma+   61  0       0       0
        2914 149117.88107     88       5 - e A 1Sigma+   51 -1       0      -1
        2915 152562.40878     88       5 - e A 1Sigma+   52 -1       0      -1
        2916 152830.88800     88       5 - e X 1Sigma+   62  0       0       0
        2917 156055.56764     88       5 - e A 1Sigma+   53 -1       0      -1
        2918 156730.25702     88       5 - e X 1Sigma+   63  0       0       0
        2919 159597.25377     88       5 - e A 1Sigma+   54 -1       0      -1
        2920 160678.18188     88       5 - e X 1Sigma+   64  0       0       0
        2921 163187.40506     88       5 - e A 1Sigma+   55 -1       0      -1
        2922 164674.41250     88       5 - e X 1Sigma+   65  0       0       0
        2923 166825.98685     88       5 - e A 1Sigma+   56 -1       0      -1
        2924 168718.70510     88       5 - e X 1Sigma+   66  0       0       0
        2925 170512.93154     88       5 - e A 1Sigma+   57 -1       0      -1
        2926 172810.82474     88       5 - e X 1Sigma+   67  0       0       0
        2927 174248.14682     88       5 - e A 1Sigma+   58 -1       0      -1
        2928 176950.53627     88       5 - e X 1Sigma+   68  0       0       0
        2929 178031.54174     88       5 - e A 1Sigma+   59 -1       0      -1
        2930 181137.60221     88       5 - e X 1Sigma+   69  0       0       0
        2931 181862.98137     88       5 - e A 1Sigma+   60 -1       0      -1
        2932 185371.78079     88       5 - e X 1Sigma+   70  0       0       0
        2933 185742.26948     88       5 - e A 1Sigma+   61 -1       0      -1
        2934 189652.82129     88       5 - e X 1Sigma+   71  0       0       0
        2935 189669.21074     88       5 - e A 1Sigma+   62 -1       0      -1
        2936 193643.65569     88       5 - e A 1Sigma+   63 -1       0      -1
        2937 193980.45976     88       5 - e X 1Sigma+   72  0       0       0
        2938 197665.48276     88       5 - e A 1Sigma+   64 -1       0      -1
        2939 198354.42610     88       5 - e X 1Sigma+   73  0       0       0
        2940 201734.55786     88       5 - e A 1Sigma+   65 -1       0      -1
        2941 202774.45407     88       5 - e X 1Sigma+   74  0       0       0
        2942 205850.71562     88       5 - e A 1Sigma+   66 -1       0      -1
        2943 207240.27752     88       5 - e X 1Sigma+   75  0       0       0
        2944 210013.76685     88       5 - e A 1Sigma+   67 -1       0      -1
        2945 211751.61652     88       5 - e X 1Sigma+   76  0       0       0
        2946 214223.51812     88       5 - e A 1Sigma+   68 -1       0      -1
        2947 216308.17382     88       5 - e X 1Sigma+   77  0       0       0
        2948 218479.79084     88       5 - e A 1Sigma+   69 -1       0      -1
        2949 220909.64320     88       5 - e X 1Sigma+   78  0       0       0
        2950 222782.42146     88       5 - e A 1Sigma+   70 -1       0      -1
        2951 225555.72314     88       5 - e X 1Sigma+   79  0       0       0
        2952 227131.25111     88       5 - e A 1Sigma+   71 -1       0      -1
        2953 230246.11912     88       5 - e X 1Sigma+   80  0       0       0
        2954 231526.11540     88       5 - e A 1Sigma+   72 -1       0      -1
        2955 234980.53783     88       5 - e X 1Sigma+   81  0       0       0
        2956 235966.82813     88       5 - e A 1Sigma+   73 -1       0      -1
        2957 239758.68328     88       5 - e X 1Sigma+   82  0       0       0
        2958 240453.18795     88       5 - e A 1Sigma+   74 -1       0      -1
        2959 244580.26174     88       5 - e X 1Sigma+   83  0       0       0
        2960 244985.00531     88       5 - e A 1Sigma+   75 -1       0      -1
        2961 249444.98441     88       5 - e X 1Sigma+   84  0       0       0
        2962 249562.09701     88       5 - e A 1Sigma+   76 -1       0      -1
        2963 254184.26787     88       5 - e A 1Sigma+   77 -1       0      -1
        2964 254352.56979     88       5 - e X 1Sigma+   85  0       0       0
        2965 258851.31854     88       5 - e A 1Sigma+   78 -1       0      -1
        2966 259302.74800     88       5 - e X 1Sigma+   86  0       0       0
        2967 263563.03980     88       5 - e A 1Sigma+   79 -1       0      -1
        2968 264295.25015     88       5 - e X 1Sigma+   87  0       0       0
        2969 268319.19384     88       5 - e A 1Sigma+   80 -1       0      -1
        2970 269329.80200     88       5 - e X 1Sigma+   88  0       0       0
        2971 273119.52705     88       5 - e A 1Sigma+   81 -1       0      -1
        2972 274406.12390     88       5 - e X 1Sigma+   89  0       0       0
        2973 277963.78992     88       5 - e A 1Sigma+   82 -1       0      -1
        2974 279523.93539     88       5 - e X 1Sigma+   90  0       0       0
        2975 282851.73132     88       5 - e A 1Sigma+   83 -1       0      -1
        2976 284682.95700     88       5 - e X 1Sigma+   91  0       0       0
        2977 287783.07962     88       5 - e A 1Sigma+   84 -1       0      -1
        2978 289882.90951     88       5 - e X 1Sigma+   92  0       0       0
        2979 292757.53522     88       5 - e A 1Sigma+   85 -1       0      -1
        2980 295123.51461     88       5 - e X 1Sigma+   93  0       0       0
        2981 297774.78861     88       5 - e A 1Sigma+   86 -1       0      -1
        2982 300404.49655     88       5 - e X 1Sigma+   94  0       0       0
        2983 302834.54028     88       5 - e A 1Sigma+   87 -1       0      -1
        2984 305725.58611     88       5 - e X 1Sigma+   95  0       0       0
        2985 307936.49566     88       5 - e A 1Sigma+   88 -1       0      -1
        2986 311086.52561     88       5 - e X 1Sigma+   96  0       0       0
        2987 313080.35830     88       5 - e A 1Sigma+   89 -1       0      -1
        2988 316487.07502     88       5 - e X 1Sigma+   97  0       0       0
        2989 318265.83333     88       5 - e A 1Sigma+   90 -1       0      -1
        2990 321927.00702     88       5 - e X 1Sigma+   98  0       0       0
        2991 323492.62888     88       5 - e A 1Sigma+   91 -1       0      -1
        2992 327406.09943     88       5 - e X 1Sigma+   99  0       0       0
        2993 328760.46213     88       5 - e A 1Sigma+   92 -1       0      -1
        2994 332924.13907     88       5 - e X 1Sigma+  100  0       0       0
        2995 334069.06648     88       5 - e A 1Sigma+   93 -1       0      -1
        2996 338480.93518     88       5 - e X 1Sigma+  101  0       0       0
        2997 339418.18064     88       5 - e A 1Sigma+   94 -1       0      -1
        2998 344076.32344     88       5 - e X 1Sigma+  102  0       0       0
        2999 344807.53595     88       5 - e A 1Sigma+   95 -1       0      -1
        3000 349710.16312     88       5 - e X 1Sigma+  103  0       0       0
        3001 350236.85728     88       5 - e A 1Sigma+   96 -1       0      -1
        3002 355382.34346     88       5 - e X 1Sigma+  104  0       0       0
        3003 355705.86693     88       5 - e A 1Sigma+   97 -1       0      -1
        3004 361092.79623     88       5 - e X 1Sigma+  105  0       0       0
        3005 361214.28841     88       5 - e A 1Sigma+   98 -1       0      -1
        3006 366761.84494     88       5 - e A 1Sigma+   99 -1       0      -1
        3007 366841.50393     88       5 - e X 1Sigma+  106  0       0       0
        3008 372348.25985     88       5 - e A 1Sigma+  100 -1       0      -1
        3009 372628.50250     88       5 - e X 1Sigma+  107  0       0       0
        3010 377973.26224     88       5 - e A 1Sigma+  101 -1       0      -1
        3011 378453.88577     88       5 - e X 1Sigma+  108  0       0       0
        3012 383636.58932     88       5 - e A 1Sigma+  102 -1       0      -1
        3013 384317.81592     88       5 - e X 1Sigma+  109  0       0       0
        3014 389337.99542     88       5 - e A 1Sigma+  103 -1       0      -1
        3015 390220.54698     88       5 - e X 1Sigma+  110  0       0       0
        3016 395077.25899     88       5 - e A 1Sigma+  104 -1       0      -1
        3017 396162.45263     88       5 - e X 1Sigma+  111  0       0       0
        3018 400854.16775     88       5 - e A 1Sigma+  105 -1       0      -1
        3019 402144.05597     88       5 - e X 1Sigma+  112  0       0       0
        3020 406668.51364     88       5 - e A 1Sigma+  106 -1       0      -1
        3021 408166.05842     88       5 - e X 1Sigma+  113  0       0       0
        3022 412520.11161     88       5 - e A 1Sigma+  107 -1       0      -1
        3023 414229.37027     88       5 - e X 1Sigma+  114  0       0       0
        3024 418408.80737     88       5 - e A 1Sigma+  108 -1       0      -1
        3025 420335.13601     88       5 - e X 1Sigma+  115  0       0       0
        3026 424334.47407     88       5 - e A 1Sigma+  109 -1       0      -1
        3027 426484.73840     88       5 - e X 1Sigma+  116  0       0       0
        3028 430297.01832     88       5 - e A 1Sigma+  110 -1       0      -1
        3029 432679.77979     88       5 - e X 1Sigma+  117  0       0       0
        3030 436296.39391     88       5 - e A 1Sigma+  111 -1       0      -1
        3031 438922.04185     88       5 - e X 1Sigma+  118  0       0       0
        3032 442332.61340     88       5 - e A 1Sigma+  112 -1       0      -1
        3033 445213.42277     88       5 - e X 1Sigma+  119  0       0       0
        3034 448405.75268     88       5 - e A 1Sigma+  113 -1       0      -1
        3035 451555.85722     88       5 - e X 1Sigma+  120  0       0       0
        3036 454515.95380     88       5 - e A 1Sigma+  114 -1       0      -1
        3037 457951.22745     88       5 - e X 1Sigma+  121  0       0       0
        3038 460663.43727     88       5 - e A 1Sigma+  115 -1       0      -1
        3039 464401.27417     88       5 - e X 1Sigma+  122  0       0       0
        3040 466848.52889     88       5 - e A 1Sigma+  116 -1       0      -1
        3041 470907.52501     88       5 - e X 1Sigma+  123  0       0       0
        3042 473071.69421     88       5 - e A 1Sigma+  117 -1       0      -1
        3043 477471.25570     88       5 - e X 1Sigma+  124  0       0       0
        3044 479333.57440     88       5 - e A 1Sigma+  118 -1       0      -1
        3045 484093.47818     88       5 - e X 1Sigma+  125  0       0       0
        3046 485635.02264     88       5 - e A 1Sigma+  119 -1       0      -1
        3047 490774.94465     88       5 - e X 1Sigma+  126  0       0       0
        3048 491977.14264     88       5 - e A 1Sigma+  120 -1       0      -1
        3049 497516.16960     88       5 - e X 1Sigma+  127  0       0       0
        3050 498361.31847     88       5 - e A 1Sigma+  121 -1       0      -1
        3051 504317.46710     88       5 - e X 1Sigma+  128  0       0       0
        3052 504789.21442     88       5 - e A 1Sigma+  122 -1       0      -1
        3053 511178.99147     88       5 - e X 1Sigma+  129  0       0       0
        3054 511262.74750     88       5 - e A 1Sigma+  123 -1       0      -1
        3055 517784.03359     88       5 - e A 1Sigma+  124 -1       0      -1
        3056 518100.77118     88       5 - e X 1Sigma+  130  0       0       0
        3057 524355.30076     88       5 - e A 1Sigma+  125 -1       0      -1
        3058 525082.73764     88       5 - e X 1Sigma+  131  0       0       0
        3059 530978.78620     88       5 - e A 1Sigma+  126 -1       0      -1
        3060 532124.75215     88       5 - e X 1Sigma+  132  0       0       0
        3061 537656.62399     88       5 - e A 1Sigma+  127 -1       0      -1
        3062 539226.62948     88       5 - e X 1Sigma+  133  0       0       0
        3063 544390.73607     88       5 - e A 1Sigma+  128 -1       0      -1
        3064 546388.15558     88       5 - e X 1Sigma+  134  0       0       0
        3065 551182.76080     88       5 - e A 1Sigma+  129 -1       0      -1
        3066 553609.10033     88       5 - e X 1Sigma+  135  0       0       0
        3067 558034.02167     88       5 - e A 1Sigma+  130 -1       0      -1
        3068 560889.22636     88       5 - e X 1Sigma+  136  0       0       0
        3069 564945.51990     88       5 - e A 1Sigma+  131 -1       0      -1
        3070 568228.29358     88       5 - e X 1Sigma+  137  0       0       0
        3071 571917.95204     88       5 - e A 1Sigma+  132 -1       0      -1
        3072 575626.06589     88       5 - e X 1Sigma+  138  0       0       0
        3073 578951.75081     88       5 - e A 1Sigma+  133 -1       0      -1
        3074 583082.31425     88       5 - e X 1Sigma+  139  0       0       0
        3075 586047.13674     88       5 - e A 1Sigma+  134 -1       0      -1
        3076 590596.81787     88       5 - e X 1Sigma+  140  0       0       0
        3077 593204.16333     88       5 - e A 1Sigma+  135 -1       0      -1
        3078 598169.36416     88       5 - e X 1Sigma+  141  0       0       0
        3079 600422.75526     88       5 - e A 1Sigma+  136 -1       0      -1
        3080 605799.74979     88       5 - e X 1Sigma+  142  0       0       0
        3081 607702.74451     88       5 - e A 1Sigma+  137 -1       0      -1
        3082 613487.78154     88       5 - e X 1Sigma+  143  0       0       0
        3083 615043.90120     88       5 - e A 1Sigma+  138 -1       0      -1
        3084 621233.27740     88       5 - e X 1Sigma+  144  0       0       0
        3085 622445.95701     88       5 - e A 1Sigma+  139 -1       0      -1
        3086 629036.06692     88       5 - e X 1Sigma+  145  0       0       0
        3087 629908.62354     88       5 - e A 1Sigma+  140 -1       0      -1
        3088 636895.99094     88       5 - e X 1Sigma+  146  0       0       0
        3089 637431.60268     88       5 - e A 1Sigma+  141 -1       0      -1
        3090 644812.89996     88       5 - e X 1Sigma+  147  0       0       0
        3091 645014.59406     88       5 - e A 1Sigma+  142 -1       0      -1
        3092 652657.30274     88       5 - e A 1Sigma+  143 -1       0      -1
        3093 652786.65334     88       5 - e X 1Sigma+  148  0       0       0
        3094 660359.44365     88       5 - e A 1Sigma+  144 -1       0      -1
        3095 660817.11992     88       5 - e X 1Sigma+  149  0       0       0
        3096 668120.74204     88       5 - e A 1Sigma+  145 -1       0      -1
        3097 668904.17866     88       5 - e X 1Sigma+  150  0       0       0
        3098 675940.93464     88       5 - e A 1Sigma+  146 -1       0      -1
        3099 677047.71632     88       5 - e X 1Sigma+  151  0       0       0
        3100 683819.77008     88       5 - e A 1Sigma+  147 -1       0      -1
        3101 685247.62584     88       5 - e X 1Sigma+  152  0       0       0
        3102 691757.01072     88       5 - e A 1Sigma+  148 -1       0      -1
        3103 693503.80637     88       5 - e X 1Sigma+  153  0       0       0
        3104 699752.43314     88       5 - e A 1Sigma+  149 -1       0      -1
        3105 701816.16454     88       5 - e X 1Sigma+  154  0       0       0
        3106 707805.82861     88       5 - e A 1Sigma+  150 -1       0      -1
        3107 710184.61345     88       5 - e X 1Sigma+  155  0       0       0
        3108 715917.00241     88       5 - e A 1Sigma+  151 -1       0      -1
        3109 718609.07173     88       5 - e X 1Sigma+  156  0       0       0
        3110 724085.77182     88       5 - e A 1Sigma+  152 -1       0      -1
        3111 727089.46240     88       5 - e X 1Sigma+  157  0       0       0
        3112 732311.96493     88       5 - e A 1Sigma+  153 -1       0      -1
        3113 735625.71283     88       5 - e X 1Sigma+  158  0       0       0
        3114 740595.42309     88       5 - e A 1Sigma+  154 -1       0      -1
        3115 744217.75400     88       5 - e X 1Sigma+  159  0       0       0
        3116 748935.99938     88       5 - e A 1Sigma+  155 -1       0      -1
        3117 752865.52124     88       5 - e X 1Sigma+  160  0       0       0
        3118 757333.55529     88       5 - e A 1Sigma+  156 -1       0      -1
        3119 761568.95315     88       5 - e X 1Sigma+  161  0       0       0
        3120 765787.96014     88       5 - e A 1Sigma+  157 -1       0      -1
        3121 770327.99154     88       5 - e X 1Sigma+  162  0       0       0
        3122 774299.09255     88       5 - e A 1Sigma+  158 -1       0      -1
        3123 779142.58045     88       5 - e X 1Sigma+  163  0       0       0
        3124 782866.83954     88       5 - e A 1Sigma+  159 -1       0      -1
        3125 788012.66669     88       5 - e X 1Sigma+  164  0       0       0
        3126 791491.09584     88       5 - e A 1Sigma+  160 -1       0      -1
        3127 796938.20001     88       5 - e X 1Sigma+  165  0       0       0
        3128 800171.76233     88       5 - e A 1Sigma+  161 -1       0      -1
        3129 805919.13328     88       5 - e X 1Sigma+  166  0       0       0
        3130 808908.74555     88       5 - e A 1Sigma+  162 -1       0      -1
        3131 814955.42165     88       5 - e X 1Sigma+  167  0       0       0
        3132 817701.95690     88       5 - e A 1Sigma+  163 -1       0      -1
        3133 824047.02272     88       5 - e X 1Sigma+  168  0       0       0
        3134 826551.31319     88       5 - e A 1Sigma+  164 -1       0      -1
        3135 833193.89591     88       5 - e X 1Sigma+  169  0       0       0
        3136 835456.73574     88       5 - e A 1Sigma+  165 -1       0      -1
        3137 842396.00255     88       5 - e X 1Sigma+  170  0       0       0
        3138 844418.15014     88       5 - e A 1Sigma+  166 -1       0      -1
        3139 851653.30570     88       5 - e X 1Sigma+  171  0       0       0
        3140 853435.48511     88       5 - e A 1Sigma+  167 -1       0      -1
        3141 860965.77109     88       5 - e X 1Sigma+  172  0       0       0
        3142 862508.67281     88       5 - e A 1Sigma+  168 -1       0      -1
        3143 870333.36603     88       5 - e X 1Sigma+  173  0       0       0
        3144 871637.64897     88       5 - e A 1Sigma+  169 -1       0      -1
        3145 879756.05913     88       5 - e X 1Sigma+  174  0       0       0
        3146 880822.35353     88       5 - e A 1Sigma+  170 -1       0      -1
        3147 889233.81980     88       5 - e X 1Sigma+  175  0       0       0
        3148 890062.72917     88       5 - e A 1Sigma+  171 -1       0      -1
        3149 898766.61965     88       5 - e X 1Sigma+  176  0       0       0
        3150 899358.72174     88       5 - e A 1Sigma+  172 -1       0      -1
        3151 908354.43192     88       5 - e X 1Sigma+  177  0       0       0
        3152 908710.27974     88       5 - e A 1Sigma+  173 -1       0      -1
        3153 917997.23147     88       5 - e X 1Sigma+  178  0       0       0
        3154 918117.35397     88       5 - e A 1Sigma+  174 -1       0      -1
        3155 927579.89727     88       5 - e A 1Sigma+  175 -1       0      -1
        3156 927694.99362     88       5 - e X 1Sigma+  179  0       0       0
        3157 937097.86603     88       5 - e A 1Sigma+  176 -1       0      -1
        3158 937447.69479     88       5 - e X 1Sigma+  180  0       0       0
        3159 946671.21865     88       5 - e A 1Sigma+  177 -1       0      -1
        3160 947255.31210     88       5 - e X 1Sigma+  181  0       0       0
        3161 956299.91500     88       5 - e A 1Sigma+  178 -1       0      -1
        3162 957117.82408     88       5 - e X 1Sigma+  182  0       0       0
        3163 965983.91632     88       5 - e A 1Sigma+  179 -1       0      -1
        3164 967035.20973     88       5 - e X 1Sigma+  183  0       0       0
        3165 975723.18650     88       5 - e A 1Sigma+  180 -1       0      -1
        3166 977007.44924     88       5 - e X 1Sigma+  184  0       0       0
        3167 985517.69147     88       5 - e A 1Sigma+  181 -1       0      -1
        3168 987034.52312     88       5 - e X 1Sigma+  185  0       0       0
        3169 995367.39904     88       5 - e A 1Sigma+  182 -1       0      -1
        3170 997116.41250     88       5 - e X 1Sigma+  186  0       0       0
        3171 1005272.2777     88       5 - e A 1Sigma+  183 -1       0      -1
        3172 1007253.0992     88       5 - e X 1Sigma+  187  0       0       0
        3173 1015232.2974     88       5 - e A 1Sigma+  184 -1       0      -1
        3174 1017444.5662     88       5 - e X 1Sigma+  188  0       0       0
        3175 1025247.4292     88       5 - e A 1Sigma+  185 -1       0      -1
        3176 1027690.7972     88       5 - e X 1Sigma+  189  0       0       0
        3177 1035317.6456     88       5 - e A 1Sigma+  186 -1       0      -1
        3178 1037991.7766     88       5 - e X 1Sigma+  190  0       0       0
        3179 1045442.9202     88       5 - e A 1Sigma+  187 -1       0      -1
        3180 1048347.4896     88       5 - e X 1Sigma+  191  0       0       0
        3181 1055623.2276     88       5 - e A 1Sigma+  188 -1       0      -1
        3182 1058757.9222     88       5 - e X 1Sigma+  192  0       0       0
        3183 1065858.5431     88       5 - e A 1Sigma+  189 -1       0      -1
        3184 1069223.0625     88       5 - e X 1Sigma+  193  0       0       0
        3185 1076148.8430     88       5 - e A 1Sigma+  190 -1       0      -1
        3186 1079742.9011     88       5 - e X 1Sigma+  194  0       0       0
        3187 1086494.1049     88       5 - e A 1Sigma+  191 -1       0      -1
        3188 1090317.4383     88       5 - e X 1Sigma+  195  0       0       0
        3189 1096894.3078     88       5 - e A 1Sigma+  192 -1       0      -1
        3190 1100946.6918     88       5 - e X 1Sigma+  196  0       0       0
        3191 1107349.4328     88       5 - e A 1Sigma+  193 -1       0      -1
        3192 1111630.7676     88       5 - e X 1Sigma+  197  0       0       0
        3193 1117859.4637     88       5 - e A 1Sigma+  194 -1       0      -1
        3194 1122370.0698     88       5 - e X 1Sigma+  198  0       0       0
        3195 1128424.3926     88       5 - e A 1Sigma+  195 -1       0      -1
        3196 1133168.2342     88       5 - e X 1Sigma+  199  0       0       0
        3197 1139044.2268     88       5 - e A 1Sigma+  196 -1       0      -1
        3198 1149719.0524     88       5 - e A 1Sigma+  197 -1       0      -1
        3199 1160449.2230     88       5 - e A 1Sigma+  198 -1       0      -1
        3200 1171237.9964     88       5 - e A 1Sigma+  199 -1       0      -1
        3201   434.768689    104       6 + e X 1Sigma+    0  0       0       0
        3202  3299.107497    104       6 + e X 1Sigma+    1  0       0       0
        3203  6057.748264    104       6 + e X 1Sigma+    2  0       0       0
        3204  8708.815957    104       6 + e X 1Sigma+    3  0       0       0
        3205 11255.935655    104       6 + e X 1Sigma+    4  0       0       0
        3206 13704.608818    104       6 + e X 1Sigma+    5  0       0       0
        3207 16054.840693    104       6 + e X 1Sigma+    6  0       0       0
        3208 18301.528759    104       6 + e X 1Sigma+    7  0       0       0
        3209 20440.997870    104       6 + e X 1Sigma+    8  0       0       0
        3210 22471.408815    104       6 + e X 1Sigma+    9  0       0       0
        3211 24389.857077    104       6 + e X 1Sigma+   10  0       0       0
        3212 26191.325400    104       6 + e X 1Sigma+   11  0       0       0
        3213 27869.932161    104       6 + e X 1Sigma+   12  0       0       0
        3214 29418.573363    104       6 + e X 1Sigma+   13  0       0       0
        3215 30828.317209    104       6 + e X 1Sigma+   14  0       0       0
        3216 32088.131726    104       6 + e X 1Sigma+   15  0       0       0
        3217 33190.370160    104       6 + e X 1Sigma+   16  0       0       0
        3218 34187.932761    104       6 + e X 1Sigma+   17  0       0       0
        3219 35232.110427    104       6 + e X 1Sigma+   18  0       0       0
        3220 36408.445972    104       6 + e X 1Sigma+   19  0       0       0
        3221 36507.843250    104       6 + e A 1Sigma+    0  1       0       1
        3222 37505.784482    104       6 + e A 1Sigma+    1  1       0       1
        3223 37711.379441    104       6 + e X 1Sigma+   20  0       0       0
        3224 38571.864463    104       6 + e A 1Sigma+    2  1       0       1
        3225 39123.669200    104       6 + e X 1Sigma+   21  0       0       0
        3226 39704.480752    104       6 + e A 1Sigma+    3  1       0       1
        3227 40633.283950    104       6 + e X 1Sigma+   22  0       0       0
        3228 40899.632757    104       6 + e A 1Sigma+    4  1       0       1
        3229 42153.776687    104       6 + e A 1Sigma+    5  1       0       1
        3230 42231.923435    104       6 + e X 1Sigma+   23  0       0       0
        3231 43463.434619    104       6 + e A 1Sigma+    6  1       0       1
        3232 43913.517900    104       6 + e X 1Sigma+   24  0       0       0
        3233 44825.383245    104       6 + e A 1Sigma+    7  1       0       1
        3234 45673.436409    104       6 + e X 1Sigma+   25  0       0       0
        3235 46237.779269    104       6 + e A 1Sigma+    8  1       0       1
        3236 47507.991515    104       6 + e X 1Sigma+   26  0       0       0
        3237 47699.084510    104       6 + e A 1Sigma+    9  1       0       1
        3238 49207.438260    104       6 + e A 1Sigma+   10  1       0       1
        3239 49414.203980    104       6 + e X 1Sigma+   27  0       0       0
        3240 50760.910928    104       6 + e A 1Sigma+   11  1       0       1
        3241 51389.581978    104       6 + e X 1Sigma+   28  0       0       0
        3242 52358.005369    104       6 + e A 1Sigma+   12  1       0       1
        3243 53432.041570    104       6 + e X 1Sigma+   29  0       0       0
        3244 53997.319986    104       6 + e A 1Sigma+   13  1       0       1
        3245 55539.831524    104       6 + e X 1Sigma+   30  0       0       0
        3246 55677.492411    104       6 + e A 1Sigma+   14  1       0       1
        3247 57396.930500    104       6 + e A 1Sigma+   15  1       0       1
        3248 57711.458795    104       6 + e X 1Sigma+   31  0       0       0
        3249 59153.836207    104       6 + e A 1Sigma+   16  1       0       1
        3250 59945.683467    104       6 + e X 1Sigma+   32  0       0       0
        3251 60946.593528    104       6 + e A 1Sigma+   17  1       0       1
        3252 62241.446932    104       6 + e X 1Sigma+   33  0       0       0
        3253 62774.114068    104       6 + e A 1Sigma+   18  1       0       1
        3254 64597.826601    104       6 + e X 1Sigma+   34  0       0       0
        3255 64636.397003    104       6 + e A 1Sigma+   19  1       0       1
        3256 66535.026525    104       6 + e A 1Sigma+   20  1       0       1
        3257 67013.992145    104       6 + e X 1Sigma+   35  0       0       0
        3258 68473.071932    104       6 + e A 1Sigma+   21  1       0       1
        3259 69489.202636    104       6 + e X 1Sigma+   36  0       0       0
        3260 70453.859987    104       6 + e A 1Sigma+   22  1       0       1
        3261 72022.775773    104       6 + e X 1Sigma+   37  0       0       0
        3262 72479.643357    104       6 + e A 1Sigma+   23  1       0       1
        3263 74551.271264    104       6 + e A 1Sigma+   24  1       0       1
        3264 74614.055941    104       6 + e X 1Sigma+   38  0       0       0
        3265 76668.988226    104       6 + e A 1Sigma+   25  1       0       1
        3266 77262.424844    104       6 + e X 1Sigma+   39  0       0       0
        3267 78833.318511    104       6 + e A 1Sigma+   26  1       0       1
        3268 79967.290708    104       6 + e X 1Sigma+   40  0       0       0
        3269 81045.486465    104       6 + e A 1Sigma+   27  1       0       1
        3270 82728.105868    104       6 + e X 1Sigma+   41  0       0       0
        3271 83307.265935    104       6 + e A 1Sigma+   28  1       0       1
        3272 85544.368181    104       6 + e X 1Sigma+   42  0       0       0
        3273 85620.392809    104       6 + e A 1Sigma+   29  1       0       1
        3274 87986.078698    104       6 + e A 1Sigma+   30  1       0       1
        3275 88415.625730    104       6 + e X 1Sigma+   43  0       0       0
        3276 90404.979006    104       6 + e A 1Sigma+   31  1       0       1
        3277 91341.461005    104       6 + e X 1Sigma+   44  0       0       0
        3278 92877.249684    104       6 + e A 1Sigma+   32  1       0       1
        3279 94321.484258    104       6 + e X 1Sigma+   45  0       0       0
        3280 95402.509553    104       6 + e A 1Sigma+   33  1       0       1
        3281 97355.317493    104       6 + e X 1Sigma+   46  0       0       0
        3282 97979.963887    104       6 + e A 1Sigma+   34  1       0       1
        3283 100442.59976    104       6 + e X 1Sigma+   47  0       0       0
        3284 100608.78663    104       6 + e A 1Sigma+   35  1       0       1
        3285 103288.29094    104       6 + e A 1Sigma+   36  1       0       1
        3286 103582.98112    104       6 + e X 1Sigma+   48  0       0       0
        3287 106017.73188    104       6 + e A 1Sigma+   37  1       0       1
        3288 106776.11284    104       6 + e X 1Sigma+   49  0       0       0
        3289 108796.22286    104       6 + e A 1Sigma+   38  1       0       1
        3290 110021.64210    104       6 + e X 1Sigma+   50  0       0       0
        3291 111622.91022    104       6 + e A 1Sigma+   39  1       0       1
        3292 113319.21995    104       6 + e X 1Sigma+   51  0       0       0
        3293 114497.13791    104       6 + e A 1Sigma+   40  1       0       1
        3294 116668.52402    104       6 + e X 1Sigma+   52  0       0       0
        3295 117418.47030    104       6 + e A 1Sigma+   41  1       0       1
        3296 120069.26544    104       6 + e X 1Sigma+   53  0       0       0
        3297 120386.66504    104       6 + e A 1Sigma+   42  1       0       1
        3298 123401.60003    104       6 + e A 1Sigma+   43  1       0       1
        3299 123521.17365    104       6 + e X 1Sigma+   54  0       0       0
        3300 126463.21963    104       6 + e A 1Sigma+   44  1       0       1
        3301 127023.97718    104       6 + e X 1Sigma+   55  0       0       0
        3302 129571.60275    104       6 + e A 1Sigma+   45  1       0       1
        3303 130577.39360    104       6 + e X 1Sigma+   56  0       0       0
        3304 132727.05352    104       6 + e A 1Sigma+   46  1       0       1
        3305 134181.13902    104       6 + e X 1Sigma+   57  0       0       0
        3306 135930.02891    104       6 + e A 1Sigma+   47  1       0       1
        3307 137834.93228    104       6 + e X 1Sigma+   58  0       0       0
        3308 139180.98131    104       6 + e A 1Sigma+   48  1       0       1
        3309 141538.50287    104       6 + e X 1Sigma+   59  0       0       0
        3310 142480.29024    104       6 + e A 1Sigma+   49  1       0       1
        3311 145291.59799    104       6 + e X 1Sigma+   60  0       0       0
        3312 145828.22186    104       6 + e A 1Sigma+   50  1       0       1
        3313 149093.97427    104       6 + e X 1Sigma+   61  0       0       0
        3314 149224.88557    104       6 + e A 1Sigma+   51  1       0       1
        3315 152670.26170    104       6 + e A 1Sigma+   52  1       0       1
        3316 152945.39437    104       6 + e X 1Sigma+   62  0       0       0
        3317 156164.26094    104       6 + e A 1Sigma+   53  1       0       1
        3318 156845.61984    104       6 + e X 1Sigma+   63  0       0       0
        3319 159706.77904    104       6 + e A 1Sigma+   54  1       0       1
        3320 160794.40199    104       6 + e X 1Sigma+   64  0       0       0
        3321 163297.75214    104       6 + e A 1Sigma+   55  1       0       1
        3322 164791.49111    104       6 + e X 1Sigma+   65  0       0       0
        3323 166937.14604    104       6 + e A 1Sigma+   56  1       0       1
        3324 168836.64352    104       6 + e X 1Sigma+   66  0       0       0
        3325 170624.89537    104       6 + e A 1Sigma+   57  1       0       1
        3326 172929.62446    104       6 + e X 1Sigma+   67  0       0       0
        3327 174360.90879    104       6 + e A 1Sigma+   58  1       0       1
        3328 177070.19944    104       6 + e X 1Sigma+   68  0       0       0
        3329 178145.09687    104       6 + e A 1Sigma+   59  1       0       1
        3330 181258.13168    104       6 + e X 1Sigma+   69  0       0       0
        3331 181977.32834    104       6 + e A 1Sigma+   60  1       0       1
        3332 185493.18037    104       6 + e X 1Sigma+   70  0       0       0
        3333 185857.40919    104       6 + e A 1Sigma+   61  1       0       1
        3334 189775.09607    104       6 + e X 1Sigma+   71  0       0       0
        3335 189785.14303    104       6 + e A 1Sigma+   62  1       0       1
        3336 193760.37845    104       6 + e A 1Sigma+   63  1       0       1
        3337 194103.61596    104       6 + e X 1Sigma+   72  0       0       0
        3338 197782.99371    104       6 + e A 1Sigma+   64  1       0       1
        3339 198478.47052    104       6 + e X 1Sigma+   73  0       0       0
        3340 201852.85630    104       6 + e A 1Sigma+   65  1       0       1
        3341 202899.39383    104       6 + e X 1Sigma+   74  0       0       0
        3342 205969.80280    104       6 + e A 1Sigma+   66  1       0       1
        3343 207366.12068    104       6 + e X 1Sigma+   75  0       0       0
        3344 210133.64519    104       6 + e A 1Sigma+   67  1       0       1
        3345 211878.37259    104       6 + e X 1Sigma+   76  0       0       0
        3346 214344.19006    104       6 + e A 1Sigma+   68  1       0       1
        3347 216435.85370    104       6 + e X 1Sigma+   77  0       0       0
        3348 218601.25812    104       6 + e A 1Sigma+   69  1       0       1
        3349 221038.25836    104       6 + e X 1Sigma+   78  0       0       0
        3350 222904.68550    104       6 + e A 1Sigma+   70  1       0       1
        3351 225685.28507    104       6 + e X 1Sigma+   79  0       0       0
        3352 227254.31357    104       6 + e A 1Sigma+   71  1       0       1
        3353 230376.63938    104       6 + e X 1Sigma+   80  0       0       0
        3354 231649.97899    104       6 + e A 1Sigma+   72  1       0       1
        3355 235112.02842    104       6 + e X 1Sigma+   81  0       0       0
        3356 236091.49701    104       6 + e A 1Sigma+   73  1       0       1
        3357 239891.15654    104       6 + e X 1Sigma+   82  0       0       0
        3358 240578.66665    104       6 + e A 1Sigma+   74  1       0       1
        3359 244713.73013    104       6 + e X 1Sigma+   83  0       0       0
        3360 245111.29804    104       6 + e A 1Sigma+   75  1       0       1
        3361 249579.46033    104       6 + e X 1Sigma+   84  0       0       0
        3362 249689.20840    104       6 + e A 1Sigma+   76  1       0       1
        3363 254312.20337    104       6 + e A 1Sigma+   77  1       0       1
        3364 254488.06531    104       6 + e X 1Sigma+   85  0       0       0
        3365 258980.08425    104       6 + e A 1Sigma+   78  1       0       1
        3366 259439.27512    104       6 + e X 1Sigma+   86  0       0       0
        3367 263692.64333    104       6 + e A 1Sigma+   79  1       0       1
        3368 264432.82138    104       6 + e X 1Sigma+   87  0       0       0
        3369 268449.64451    104       6 + e A 1Sigma+   80  1       0       1
        3370 269468.43061    104       6 + e X 1Sigma+   88  0       0       0
        3371 273250.83489    104       6 + e A 1Sigma+   81  1       0       1
        3372 274545.82380    104       6 + e X 1Sigma+   89  0       0       0
        3373 278095.96522    104       6 + e A 1Sigma+   82  1       0       1
        3374 279664.72090    104       6 + e X 1Sigma+   90  0       0       0
        3375 282984.78536    104       6 + e A 1Sigma+   83  1       0       1
        3376 284824.84280    104       6 + e X 1Sigma+   91  0       0       0
        3377 287917.02556    104       6 + e A 1Sigma+   84  1       0       1
        3378 290025.91065    104       6 + e X 1Sigma+   92  0       0       0
        3379 292892.38778    104       6 + e A 1Sigma+   85  1       0       1
        3380 295267.64640    104       6 + e X 1Sigma+   93  0       0       0
        3381 297910.56288    104       6 + e A 1Sigma+   86  1       0       1
        3382 300549.77435    104       6 + e X 1Sigma+   94  0       0       0
        3383 302971.25119    104       6 + e A 1Sigma+   87  1       0       1
        3384 305872.02499    104       6 + e X 1Sigma+   95  0       0       0
        3385 308074.15837    104       6 + e A 1Sigma+   88  1       0       1
        3386 311234.13993    104       6 + e X 1Sigma+   96  0       0       0
        3387 313218.98827    104       6 + e A 1Sigma+   89  1       0       1
        3388 316635.87834    104       6 + e X 1Sigma+   97  0       0       0
        3389 318405.44616    104       6 + e A 1Sigma+   90  1       0       1
        3390 322077.01250    104       6 + e X 1Sigma+   98  0       0       0
        3391 323633.24011    104       6 + e A 1Sigma+   91  1       0       1
        3392 327557.32002    104       6 + e X 1Sigma+   99  0       0       0
        3393 328902.08677    104       6 + e A 1Sigma+   92  1       0       1
        3394 333076.58677    104       6 + e X 1Sigma+  100  0       0       0
        3395 334211.71912    104       6 + e A 1Sigma+   93  1       0       1
        3396 338634.62040    104       6 + e X 1Sigma+  101  0       0       0
        3397 339561.87627    104       6 + e A 1Sigma+   94  1       0       1
        3398 344231.25480    104       6 + e X 1Sigma+  102  0       0       0
        3399 344952.29032    104       6 + e A 1Sigma+   95  1       0       1
        3400 349866.34729    104       6 + e X 1Sigma+  103  0       0       0
        3401 350382.68684    104       6 + e A 1Sigma+   96  1       0       1
        3402 355539.78427    104       6 + e X 1Sigma+  104  0       0       0
        3403 355852.78855    104       6 + e A 1Sigma+   97  1       0       1
        3404 361251.49378    104       6 + e X 1Sigma+  105  0       0       0
        3405 361362.31931    104       6 + e A 1Sigma+   98  1       0       1
        3406 366911.00274    104       6 + e A 1Sigma+   99  1       0       1
        3407 367001.45402    104       6 + e X 1Sigma+  106  0       0       0
        3408 372498.56233    104       6 + e A 1Sigma+  100  1       0       1
        3409 372789.69609    104       6 + e X 1Sigma+  107  0       0       0
        3410 378124.72704    104       6 + e A 1Sigma+  101  1       0       1
        3411 378616.30818    104       6 + e X 1Sigma+  108  0       0       0
        3412 383789.23360    104       6 + e A 1Sigma+  102  1       0       1
        3413 384481.44519    104       6 + e X 1Sigma+  109  0       0       0
        3414 389491.83521    104       6 + e A 1Sigma+  103  1       0       1
        3415 390385.35149    104       6 + e X 1Sigma+  110  0       0       0
        3416 395232.30941    104       6 + e A 1Sigma+  104  1       0       1
        3417 396328.38833    104       6 + e X 1Sigma+  111  0       0       0
        3418 401010.44370    104       6 + e A 1Sigma+  105  1       0       1
        3419 402311.06349    104       6 + e X 1Sigma+  112  0       0       0
        3420 406826.02928    104       6 + e A 1Sigma+  106  1       0       1
        3421 408334.06015    104       6 + e X 1Sigma+  113  0       0       0
        3422 412678.87940    104       6 + e A 1Sigma+  107  1       0       1
        3423 414398.26763    104       6 + e X 1Sigma+  114  0       0       0
        3424 418568.83779    104       6 + e A 1Sigma+  108  1       0       1
        3425 420504.80797    104       6 + e X 1Sigma+  115  0       0       0
        3426 424495.77542    104       6 + e A 1Sigma+  109  1       0       1
        3427 426655.04200    104       6 + e X 1Sigma+  116  0       0       0
        3428 430459.59589    104       6 + e A 1Sigma+  110  1       0       1
        3429 432850.55293    104       6 + e X 1Sigma+  117  0       0       0
        3430 436460.24890    104       6 + e A 1Sigma+  111  1       0       1
        3431 439093.10826    104       6 + e X 1Sigma+  118  0       0       0
        3432 442497.74213    104       6 + e A 1Sigma+  112  1       0       1
        3433 445384.59901    104       6 + e X 1Sigma+  119  0       0       0
        3434 448572.14609    104       6 + e A 1Sigma+  113  1       0       1
        3435 451726.96107    104       6 + e X 1Sigma+  120  0       0       0
        3436 454683.59656    104       6 + e A 1Sigma+  114  1       0       1
        3437 458122.08656    104       6 + e X 1Sigma+  121  0       0       0
        3438 460832.30602    104       6 + e A 1Sigma+  115  1       0       1
        3439 464571.73389    104       6 + e X 1Sigma+  122  0       0       0
        3440 467018.58946    104       6 + e A 1Sigma+  116  1       0       1
        3441 471077.45378    104       6 + e X 1Sigma+  123  0       0       0
        3442 473242.89841    104       6 + e A 1Sigma+  117  1       0       1
        3443 477640.54761    104       6 + e X 1Sigma+  124  0       0       0
        3444 479505.85657    104       6 + e A 1Sigma+  118  1       0       1
        3445 484262.05327    104       6 + e X 1Sigma+  125  0       0       0
        3446 485808.29615    104       6 + e A 1Sigma+  119  1       0       1
        3447 490942.74749    104       6 + e X 1Sigma+  126  0       0       0
        3448 492151.29664    104       6 + e A 1Sigma+  120  1       0       1
        3449 497683.16632    104       6 + e X 1Sigma+  127  0       0       0
        3450 498536.21630    104       6 + e A 1Sigma+  121  1       0       1
        3451 504483.64161    104       6 + e X 1Sigma+  128  0       0       0
        3452 504964.69466    104       6 + e A 1Sigma+  122  1       0       1
        3453 511344.34175    104       6 + e X 1Sigma+  129  0       0       0
        3454 511438.62753    104       6 + e A 1Sigma+  123  1       0       1
        3455 517960.11606    104       6 + e A 1Sigma+  124  1       0       1
        3456 518265.30608    104       6 + e X 1Sigma+  130  0       0       0
        3457 524531.38249    104       6 + e A 1Sigma+  125  1       0       1
        3458 525246.47407    104       6 + e X 1Sigma+  131  0       0       0
        3459 531154.66829    104       6 + e A 1Sigma+  126  1       0       1
        3460 532287.71259    104       6 + e X 1Sigma+  132  0       0       0
        3461 537832.12215    104       6 + e A 1Sigma+  127  1       0       1
        3462 539388.83995    104       6 + e X 1Sigma+  133  0       0       0
        3463 544565.68908    104       6 + e A 1Sigma+  128  1       0       1
        3464 546549.64416    104       6 + e X 1Sigma+  134  0       0       0
        3465 551357.03551    104       6 + e A 1Sigma+  129  1       0       1
        3466 553769.89609    104       6 + e X 1Sigma+  135  0       0       0
        3467 558207.51488    104       6 + e A 1Sigma+  130  1       0       1
        3468 561049.35860    104       6 + e X 1Sigma+  136  0       0       0
        3469 565118.15780    104       6 + e A 1Sigma+  131  1       0       1
        3470 568387.79132    104       6 + e X 1Sigma+  137  0       0       0
        3471 572089.68749    104       6 + e A 1Sigma+  132  1       0       1
        3472 575784.95741    104       6 + e X 1Sigma+  138  0       0       0
        3473 579122.55907    104       6 + e A 1Sigma+  133  1       0       1
        3474 583240.62685    104       6 + e X 1Sigma+  139  0       0       0
        3475 586217.01098    104       6 + e A 1Sigma+  134  1       0       1
        3476 590754.57782    104       6 + e X 1Sigma+  140  0       0       0
        3477 593373.11060    104       6 + e A 1Sigma+  135  1       0       1
        3478 598326.59659    104       6 + e X 1Sigma+  141  0       0       0
        3479 600590.79294    104       6 + e A 1Sigma+  136  1       0       1
        3480 605956.47866    104       6 + e X 1Sigma+  142  0       0       0
        3481 607869.89715    104       6 + e A 1Sigma+  137  1       0       1
        3482 613644.02954    104       6 + e X 1Sigma+  143  0       0       0
        3483 615210.19801    104       6 + e A 1Sigma+  138  1       0       1
        3484 621389.06595    104       6 + e X 1Sigma+  144  0       0       0
        3485 622611.42987    104       6 + e A 1Sigma+  139  1       0       1
        3486 629191.41617    104       6 + e X 1Sigma+  145  0       0       0
        3487 630073.30563    104       6 + e A 1Sigma+  140  1       0       1
        3488 637050.91986    104       6 + e X 1Sigma+  146  0       0       0
        3489 637595.52759    104       6 + e A 1Sigma+  141  1       0       1
        3490 644967.42643    104       6 + e X 1Sigma+  147  0       0       0
        3491 645177.79505    104       6 + e A 1Sigma+  142  1       0       1
        3492 652819.81222    104       6 + e A 1Sigma+  143  1       0       1
        3493 652940.79418    104       6 + e X 1Sigma+  148  0       0       0
        3494 660521.29290    104       6 + e A 1Sigma+  144  1       0       1
        3495 660970.89090    104       6 + e X 1Sigma+  149  0       0       0
        3496 668281.96113    104       6 + e A 1Sigma+  145  1       0       1
        3497 669057.59459    104       6 + e X 1Sigma+  150  0       0       0
        3498 676101.55228    104       6 + e A 1Sigma+  146  1       0       1
        3499 677200.79117    104       6 + e X 1Sigma+  151  0       0       0
        3500 683979.81360    104       6 + e A 1Sigma+  147  1       0       1
        3501 685400.37280    104       6 + e X 1Sigma+  152  0       0       0
        3502 691916.50595    104       6 + e A 1Sigma+  148  1       0       1
        3503 693656.23788    104       6 + e X 1Sigma+  153  0       0       0
        3504 699911.40442    104       6 + e A 1Sigma+  149  1       0       1
        3505 701968.29229    104       6 + e X 1Sigma+  154  0       0       0
        3506 707964.29882    104       6 + e A 1Sigma+  150  1       0       1
        3507 710336.44846    104       6 + e X 1Sigma+  155  0       0       0
        3508 716074.99305    104       6 + e A 1Sigma+  151  1       0       1
        3509 718760.62443    104       6 + e X 1Sigma+  156  0       0       0
        3510 724243.30316    104       6 + e A 1Sigma+  152  1       0       1
        3511 727240.74270    104       6 + e X 1Sigma+  157  0       0       0
        3512 732469.05598    104       6 + e A 1Sigma+  153  1       0       1
        3513 735776.73011    104       6 + e X 1Sigma+  158  0       0       0
        3514 740752.09165    104       6 + e A 1Sigma+  154  1       0       1
        3515 744368.51720    104       6 + e X 1Sigma+  159  0       0       0
        3516 749092.26218    104       6 + e A 1Sigma+  155  1       0       1
        3517 753016.03885    104       6 + e X 1Sigma+  160  0       0       0
        3518 757489.42813    104       6 + e A 1Sigma+  156  1       0       1
        3519 761719.23324    104       6 + e X 1Sigma+  161  0       0       0
        3520 765943.45790    104       6 + e A 1Sigma+  157  1       0       1
        3521 770478.04183    104       6 + e X 1Sigma+  162  0       0       0
        3522 774454.22922    104       6 + e A 1Sigma+  158  1       0       1
        3523 779292.40832    104       6 + e X 1Sigma+  163  0       0       0
        3524 783021.62829    104       6 + e A 1Sigma+  159  1       0       1
        3525 788162.27917    104       6 + e X 1Sigma+  164  0       0       0
        3526 791645.54909    104       6 + e A 1Sigma+  160  1       0       1
        3527 797087.60379    104       6 + e X 1Sigma+  165  0       0       0
        3528 800325.89186    104       6 + e A 1Sigma+  161  1       0       1
        3529 806068.33474    104       6 + e X 1Sigma+  166  0       0       0
        3530 809062.56252    104       6 + e A 1Sigma+  162  1       0       1
        3531 815104.42687    104       6 + e X 1Sigma+  167  0       0       0
        3532 817855.47192    104       6 + e A 1Sigma+  163  1       0       1
        3533 824195.83753    104       6 + e X 1Sigma+  168  0       0       0
        3534 826704.53631    104       6 + e A 1Sigma+  164  1       0       1
        3535 833342.52589    104       6 + e X 1Sigma+  169  0       0       0
        3536 835609.67653    104       6 + e A 1Sigma+  165  1       0       1
        3537 842544.45303    104       6 + e X 1Sigma+  170  0       0       0
        3538 844570.81774    104       6 + e A 1Sigma+  166  1       0       1
        3539 851801.58177    104       6 + e X 1Sigma+  171  0       0       0
        3540 853587.88823    104       6 + e A 1Sigma+  167  1       0       1
        3541 861113.87761    104       6 + e X 1Sigma+  172  0       0       0
        3542 862660.81977    104       6 + e A 1Sigma+  168  1       0       1
        3543 870481.30767    104       6 + e X 1Sigma+  173  0       0       0
        3544 871789.54769    104       6 + e A 1Sigma+  169  1       0       1
        3545 879903.84039    104       6 + e X 1Sigma+  174  0       0       0
        3546 880974.01153    104       6 + e A 1Sigma+  170  1       0       1
        3547 889381.44498    104       6 + e X 1Sigma+  175  0       0       0
        3548 890214.15366    104       6 + e A 1Sigma+  171  1       0       1
        3549 898914.09287    104       6 + e X 1Sigma+  176  0       0       0
        3550 899509.91958    104       6 + e A 1Sigma+  172  1       0       1
        3551 908501.75711    104       6 + e X 1Sigma+  177  0       0       0
        3552 908861.25750    104       6 + e A 1Sigma+  173  1       0       1
        3553 918144.41243    104       6 + e X 1Sigma+  178  0       0       0
        3554 918268.11794    104       6 + e A 1Sigma+  174  1       0       1
        3555 927730.45347    104       6 + e A 1Sigma+  175  1       0       1
        3556 927842.03402    104       6 + e X 1Sigma+  179  0       0       0
        3557 937248.22020    104       6 + e A 1Sigma+  176  1       0       1
        3558 937594.59817    104       6 + e X 1Sigma+  180  0       0       0
        3559 946821.37630    104       6 + e A 1Sigma+  177  1       0       1
        3560 947402.08188    104       6 + e X 1Sigma+  181  0       0       0
        3561 956449.88142    104       6 + e A 1Sigma+  178  1       0       1
        3562 957264.46354    104       6 + e X 1Sigma+  182  0       0       0
        3563 966133.69659    104       6 + e A 1Sigma+  179  1       0       1
        3564 967181.72209    104       6 + e X 1Sigma+  183  0       0       0
        3565 975872.78550    104       6 + e A 1Sigma+  180  1       0       1
        3566 977153.83760    104       6 + e X 1Sigma+  184  0       0       0
        3567 985667.11384    104       6 + e A 1Sigma+  181  1       0       1
        3568 987180.79050    104       6 + e X 1Sigma+  185  0       0       0
        3569 995516.64927    104       6 + e A 1Sigma+  182  1       0       1
        3570 997262.56189    104       6 + e X 1Sigma+  186  0       0       0
        3571 1005421.3601    104       6 + e A 1Sigma+  183  1       0       1
        3572 1007399.1335    104       6 + e X 1Sigma+  187  0       0       0
        3573 1015381.2162    104       6 + e A 1Sigma+  184  1       0       1
        3574 1017590.4884    104       6 + e X 1Sigma+  188  0       0       0
        3575 1025396.1885    104       6 + e A 1Sigma+  185  1       0       1
        3576 1027836.6102    104       6 + e X 1Sigma+  189  0       0       0
        3577 1035466.2494    104       6 + e A 1Sigma+  186  1       0       1
        3578 1038137.4835    104       6 + e X 1Sigma+  190  0       0       0
        3579 1045591.3722    104       6 + e A 1Sigma+  187  1       0       1
        3580 1048493.0941    104       6 + e X 1Sigma+  191  0       0       0
        3581 1055771.5318    104       6 + e A 1Sigma+  188  1       0       1
        3582 1058903.4286    104       6 + e X 1Sigma+  192  0       0       0
        3583 1066006.7033    104       6 + e A 1Sigma+  189  1       0       1
        3584 1069368.4775    104       6 + e X 1Sigma+  193  0       0       0
        3585 1076296.8632    104       6 + e A 1Sigma+  190  1       0       1
        3586 1079888.2351    104       6 + e X 1Sigma+  194  0       0       0
        3587 1086641.9894    104       6 + e A 1Sigma+  191  1       0       1
        3588 1090462.7140    104       6 + e X 1Sigma+  195  0       0       0
        3589 1097042.0616    104       6 + e A 1Sigma+  192  1       0       1
        3590 1101091.9590    104       6 + e X 1Sigma+  196  0       0       0
        3591 1107497.0631    104       6 + e A 1Sigma+  193  1       0       1
        3592 1111776.1861    104       6 + e X 1Sigma+  197  0       0       0
        3593 1118006.9811    104       6 + e A 1Sigma+  194  1       0       1
        3594 1122516.1923    104       6 + e X 1Sigma+  198  0       0       0
        3595 1128571.8191    104       6 + e A 1Sigma+  195  1       0       1
        3596 1133319.2867    104       6 + e X 1Sigma+  199  0       0       0
        3597 1139191.6106    104       6 + e A 1Sigma+  196  1       0       1
        3598 1149866.5464    104       6 + e A 1Sigma+  197  1       0       1
        3599 1160597.3599    104       6 + e A 1Sigma+  198  1       0       1
        3600 1171390.8781    104       6 + e A 1Sigma+  199  1       0       1
        3601 36507.843250    104       6 - f A 1Sigma+    0 -1       0      -1
        3602 37505.784482    104       6 - f A 1Sigma+    1 -1       0      -1
        3603 38571.864463    104       6 - f A 1Sigma+    2 -1       0      -1
        3604 39704.480752    104       6 - f A 1Sigma+    3 -1       0      -1
        3605 40899.632757    104       6 - f A 1Sigma+    4 -1       0      -1
        3606 42153.776687    104       6 - f A 1Sigma+    5 -1       0      -1
        3607 43463.434619    104       6 - f A 1Sigma+    6 -1       0      -1
        3608 44825.383245    104       6 - f A 1Sigma+    7 -1       0      -1
        3609 46237.779269    104       6 - f A 1Sigma+    8 -1       0      -1
        3610 47699.084510    104       6 - f A 1Sigma+    9 -1       0      -1
        3611 49207.438260    104       6 - f A 1Sigma+   10 -1       0      -1
        3612 50760.910928    104       6 - f A 1Sigma+   11 -1       0      -1
        3613 52358.005369    104       6 - f A 1Sigma+   12 -1       0      -1
        3614 53997.319986    104       6 - f A 1Sigma+   13 -1       0      -1
        3615 55677.492411    104       6 - f A 1Sigma+   14 -1       0      -1
        3616 57396.930500    104       6 - f A 1Sigma+   15 -1       0      -1
        3617 59153.836207    104       6 - f A 1Sigma+   16 -1       0      -1
        3618 60946.593528    104       6 - f A 1Sigma+   17 -1       0      -1
        3619 62774.114068    104       6 - f A 1Sigma+   18 -1       0      -1
        3620 64636.397003    104       6 - f A 1Sigma+   19 -1       0      -1
        3621 66535.026525    104       6 - f A 1Sigma+   20 -1       0      -1
        3622 68473.071932    104       6 - f A 1Sigma+   21 -1       0      -1
        3623 70453.859987    104       6 - f A 1Sigma+   22 -1       0      -1
        3624 72479.643357    104       6 - f A 1Sigma+   23 -1       0      -1
        3625 74551.271264    104       6 - f A 1Sigma+   24 -1       0      -1
        3626 76668.988226    104       6 - f A 1Sigma+   25 -1       0      -1
        3627 78833.318511    104       6 - f A 1Sigma+   26 -1       0      -1
        3628 81045.486465    104       6 - f A 1Sigma+   27 -1       0      -1
        3629 83307.265935    104       6 - f A 1Sigma+   28 -1       0      -1
        3630 85620.392809    104       6 - f A 1Sigma+   29 -1       0      -1
        3631 87986.078698    104       6 - f A 1Sigma+   30 -1       0      -1
        3632 90404.979006    104       6 - f A 1Sigma+   31 -1       0      -1
        3633 92877.249684    104       6 - f A 1Sigma+   32 -1       0      -1
        3634 95402.509553    104       6 - f A 1Sigma+   33 -1       0      -1
        3635 97979.963887    104       6 - f A 1Sigma+   34 -1       0      -1
        3636 100608.78663    104       6 - f A 1Sigma+   35 -1       0      -1
        3637 103288.29094    104       6 - f A 1Sigma+   36 -1       0      -1
        3638 106017.73188    104       6 - f A 1Sigma+   37 -1       0      -1
        3639 108796.22286    104       6 - f A 1Sigma+   38 -1       0      -1
        3640 111622.91022    104       6 - f A 1Sigma+   39 -1       0      -1
        3641 114497.13791    104       6 - f A 1Sigma+   40 -1       0      -1
        3642 117418.47030    104       6 - f A 1Sigma+   41 -1       0      -1
        3643 120386.66504    104       6 - f A 1Sigma+   42 -1       0      -1
        3644 123401.60003    104       6 - f A 1Sigma+   43 -1       0      -1
        3645 126463.21963    104       6 - f A 1Sigma+   44 -1       0      -1
        3646 129571.60275    104       6 - f A 1Sigma+   45 -1       0      -1
        3647 132727.05352    104       6 - f A 1Sigma+   46 -1       0      -1
        3648 135930.02891    104       6 - f A 1Sigma+   47 -1       0      -1
        3649 139180.98131    104       6 - f A 1Sigma+   48 -1       0      -1
        3650 142480.29024    104       6 - f A 1Sigma+   49 -1       0      -1
        3651 145828.22186    104       6 - f A 1Sigma+   50 -1       0      -1
        3652 149224.88557    104       6 - f A 1Sigma+   51 -1       0      -1
        3653 152670.26170    104       6 - f A 1Sigma+   52 -1       0      -1
        3654 156164.26094    104       6 - f A 1Sigma+   53 -1       0      -1
        3655 159706.77904    104       6 - f A 1Sigma+   54 -1       0      -1
        3656 163297.75214    104       6 - f A 1Sigma+   55 -1       0      -1
        3657 166937.14604    104       6 - f A 1Sigma+   56 -1       0      -1
        3658 170624.89537    104       6 - f A 1Sigma+   57 -1       0      -1
        3659 174360.90879    104       6 - f A 1Sigma+   58 -1       0      -1
        3660 178145.09687    104       6 - f A 1Sigma+   59 -1       0      -1
        3661 181977.32834    104       6 - f A 1Sigma+   60 -1       0      -1
        3662 185857.40919    104       6 - f A 1Sigma+   61 -1       0      -1
        3663 189785.14303    104       6 - f A 1Sigma+   62 -1       0      -1
        3664 193760.37845    104       6 - f A 1Sigma+   63 -1       0      -1
        3665 197782.99371    104       6 - f A 1Sigma+   64 -1       0      -1
        3666 201852.85630    104       6 - f A 1Sigma+   65 -1       0      -1
        3667 205969.80280    104       6 - f A 1Sigma+   66 -1       0      -1
        3668 210133.64519    104       6 - f A 1Sigma+   67 -1       0      -1
        3669 214344.19006    104       6 - f A 1Sigma+   68 -1       0      -1
        3670 218601.25812    104       6 - f A 1Sigma+   69 -1       0      -1
        3671 222904.68550    104       6 - f A 1Sigma+   70 -1       0      -1
        3672 227254.31357    104       6 - f A 1Sigma+   71 -1       0      -1
        3673 231649.97899    104       6 - f A 1Sigma+   72 -1       0      -1
        3674 236091.49701    104       6 - f A 1Sigma+   73 -1       0      -1
        3675 240578.66665    104       6 - f A 1Sigma+   74 -1       0      -1
        3676 245111.29804    104       6 - f A 1Sigma+   75 -1       0      -1
        3677 249689.20840    104       6 - f A 1Sigma+   76 -1       0      -1
        3678 254312.20337    104       6 - f A 1Sigma+   77 -1       0      -1
        3679 258980.08425    104       6 - f A 1Sigma+   78 -1       0      -1
        3680 263692.64333    104       6 - f A 1Sigma+   79 -1       0      -1
        3681 268449.64451    104       6 - f A 1Sigma+   80 -1       0      -1
        3682 273250.83489    104       6 - f A 1Sigma+   81 -1       0      -1
        3683 278095.96522    104       6 - f A 1Sigma+   82 -1       0      -1
        3684 282984.78536    104       6 - f A 1Sigma+   83 -1       0      -1
        3685 287917.02556    104       6 - f A 1Sigma+   84 -1       0      -1
        3686 292892.38778    104       6 - f A 1Sigma+   85 -1       0      -1
        3687 297910.56288    104       6 - f A 1Sigma+   86 -1       0      -1
        3688 302971.25119    104       6 - f A 1Sigma+   87 -1       0      -1
        3689 308074.15837    104       6 - f A 1Sigma+   88 -1       0      -1
        3690 313218.98827    104       6 - f A 1Sigma+   89 -1       0      -1
        3691 318405.44616    104       6 - f A 1Sigma+   90 -1       0      -1
        3692 323633.24011    104       6 - f A 1Sigma+   91 -1       0      -1
        3693 328902.08677    104       6 - f A 1Sigma+   92 -1       0      -1
        3694 334211.71912    104       6 - f A 1Sigma+   93 -1       0      -1
        3695 339561.87627    104       6 - f A 1Sigma+   94 -1       0      -1
        3696 344952.29032    104       6 - f A 1Sigma+   95 -1       0      -1
        3697 350382.68684    104       6 - f A 1Sigma+   96 -1       0      -1
        3698 355852.78855    104       6 - f A 1Sigma+   97 -1       0      -1
        3699 361362.31931    104       6 - f A 1Sigma+   98 -1       0      -1
        3700 366911.00274    104       6 - f A 1Sigma+   99 -1       0      -1
        3701 372498.56233    104       6 - f A 1Sigma+  100 -1       0      -1
        3702 378124.72704    104       6 - f A 1Sigma+  101 -1       0      -1
        3703 383789.23360    104       6 - f A 1Sigma+  102 -1       0      -1
        3704 389491.83521    104       6 - f A 1Sigma+  103 -1       0      -1
        3705 395232.30941    104       6 - f A 1Sigma+  104 -1       0      -1
        3706 401010.44370    104       6 - f A 1Sigma+  105 -1       0      -1
        3707 406826.02928    104       6 - f A 1Sigma+  106 -1       0      -1
        3708 412678.87940    104       6 - f A 1Sigma+  107 -1       0      -1
        3709 418568.83779    104       6 - f A 1Sigma+  108 -1       0      -1
        3710 424495.77542    104       6 - f A 1Sigma+  109 -1       0      -1
        3711 430459.59589    104       6 - f A 1Sigma+  110 -1       0      -1
        3712 436460.24890    104       6 - f A 1Sigma+  111 -1       0      -1
        3713 442497.74213    104       6 - f A 1Sigma+  112 -1       0      -1
        3714 448572.14609    104       6 - f A 1Sigma+  113 -1       0      -1
        3715 454683.59656    104       6 - f A 1Sigma+  114 -1       0      -1
        3716 460832.30602    104       6 - f A 1Sigma+  115 -1       0      -1
        3717 467018.58946    104       6 - f A 1Sigma+  116 -1       0      -1
        3718 473242.89841    104       6 - f A 1Sigma+  117 -1       0      -1
        3719 479505.85657    104       6 - f A 1Sigma+  118 -1       0      -1
        3720 485808.29615    104       6 - f A 1Sigma+  119 -1       0      -1
        3721 492151.29664    104       6 - f A 1Sigma+  120 -1       0      -1
        3722 498536.21630    104       6 - f A 1Sigma+  121 -1       0      -1
        3723 504964.69466    104       6 - f A 1Sigma+  122 -1       0      -1
        3724 511438.62753    104       6 - f A 1Sigma+  123 -1       0      -1
        3725 517960.11606    104       6 - f A 1Sigma+  124 -1       0      -1
        3726 524531.38249    104       6 - f A 1Sigma+  125 -1       0      -1
        3727 531154.66829    104       6 - f A 1Sigma+  126 -1       0      -1
        3728 537832.12215    104       6 - f A 1Sigma+  127 -1       0      -1
        3729 544565.68908    104       6 - f A 1Sigma+  128 -1       0      -1
        3730 551357.03551    104       6 - f A 1Sigma+  129 -1       0      -1
        3731 558207.51488    104       6 - f A 1Sigma+  130 -1       0      -1
        3732 565118.15780    104       6 - f A 1Sigma+  131 -1       0      -1
        3733 572089.68749    104       6 - f A 1Sigma+  132 -1       0      -1
        3734 579122.55907    104       6 - f A 1Sigma+  133 -1       0      -1
        3735 586217.01098    104       6 - f A 1Sigma+  134 -1       0      -1
        3736 593373.11060    104       6 - f A 1Sigma+  135 -1       0      -1
        3737 600590.79294    104       6 - f A 1Sigma+  136 -1       0      -1
        3738 607869.89715    104       6 - f A 1Sigma+  137 -1       0      -1
        3739 615210.19801    104       6 - f A 1Sigma+  138 -1       0      -1
        3740 622611.42987    104       6 - f A 1Sigma+  139 -1       0      -1
        3741 630073.30563    104       6 - f A 1Sigma+  140 -1       0      -1
        3742 637595.52759    104       6 - f A 1Sigma+  141 -1       0      -1
        3743 645177.79505    104       6 - f A 1Sigma+  142 -1       0      -1
        3744 652819.81222    104       6 - f A 1Sigma+  143 -1       0      -1
        3745 660521.29290    104       6 - f A 1Sigma+  144 -1       0      -1
        3746 668281.96113    104       6 - f A 1Sigma+  145 -1       0      -1
        3747 676101.55228    104       6 - f A 1Sigma+  146 -1       0      -1
        3748 683979.81360    104       6 - f A 1Sigma+  147 -1       0      -1
        3749 691916.50595    104       6 - f A 1Sigma+  148 -1       0      -1
        3750 699911.40442    104       6 - f A 1Sigma+  149 -1       0      -1
        3751 707964.29882    104       6 - f A 1Sigma+  150 -1       0      -1
        3752 716074.99305    104       6 - f A 1Sigma+  151 -1       0      -1
        3753 724243.30316    104       6 - f A 1Sigma+  152 -1       0      -1
        3754 732469.05598    104       6 - f A 1Sigma+  153 -1       0      -1
        3755 740752.09165    104       6 - f A 1Sigma+  154 -1       0      -1
        3756 749092.26218    104       6 - f A 1Sigma+  155 -1       0      -1
        3757 757489.42813    104       6 - f A 1Sigma+  156 -1       0      -1
        3758 765943.45790    104       6 - f A 1Sigma+  157 -1       0      -1
        3759 774454.22922    104       6 - f A 1Sigma+  158 -1       0      -1
        3760 783021.62829    104       6 - f A 1Sigma+  159 -1       0      -1
        3761 791645.54909    104       6 - f A 1Sigma+  160 -1       0      -1
        3762 800325.89186    104       6 - f A 1Sigma+  161 -1       0      -1
        3763 809062.56252    104       6 - f A 1Sigma+  162 -1       0      -1
        3764 817855.47192    104       6 - f A 1Sigma+  163 -1       0      -1
        3765 826704.53631    104       6 - f A 1Sigma+  164 -1       0      -1
        3766 835609.67653    104       6 - f A 1Sigma+  165 -1       0      -1
        3767 844570.81774    104       6 - f A 1Sigma+  166 -1       0      -1
        3768 853587.88823    104       6 - f A 1Sigma+  167 -1       0      -1
        3769 862660.81977    104       6 - f A 1Sigma+  168 -1       0      -1
        3770 871789.54769    104       6 - f A 1Sigma+  169 -1       0      -1
        3771 880974.01153    104       6 - f A 1Sigma+  170 -1       0      -1
        3772 890214.15366    104       6 - f A 1Sigma+  171 -1       0      -1
        3773 899509.91958    104       6 - f A 1Sigma+  172 -1       0      -1
        3774 908861.25750    104       6 - f A 1Sigma+  173 -1       0      -1
        3775 918268.11794    104       6 - f A 1Sigma+  174 -1       0      -1
        3776 927730.45347    104       6 - f A 1Sigma+  175 -1       0      -1
        3777 937248.22020    104       6 - f A 1Sigma+  176 -1       0      -1
        3778 946821.37630    104       6 - f A 1Sigma+  177 -1       0      -1
        3779 956449.88142    104       6 - f A 1Sigma+  178 -1       0      -1
        3780 966133.69659    104       6 - f A 1Sigma+  179 -1       0      -1
        3781 975872.78550    104       6 - f A 1Sigma+  180 -1       0      -1
        3782 985667.11384    104       6 - f A 1Sigma+  181 -1       0      -1
        3783 995516.64927    104       6 - f A 1Sigma+  182 -1       0      -1
        3784 1005421.3601    104       6 - f A 1Sigma+  183 -1       0      -1
        3785 1015381.2162    104       6 - f A 1Sigma+  184 -1       0      -1
        3786 1025396.1885    104       6 - f A 1Sigma+  185 -1       0      -1
        3787 1035466.2494    104       6 - f A 1Sigma+  186 -1       0      -1
        3788 1045591.3722    104       6 - f A 1Sigma+  187 -1       0      -1
        3789 1055771.5318    104       6 - f A 1Sigma+  188 -1       0      -1
        3790 1066006.7033    104       6 - f A 1Sigma+  189 -1       0      -1
        3791 1076296.8632    104       6 - f A 1Sigma+  190 -1       0      -1
        3792 1086641.9894    104       6 - f A 1Sigma+  191 -1       0      -1
        3793 1097042.0616    104       6 - f A 1Sigma+  192 -1       0      -1
        3794 1107497.0631    104       6 - f A 1Sigma+  193 -1       0      -1
        3795 1118006.9811    104       6 - f A 1Sigma+  194 -1       0      -1
        3796 1128571.8191    104       6 - f A 1Sigma+  195 -1       0      -1
        3797 1139191.6106    104       6 - f A 1Sigma+  196 -1       0      -1
        3798 1149866.5464    104       6 - f A 1Sigma+  197 -1       0      -1
        3799 1160597.3599    104       6 - f A 1Sigma+  198 -1       0      -1
        3800 1171390.8781    104       6 - f A 1Sigma+  199 -1       0      -1
        3801 36540.984031    120       7 + f A 1Sigma+    0  1       0       1
        3802 37543.051159    120       7 + f A 1Sigma+    1  1       0       1
        3803 38612.395853    120       7 + f A 1Sigma+    2  1       0       1
        3804 39747.901152    120       7 + f A 1Sigma+    3  1       0       1
        3805 40945.710279    120       7 + f A 1Sigma+    4  1       0       1
        3806 42202.365400    120       7 + f A 1Sigma+    5  1       0       1
        3807 43514.442691    120       7 + f A 1Sigma+    6  1       0       1
        3808 44878.741982    120       7 + f A 1Sigma+    7  1       0       1
        3809 46293.426176    120       7 + f A 1Sigma+    8  1       0       1
        3810 47756.979712    120       7 + f A 1Sigma+    9  1       0       1
        3811 49267.564437    120       7 + f A 1Sigma+   10  1       0       1
        3812 50823.258993    120       7 + f A 1Sigma+   11  1       0       1
        3813 52422.571196    120       7 + f A 1Sigma+   12  1       0       1
        3814 54064.108387    120       7 + f A 1Sigma+   13  1       0       1
        3815 55746.519893    120       7 + f A 1Sigma+   14  1       0       1
        3816 57468.232325    120       7 + f A 1Sigma+   15  1       0       1
        3817 59227.458695    120       7 + f A 1Sigma+   16  1       0       1
        3818 61022.581176    120       7 + f A 1Sigma+   17  1       0       1
        3819 62852.490198    120       7 + f A 1Sigma+   18  1       0       1
        3820 64717.134913    120       7 + f A 1Sigma+   19  1       0       1
        3821 66618.027139    120       7 + f A 1Sigma+   20  1       0       1
        3822 68558.182301    120       7 + f A 1Sigma+   21  1       0       1
        3823 70540.930970    120       7 + f A 1Sigma+   22  1       0       1
        3824 72568.576394    120       7 + f A 1Sigma+   23  1       0       1
        3825 74642.013426    120       7 + f A 1Sigma+   24  1       0       1
        3826 76761.492540    120       7 + f A 1Sigma+   25  1       0       1
        3827 78927.510734    120       7 + f A 1Sigma+   26  1       0       1
        3828 81141.255407    120       7 + f A 1Sigma+   27  1       0       1
        3829 83404.481433    120       7 + f A 1Sigma+   28  1       0       1
        3830 85718.937682    120       7 + f A 1Sigma+   29  1       0       1
        3831 88085.864570    120       7 + f A 1Sigma+   30  1       0       1
        3832 90505.946836    120       7 + f A 1Sigma+   31  1       0       1
        3833 92979.370897    120       7 + f A 1Sigma+   32  1       0       1
        3834 95505.786095    120       7 + f A 1Sigma+   33  1       0       1
        3835 98084.413762    120       7 + f A 1Sigma+   34  1       0       1
        3836 100714.42632    120       7 + f A 1Sigma+   35  1       0       1
        3837 103395.13620    120       7 + f A 1Sigma+   36  1       0       1
        3838 106125.80734    120       7 + f A 1Sigma+   37  1       0       1
        3839 108905.55878    120       7 + f A 1Sigma+   38  1       0       1
        3840 111733.53152    120       7 + f A 1Sigma+   39  1       0       1
        3841 114609.05813    120       7 + f A 1Sigma+   40  1       0       1
        3842 117531.69126    120       7 + f A 1Sigma+   41  1       0       1
        3843 120501.17922    120       7 + f A 1Sigma+   42  1       0       1
        3844 123517.39453    120       7 + f A 1Sigma+   43  1       0       1
        3845 126580.27579    120       7 + f A 1Sigma+   44  1       0       1
        3846 129689.89028    120       7 + f A 1Sigma+   45  1       0       1
        3847 132846.52929    120       7 + f A 1Sigma+   46  1       0       1
        3848 136050.64459    120       7 + f A 1Sigma+   47  1       0       1
        3849 139302.69106    120       7 + f A 1Sigma+   48  1       0       1
        3850 142603.05421    120       7 + f A 1Sigma+   49  1       0       1
        3851 145952.00956    120       7 + f A 1Sigma+   50  1       0       1
        3852 149349.67668    120       7 + f A 1Sigma+   51  1       0       1
        3853 152796.04319    120       7 + f A 1Sigma+   52  1       0       1
        3854 156291.02333    120       7 + f A 1Sigma+   53  1       0       1
        3855 159834.51260    120       7 + f A 1Sigma+   54  1       0       1
        3856 163426.44507    120       7 + f A 1Sigma+   55  1       0       1
        3857 167066.78693    120       7 + f A 1Sigma+   56  1       0       1
        3858 170755.47538    120       7 + f A 1Sigma+   57  1       0       1
        3859 174492.42025    120       7 + f A 1Sigma+   58  1       0       1
        3860 178277.53379    120       7 + f A 1Sigma+   59  1       0       1
        3861 182110.68892    120       7 + f A 1Sigma+   60  1       0       1
        3862 185991.69442    120       7 + f A 1Sigma+   61  1       0       1
        3863 189920.35282    120       7 + f A 1Sigma+   62  1       0       1
        3864 193896.51043    120       7 + f A 1Sigma+   63  1       0       1
        3865 197920.04516    120       7 + f A 1Sigma+   64  1       0       1
        3866 201990.82625    120       7 + f A 1Sigma+   65  1       0       1
        3867 206108.69261    120       7 + f A 1Sigma+   66  1       0       1
        3868 210273.45762    120       7 + f A 1Sigma+   67  1       0       1
        3869 214484.92793    120       7 + f A 1Sigma+   68  1       0       1
        3870 218742.92352    120       7 + f A 1Sigma+   69  1       0       1
        3871 223047.28008    120       7 + f A 1Sigma+   70  1       0       1
        3872 227397.83921    120       7 + f A 1Sigma+   71  1       0       1
        3873 231794.43875    120       7 + f A 1Sigma+   72  1       0       1
        3874 236236.89563    120       7 + f A 1Sigma+   73  1       0       1
        3875 240725.00943    120       7 + f A 1Sigma+   74  1       0       1
        3876 245258.58985    120       7 + f A 1Sigma+   75  1       0       1
        3877 249837.45459    120       7 + f A 1Sigma+   76  1       0       1
        3878 254461.41024    120       7 + f A 1Sigma+   77  1       0       1
        3879 259130.25880    120       7 + f A 1Sigma+   78  1       0       1
        3880 263843.79428    120       7 + f A 1Sigma+   79  1       0       1
        3881 268601.78262    120       7 + f A 1Sigma+   80  1       0       1
        3882 273403.97180    120       7 + f A 1Sigma+   81  1       0       1
        3883 278250.11285    120       7 + f A 1Sigma+   82  1       0       1
        3884 283139.95673    120       7 + f A 1Sigma+   83  1       0       1
        3885 288073.23585    120       7 + f A 1Sigma+   84  1       0       1
        3886 293049.65406    120       7 + f A 1Sigma+   85  1       0       1
        3887 298068.90270    120       7 + f A 1Sigma+   86  1       0       1
        3888 303130.68192    120       7 + f A 1Sigma+   87  1       0       1
        3889 308234.69766    120       7 + f A 1Sigma+   88  1       0       1
        3890 313380.65411    120       7 + f A 1Sigma+   89  1       0       1
        3891 318568.25671    120       7 + f A 1Sigma+   90  1       0       1
        3892 323797.21348    120       7 + f A 1Sigma+   91  1       0       1
        3893 329067.24049    120       7 + f A 1Sigma+   92  1       0       1
        3894 334378.07018    120       7 + f A 1Sigma+   93  1       0       1
        3895 339729.44206    120       7 + f A 1Sigma+   94  1       0       1
        3896 345121.08915    120       7 + f A 1Sigma+   95  1       0       1
        3897 350552.73778    120       7 + f A 1Sigma+   96  1       0       1
        3898 356024.11121    120       7 + f A 1Sigma+   97  1       0       1
        3899 361534.93371    120       7 + f A 1Sigma+   98  1       0       1
        3900 367084.92936    120       7 + f A 1Sigma+   99  1       0       1
        3901 372673.82186    120       7 + f A 1Sigma+  100  1       0       1
        3902 378301.34007    120       7 + f A 1Sigma+  101  1       0       1
        3903 383967.22015    120       7 + f A 1Sigma+  102  1       0       1
        3904 389671.21405    120       7 + f A 1Sigma+  103  1       0       1
        3905 395413.09819    120       7 + f A 1Sigma+  104  1       0       1
        3906 401192.65980    120       7 + f A 1Sigma+  105  1       0       1
        3907 407009.68933    120       7 + f A 1Sigma+  106  1       0       1
        3908 412863.99806    120       7 + f A 1Sigma+  107  1       0       1
        3909 418755.42746    120       7 + f A 1Sigma+  108  1       0       1
        3910 424683.84601    120       7 + f A 1Sigma+  109  1       0       1
        3911 430649.15391    120       7 + f A 1Sigma+  110  1       0       1
        3912 436651.29621    120       7 + f A 1Sigma+  111  1       0       1
        3913 442690.27498    120       7 + f A 1Sigma+  112  1       0       1
        3914 448766.15453    120       7 + f A 1Sigma+  113  1       0       1
        3915 454879.06351    120       7 + f A 1Sigma+  114  1       0       1
        3916 461029.20529    120       7 + f A 1Sigma+  115  1       0       1
        3917 467216.88261    120       7 + f A 1Sigma+  116  1       0       1
        3918 473442.53102    120       7 + f A 1Sigma+  117  1       0       1
        3919 479706.75431    120       7 + f A 1Sigma+  118  1       0       1
        3920 486010.36062    120       7 + f A 1Sigma+  119  1       0       1
        3921 492354.40149    120       7 + f A 1Sigma+  120  1       0       1
        3922 498740.20517    120       7 + f A 1Sigma+  121  1       0       1
        3923 505169.38207    120       7 + f A 1Sigma+  122  1       0       1
        3924 511643.80274    120       7 + f A 1Sigma+  123  1       0       1
        3925 518165.55026    120       7 + f A 1Sigma+  124  1       0       1
        3926 524736.83893    120       7 + f A 1Sigma+  125  1       0       1
        3927 531359.91398    120       7 + f A 1Sigma+  126  1       0       1
        3928 538036.94004    120       7 + f A 1Sigma+  127  1       0       1
        3929 544769.88824    120       7 + f A 1Sigma+  128  1       0       1
        3930 551560.45724    120       7 + f A 1Sigma+  129  1       0       1
        3931 558410.03534    120       7 + f A 1Sigma+  130  1       0       1
        3932 565319.68764    120       7 + f A 1Sigma+  131  1       0       1
        3933 572290.16882    120       7 + f A 1Sigma+  132  1       0       1
        3934 579321.96066    120       7 + f A 1Sigma+  133  1       0       1
        3935 586415.32295    120       7 + f A 1Sigma+  134  1       0       1
        3936 593570.33974    120       7 + f A 1Sigma+  135  1       0       1
        3937 600786.95847    120       7 + f A 1Sigma+  136  1       0       1
        3938 608065.02701    120       7 + f A 1Sigma+  137  1       0       1
        3939 615404.32580    120       7 + f A 1Sigma+  138  1       0       1
        3940 622804.59253    120       7 + f A 1Sigma+  139  1       0       1
        3941 630265.54176    120       7 + f A 1Sigma+  140  1       0       1
        3942 637786.87635    120       7 + f A 1Sigma+  141  1       0       1
        3943 645368.29530    120       7 + f A 1Sigma+  142  1       0       1
        3944 653009.50187    120       7 + f A 1Sigma+  143  1       0       1
        3945 660710.20860    120       7 + f A 1Sigma+  144  1       0       1
        3946 668470.13808    120       7 + f A 1Sigma+  145  1       0       1
        3947 676289.02416    120       7 + f A 1Sigma+  146  1       0       1
        3948 684166.61244    120       7 + f A 1Sigma+  147  1       0       1
        3949 692102.66206    120       7 + f A 1Sigma+  148  1       0       1
        3950 700096.94637    120       7 + f A 1Sigma+  149  1       0       1
        3951 708149.25347    120       7 + f A 1Sigma+  150  1       0       1
        3952 716259.38564    120       7 + f A 1Sigma+  151  1       0       1
        3953 724427.15746    120       7 + f A 1Sigma+  152  1       0       1
        3954 732652.39434    120       7 + f A 1Sigma+  153  1       0       1
        3955 740934.93495    120       7 + f A 1Sigma+  154  1       0       1
        3956 749274.63005    120       7 + f A 1Sigma+  155  1       0       1
        3957 757671.33912    120       7 + f A 1Sigma+  156  1       0       1
        3958 766124.92948    120       7 + f A 1Sigma+  157  1       0       1
        3959 774635.27781    120       7 + f A 1Sigma+  158  1       0       1
        3960 783202.26934    120       7 + f A 1Sigma+  159  1       0       1
        3961 791825.79719    120       7 + f A 1Sigma+  160  1       0       1
        3962 800505.76081    120       7 + f A 1Sigma+  161  1       0       1
        3963 809242.06542    120       7 + f A 1Sigma+  162  1       0       1
        3964 818034.62120    120       7 + f A 1Sigma+  163  1       0       1
        3965 826883.34378    120       7 + f A 1Sigma+  164  1       0       1
        3966 835788.15341    120       7 + f A 1Sigma+  165  1       0       1
        3967 844748.97472    120       7 + f A 1Sigma+  166  1       0       1
        3968 853765.73554    120       7 + f A 1Sigma+  167  1       0       1
        3969 862838.36717    120       7 + f A 1Sigma+  168  1       0       1
        3970 871966.80445    120       7 + f A 1Sigma+  169  1       0       1
        3971 881150.98649    120       7 + f A 1Sigma+  170  1       0       1
        3972 890390.85524    120       7 + f A 1Sigma+  171  1       0       1
        3973 899686.35584    120       7 + f A 1Sigma+  172  1       0       1
        3974 909037.43614    120       7 + f A 1Sigma+  173  1       0       1
        3975 918444.04635    120       7 + f A 1Sigma+  174  1       0       1
        3976 927906.13870    120       7 + f A 1Sigma+  175  1       0       1
        3977 937423.66896    120       7 + f A 1Sigma+  176  1       0       1
        3978 946996.59505    120       7 + f A 1Sigma+  177  1       0       1
        3979 956624.87638    120       7 + f A 1Sigma+  178  1       0       1
        3980 966308.47372    120       7 + f A 1Sigma+  179  1       0       1
        3981 976047.35049    120       7 + f A 1Sigma+  180  1       0       1
        3982 985841.47216    120       7 + f A 1Sigma+  181  1       0       1
        3983 995690.80619    120       7 + f A 1Sigma+  182  1       0       1
        3984 1005595.3207    120       7 + f A 1Sigma+  183  1       0       1
        3985 1015554.9855    120       7 + f A 1Sigma+  184  1       0       1
        3986 1025569.7712    120       7 + f A 1Sigma+  185  1       0       1
        3987 1035639.6502    120       7 + f A 1Sigma+  186  1       0       1
        3988 1045764.5957    120       7 + f A 1Sigma+  187  1       0       1
        3989 1055944.5825    120       7 + f A 1Sigma+  188  1       0       1
        3990 1066179.5860    120       7 + f A 1Sigma+  189  1       0       1
        3991 1076469.5826    120       7 + f A 1Sigma+  190  1       0       1
        3992 1086814.5511    120       7 + f A 1Sigma+  191  1       0       1
        3993 1097214.4722    120       7 + f A 1Sigma+  192  1       0       1
        3994 1107669.3323    120       7 + f A 1Sigma+  193  1       0       1
        3995 1118179.1240    120       7 + f A 1Sigma+  194  1       0       1
        3996 1128743.8690    120       7 + f A 1Sigma+  195  1       0       1
        3997 1139363.6402    120       7 + f A 1Sigma+  196  1       0       1
        3998 1150038.7929    120       7 + f A 1Sigma+  197  1       0       1
        3999 1160770.6630    120       7 + f A 1Sigma+  198  1       0       1
        4000 1171572.0542    120       7 + f A 1Sigma+  199  1       0       1
        4001   579.284132    120       7 - e X 1Sigma+    0  0       0       0
        4002  3439.416777    120       7 - e X 1Sigma+    1  0       0       0
        4003  6193.936924    120       7 - e X 1Sigma+    2  0       0       0
        4004  8840.845957    120       7 - e X 1Sigma+    3  0       0       0
        4005 11383.780240    120       7 - e X 1Sigma+    4  0       0       0
        4006 13828.248640    120       7 - e X 1Sigma+    5  0       0       0
        4007 16174.199170    120       7 - e X 1Sigma+    6  0       0       0
        4008 18416.528326    120       7 - e X 1Sigma+    7  0       0       0
        4009 20551.587807    120       7 - e X 1Sigma+    8  0       0       0
        4010 22577.568981    120       7 - e X 1Sigma+    9  0       0       0
        4011 24491.463863    120       7 - e X 1Sigma+   10  0       0       0
        4012 26288.195022    120       7 - e X 1Sigma+   11  0       0       0
        4013 27961.813689    120       7 - e X 1Sigma+   12  0       0       0
        4014 29505.133343    120       7 - e X 1Sigma+   13  0       0       0
        4015 30909.102433    120       7 - e X 1Sigma+   14  0       0       0
        4016 32162.553393    120       7 - e X 1Sigma+   15  0       0       0
        4017 33258.448054    120       7 - e X 1Sigma+   16  0       0       0
        4018 34253.746695    120       7 - e X 1Sigma+   17  0       0       0
        4019 35301.144439    120       7 - e X 1Sigma+   18  0       0       0
        4020 36481.581801    120       7 - e X 1Sigma+   19  0       0       0
        4021 36540.984031    120       7 - e A 1Sigma+    0 -1       0      -1
        4022 37543.051159    120       7 - e A 1Sigma+    1 -1       0      -1
        4023 37787.960216    120       7 - e X 1Sigma+   20  0       0       0
        4024 38612.395853    120       7 - e A 1Sigma+    2 -1       0      -1
        4025 39203.164114    120       7 - e X 1Sigma+   21  0       0       0
        4026 39747.901152    120       7 - e A 1Sigma+    3 -1       0      -1
        4027 40715.341744    120       7 - e X 1Sigma+   22  0       0       0
        4028 40945.710279    120       7 - e A 1Sigma+    4 -1       0      -1
        4029 42202.365400    120       7 - e A 1Sigma+    5 -1       0      -1
        4030 42316.297600    120       7 - e X 1Sigma+   23  0       0       0
        4031 43514.442691    120       7 - e A 1Sigma+    6 -1       0      -1
        4032 44000.026196    120       7 - e X 1Sigma+   24  0       0       0
        4033 44878.741982    120       7 - e A 1Sigma+    7 -1       0      -1
        4034 45761.939871    120       7 - e X 1Sigma+   25  0       0       0
        4035 46293.426176    120       7 - e A 1Sigma+    8 -1       0      -1
        4036 47598.379014    120       7 - e X 1Sigma+   26  0       0       0
        4037 47756.979712    120       7 - e A 1Sigma+    9 -1       0      -1
        4038 49267.564437    120       7 - e A 1Sigma+   10 -1       0      -1
        4039 49506.384253    120       7 - e X 1Sigma+   27  0       0       0
        4040 50823.258993    120       7 - e A 1Sigma+   11 -1       0      -1
        4041 51483.478021    120       7 - e X 1Sigma+   28  0       0       0
        4042 52422.571196    120       7 - e A 1Sigma+   12 -1       0      -1
        4043 53527.585333    120       7 - e X 1Sigma+   29  0       0       0
        4044 54064.108387    120       7 - e A 1Sigma+   13 -1       0      -1
        4045 55636.960617    120       7 - e X 1Sigma+   30  0       0       0
        4046 55746.519893    120       7 - e A 1Sigma+   14 -1       0      -1
        4047 57468.232325    120       7 - e A 1Sigma+   15 -1       0      -1
        4048 57810.114832    120       7 - e X 1Sigma+   31  0       0       0
        4049 59227.458695    120       7 - e A 1Sigma+   16 -1       0      -1
        4050 60045.809897    120       7 - e X 1Sigma+   32  0       0       0
        4051 61022.581176    120       7 - e A 1Sigma+   17 -1       0      -1
        4052 62342.991260    120       7 - e X 1Sigma+   33  0       0       0
        4053 62852.490198    120       7 - e A 1Sigma+   18 -1       0      -1
        4054 64700.741274    120       7 - e X 1Sigma+   34  0       0       0
        4055 64717.134913    120       7 - e A 1Sigma+   19 -1       0      -1
        4056 66618.027139    120       7 - e A 1Sigma+   20 -1       0      -1
        4057 67118.234592    120       7 - e X 1Sigma+   35  0       0       0
        4058 68558.182301    120       7 - e A 1Sigma+   21 -1       0      -1
        4059 69594.734646    120       7 - e X 1Sigma+   36  0       0       0
        4060 70540.930970    120       7 - e A 1Sigma+   22 -1       0      -1
        4061 72129.565025    120       7 - e X 1Sigma+   37  0       0       0
        4062 72568.576394    120       7 - e A 1Sigma+   23 -1       0      -1
        4063 74642.013426    120       7 - e A 1Sigma+   24 -1       0      -1
        4064 74722.075241    120       7 - e X 1Sigma+   38  0       0       0
        4065 76761.492540    120       7 - e A 1Sigma+   25 -1       0      -1
        4066 77371.651054    120       7 - e X 1Sigma+   39  0       0       0
        4067 78927.510734    120       7 - e A 1Sigma+   26 -1       0      -1
        4068 80077.703741    120       7 - e X 1Sigma+   40  0       0       0
        4069 81141.255407    120       7 - e A 1Sigma+   27 -1       0      -1
        4070 82839.686737    120       7 - e X 1Sigma+   41  0       0       0
        4071 83404.481433    120       7 - e A 1Sigma+   28 -1       0      -1
        4072 85657.098411    120       7 - e X 1Sigma+   42  0       0       0
        4073 85718.937682    120       7 - e A 1Sigma+   29 -1       0      -1
        4074 88085.864570    120       7 - e A 1Sigma+   30 -1       0      -1
        4075 88529.487159    120       7 - e X 1Sigma+   43  0       0       0
        4076 90505.946836    120       7 - e A 1Sigma+   31 -1       0      -1
        4077 91456.436336    120       7 - e X 1Sigma+   44  0       0       0
        4078 92979.370897    120       7 - e A 1Sigma+   32 -1       0      -1
        4079 94437.557773    120       7 - e X 1Sigma+   45  0       0       0
        4080 95505.786095    120       7 - e A 1Sigma+   33 -1       0      -1
        4081 97472.475225    120       7 - e X 1Sigma+   46  0       0       0
        4082 98084.413762    120       7 - e A 1Sigma+   34 -1       0      -1
        4083 100560.82910    120       7 - e X 1Sigma+   47  0       0       0
        4084 100714.42632    120       7 - e A 1Sigma+   35 -1       0      -1
        4085 103395.13620    120       7 - e A 1Sigma+   36 -1       0      -1
        4086 103702.27150    120       7 - e X 1Sigma+   48  0       0       0
        4087 106125.80734    120       7 - e A 1Sigma+   37 -1       0      -1
        4088 106896.45581    120       7 - e X 1Sigma+   49  0       0       0
        4089 108905.55878    120       7 - e A 1Sigma+   38 -1       0      -1
        4090 110143.03127    120       7 - e X 1Sigma+   50  0       0       0
        4091 111733.53152    120       7 - e A 1Sigma+   39 -1       0      -1
        4092 113441.64936    120       7 - e X 1Sigma+   51  0       0       0
        4093 114609.05813    120       7 - e A 1Sigma+   40 -1       0      -1
        4094 116791.98691    120       7 - e X 1Sigma+   52  0       0       0
        4095 117531.69126    120       7 - e A 1Sigma+   41 -1       0      -1
        4096 120193.75431    120       7 - e X 1Sigma+   53  0       0       0
        4097 120501.17922    120       7 - e A 1Sigma+   42 -1       0      -1
        4098 123517.39453    120       7 - e A 1Sigma+   43 -1       0      -1
        4099 123646.68165    120       7 - e X 1Sigma+   54  0       0       0
        4100 126580.27579    120       7 - e A 1Sigma+   44 -1       0      -1
        4101 127150.49918    120       7 - e X 1Sigma+   55  0       0       0
        4102 129689.89028    120       7 - e A 1Sigma+   45 -1       0      -1
        4103 130704.92626    120       7 - e X 1Sigma+   56  0       0       0
        4104 132846.52929    120       7 - e A 1Sigma+   46 -1       0      -1
        4105 134309.67994    120       7 - e X 1Sigma+   57  0       0       0
        4106 136050.64459    120       7 - e A 1Sigma+   47 -1       0      -1
        4107 137964.47971    120       7 - e X 1Sigma+   58  0       0       0
        4108 139302.69106    120       7 - e A 1Sigma+   48 -1       0      -1
        4109 141669.05473    120       7 - e X 1Sigma+   59  0       0       0
        4110 142603.05421    120       7 - e A 1Sigma+   49 -1       0      -1
        4111 145423.15205    120       7 - e X 1Sigma+   60  0       0       0
        4112 145952.00956    120       7 - e A 1Sigma+   50 -1       0      -1
        4113 149226.52848    120       7 - e X 1Sigma+   61  0       0       0
        4114 149349.67668    120       7 - e A 1Sigma+   51 -1       0      -1
        4115 152796.04319    120       7 - e A 1Sigma+   52 -1       0      -1
        4116 153078.94727    120       7 - e X 1Sigma+   62  0       0       0
        4117 156291.02333    120       7 - e A 1Sigma+   53 -1       0      -1
        4118 156980.17115    120       7 - e X 1Sigma+   63  0       0       0
        4119 159834.51260    120       7 - e A 1Sigma+   54 -1       0      -1
        4120 160929.95265    120       7 - e X 1Sigma+   64  0       0       0
        4121 163426.44507    120       7 - e A 1Sigma+   55 -1       0      -1
        4122 164928.04255    120       7 - e X 1Sigma+   65  0       0       0
        4123 167066.78693    120       7 - e A 1Sigma+   56 -1       0      -1
        4124 168974.19725    120       7 - e X 1Sigma+   66  0       0       0
        4125 170755.47538    120       7 - e A 1Sigma+   57 -1       0      -1
        4126 173068.18220    120       7 - e X 1Sigma+   67  0       0       0
        4127 174492.42025    120       7 - e A 1Sigma+   58 -1       0      -1
        4128 177209.76363    120       7 - e X 1Sigma+   68  0       0       0
        4129 178277.53379    120       7 - e A 1Sigma+   59 -1       0      -1
        4130 181398.70559    120       7 - e X 1Sigma+   69  0       0       0
        4131 182110.68892    120       7 - e A 1Sigma+   60 -1       0      -1
        4132 185634.76835    120       7 - e X 1Sigma+   70  0       0       0
        4133 185991.69442    120       7 - e A 1Sigma+   61 -1       0      -1
        4134 189917.70395    120       7 - e X 1Sigma+   71  0       0       0
        4135 189920.35282    120       7 - e A 1Sigma+   62 -1       0      -1
        4136 193896.51043    120       7 - e A 1Sigma+   63 -1       0      -1
        4137 194247.25091    120       7 - e X 1Sigma+   72  0       0       0
        4138 197920.04516    120       7 - e A 1Sigma+   64 -1       0      -1
        4139 198623.14043    120       7 - e X 1Sigma+   73  0       0       0
        4140 201990.82625    120       7 - e A 1Sigma+   65 -1       0      -1
        4141 203045.10695    120       7 - e X 1Sigma+   74  0       0       0
        4142 206108.69261    120       7 - e A 1Sigma+   66 -1       0      -1
        4143 207512.88628    120       7 - e X 1Sigma+   75  0       0       0
        4144 210273.45762    120       7 - e A 1Sigma+   67 -1       0      -1
        4145 212026.20166    120       7 - e X 1Sigma+   76  0       0       0
        4146 214484.92793    120       7 - e A 1Sigma+   68 -1       0      -1
        4147 216584.75884    120       7 - e X 1Sigma+   77  0       0       0
        4148 218742.92352    120       7 - e A 1Sigma+   69 -1       0      -1
        4149 221188.25291    120       7 - e X 1Sigma+   78  0       0       0
        4150 223047.28008    120       7 - e A 1Sigma+   70 -1       0      -1
        4151 225836.38241    120       7 - e X 1Sigma+   79  0       0       0
        4152 227397.83921    120       7 - e A 1Sigma+   71 -1       0      -1
        4153 230528.85298    120       7 - e X 1Sigma+   80  0       0       0
        4154 231794.43875    120       7 - e A 1Sigma+   72 -1       0      -1
        4155 235265.37220    120       7 - e X 1Sigma+   81  0       0       0
        4156 236236.89563    120       7 - e A 1Sigma+   73 -1       0      -1
        4157 240045.64489    120       7 - e X 1Sigma+   82  0       0       0
        4158 240725.00943    120       7 - e A 1Sigma+   74 -1       0      -1
        4159 244869.37755    120       7 - e X 1Sigma+   83  0       0       0
        4160 245258.58985    120       7 - e A 1Sigma+   75 -1       0      -1
        4161 249736.28127    120       7 - e X 1Sigma+   84  0       0       0
        4162 249837.45459    120       7 - e A 1Sigma+   76 -1       0      -1
        4163 254461.41024    120       7 - e A 1Sigma+   77 -1       0      -1
        4164 254646.07389    120       7 - e X 1Sigma+   85  0       0       0
        4165 259130.25880    120       7 - e A 1Sigma+   78 -1       0      -1
        4166 259598.48528    120       7 - e X 1Sigma+   86  0       0       0
        4167 263843.79428    120       7 - e A 1Sigma+   79 -1       0      -1
        4168 264593.24764    120       7 - e X 1Sigma+   87  0       0       0
        4169 268601.78262    120       7 - e A 1Sigma+   80 -1       0      -1
        4170 269630.08836    120       7 - e X 1Sigma+   88  0       0       0
        4171 273403.97180    120       7 - e A 1Sigma+   81 -1       0      -1
        4172 274708.72919    120       7 - e X 1Sigma+   89  0       0       0
        4173 278250.11285    120       7 - e A 1Sigma+   82 -1       0      -1
        4174 279828.89057    120       7 - e X 1Sigma+   90  0       0       0
        4175 283139.95673    120       7 - e A 1Sigma+   83 -1       0      -1
        4176 284990.29382    120       7 - e X 1Sigma+   91  0       0       0
        4177 288073.23585    120       7 - e A 1Sigma+   84 -1       0      -1
        4178 290192.66051    120       7 - e X 1Sigma+   92  0       0       0
        4179 293049.65406    120       7 - e A 1Sigma+   85 -1       0      -1
        4180 295435.71292    120       7 - e X 1Sigma+   93  0       0       0
        4181 298068.90270    120       7 - e A 1Sigma+   86 -1       0      -1
        4182 300719.17543    120       7 - e X 1Sigma+   94  0       0       0
        4183 303130.68192    120       7 - e A 1Sigma+   87 -1       0      -1
        4184 306042.77822    120       7 - e X 1Sigma+   95  0       0       0
        4185 308234.69766    120       7 - e A 1Sigma+   88 -1       0      -1
        4186 311406.26210    120       7 - e X 1Sigma+   96  0       0       0
        4187 313380.65411    120       7 - e A 1Sigma+   89 -1       0      -1
        4188 316809.38530    120       7 - e X 1Sigma+   97  0       0       0
        4189 318568.25671    120       7 - e A 1Sigma+   90 -1       0      -1
        4190 322251.91964    120       7 - e X 1Sigma+   98  0       0       0
        4191 323797.21348    120       7 - e A 1Sigma+   91 -1       0      -1
        4192 327733.64243    120       7 - e X 1Sigma+   99  0       0       0
        4193 329067.24049    120       7 - e A 1Sigma+   92 -1       0      -1
        4194 333254.33859    120       7 - e X 1Sigma+  100  0       0       0
        4195 334378.07018    120       7 - e A 1Sigma+   93 -1       0      -1
        4196 338813.81390    120       7 - e X 1Sigma+  101  0       0       0
        4197 339729.44206    120       7 - e A 1Sigma+   94 -1       0      -1
        4198 344411.90024    120       7 - e X 1Sigma+  102  0       0       0
        4199 345121.08915    120       7 - e A 1Sigma+   95 -1       0      -1
        4200 350048.45266    120       7 - e X 1Sigma+  103  0       0       0
        4201 350552.73778    120       7 - e A 1Sigma+   96 -1       0      -1
        4202 355723.35439    120       7 - e X 1Sigma+  104  0       0       0
        4203 356024.11121    120       7 - e A 1Sigma+   97 -1       0      -1
        4204 361436.52921    120       7 - e X 1Sigma+  105  0       0       0
        4205 361534.93371    120       7 - e A 1Sigma+   98 -1       0      -1
        4206 367084.92936    120       7 - e A 1Sigma+   99 -1       0      -1
        4207 367187.95036    120       7 - e X 1Sigma+  106  0       0       0
        4208 372673.82186    120       7 - e A 1Sigma+  100 -1       0      -1
        4209 372977.64339    120       7 - e X 1Sigma+  107  0       0       0
        4210 378301.34007    120       7 - e A 1Sigma+  101 -1       0      -1
        4211 378805.69009    120       7 - e X 1Sigma+  108  0       0       0
        4212 383967.22015    120       7 - e A 1Sigma+  102 -1       0      -1
        4213 384672.23711    120       7 - e X 1Sigma+  109  0       0       0
        4214 389671.21405    120       7 - e A 1Sigma+  103 -1       0      -1
        4215 390577.51784    120       7 - e X 1Sigma+  110  0       0       0
        4216 395413.09819    120       7 - e A 1Sigma+  104 -1       0      -1
        4217 396521.87942    120       7 - e X 1Sigma+  111  0       0       0
        4218 401192.65980    120       7 - e A 1Sigma+  105 -1       0      -1
        4219 402505.81210    120       7 - e X 1Sigma+  112  0       0       0
        4220 407009.68933    120       7 - e A 1Sigma+  106 -1       0      -1
        4221 408529.97816    120       7 - e X 1Sigma+  113  0       0       0
        4222 412863.99806    120       7 - e A 1Sigma+  107 -1       0      -1
        4223 414595.24275    120       7 - e X 1Sigma+  114  0       0       0
        4224 418755.42746    120       7 - e A 1Sigma+  108 -1       0      -1
        4225 420702.70179    120       7 - e X 1Sigma+  115  0       0       0
        4226 424683.84601    120       7 - e A 1Sigma+  109 -1       0      -1
        4227 426853.69038    120       7 - e X 1Sigma+  116  0       0       0
        4228 430649.15391    120       7 - e A 1Sigma+  110 -1       0      -1
        4229 433049.76895    120       7 - e X 1Sigma+  117  0       0       0
        4230 436651.29621    120       7 - e A 1Sigma+  111 -1       0      -1
        4231 439292.68772    120       7 - e X 1Sigma+  118  0       0       0
        4232 442690.27498    120       7 - e A 1Sigma+  112 -1       0      -1
        4233 445584.32845    120       7 - e X 1Sigma+  119  0       0       0
        4234 448766.15453    120       7 - e A 1Sigma+  113 -1       0      -1
        4235 451926.62733    120       7 - e X 1Sigma+  120  0       0       0
        4236 454879.06351    120       7 - e A 1Sigma+  114 -1       0      -1
        4237 458321.48699    120       7 - e X 1Sigma+  121  0       0       0
        4238 461029.20529    120       7 - e A 1Sigma+  115 -1       0      -1
        4239 464770.68566    120       7 - e X 1Sigma+  122  0       0       0
        4240 467216.88261    120       7 - e A 1Sigma+  116 -1       0      -1
        4241 471275.80048    120       7 - e X 1Sigma+  123  0       0       0
        4242 473442.53102    120       7 - e A 1Sigma+  117 -1       0      -1
        4243 477838.16255    120       7 - e X 1Sigma+  124  0       0       0
        4244 479706.75431    120       7 - e A 1Sigma+  118 -1       0      -1
        4245 484458.84007    120       7 - e X 1Sigma+  125  0       0       0
        4246 486010.36062    120       7 - e A 1Sigma+  119 -1       0      -1
        4247 491138.63867    120       7 - e X 1Sigma+  126  0       0       0
        4248 492354.40149    120       7 - e A 1Sigma+  120 -1       0      -1
        4249 497878.11995    120       7 - e X 1Sigma+  127  0       0       0
        4250 498740.20517    120       7 - e A 1Sigma+  121 -1       0      -1
        4251 504677.63694    120       7 - e X 1Sigma+  128  0       0       0
        4252 505169.38207    120       7 - e A 1Sigma+  122 -1       0      -1
        4253 511537.37485    120       7 - e X 1Sigma+  129  0       0       0
        4254 511643.80274    120       7 - e A 1Sigma+  123 -1       0      -1
        4255 518165.55026    120       7 - e A 1Sigma+  124 -1       0      -1
        4256 518457.38614    120       7 - e X 1Sigma+  130  0       0       0
        4257 524736.83893    120       7 - e A 1Sigma+  125 -1       0      -1
        4258 525437.61995    120       7 - e X 1Sigma+  131  0       0       0
        4259 531359.91398    120       7 - e A 1Sigma+  126 -1       0      -1
        4260 532477.94993    120       7 - e X 1Sigma+  132  0       0       0
        4261 538036.94004    120       7 - e A 1Sigma+  127 -1       0      -1
        4262 539578.19878    120       7 - e X 1Sigma+  133  0       0       0
        4263 544769.88824    120       7 - e A 1Sigma+  128 -1       0      -1
        4264 546738.15704    120       7 - e X 1Sigma+  134  0       0       0
        4265 551560.45724    120       7 - e A 1Sigma+  129 -1       0      -1
        4266 553957.59683    120       7 - e X 1Sigma+  135  0       0       0
        4267 558410.03534    120       7 - e A 1Sigma+  130 -1       0      -1
        4268 561236.28140    120       7 - e X 1Sigma+  136  0       0       0
        4269 565319.68764    120       7 - e A 1Sigma+  131 -1       0      -1
        4270 568573.97010    120       7 - e X 1Sigma+  137  0       0       0
        4271 572290.16882    120       7 - e A 1Sigma+  132 -1       0      -1
        4272 575970.42526    120       7 - e X 1Sigma+  138  0       0       0
        4273 579321.96066    120       7 - e A 1Sigma+  133 -1       0      -1
        4274 583425.41576    120       7 - e X 1Sigma+  139  0       0       0
        4275 586415.32295    120       7 - e A 1Sigma+  134 -1       0      -1
        4276 590938.71856    120       7 - e X 1Sigma+  140  0       0       0
        4277 593570.33974    120       7 - e A 1Sigma+  135 -1       0      -1
        4278 598510.11864    120       7 - e X 1Sigma+  141  0       0       0
        4279 600786.95847    120       7 - e A 1Sigma+  136 -1       0      -1
        4280 606139.41011    120       7 - e X 1Sigma+  142  0       0       0
        4281 608065.02701    120       7 - e A 1Sigma+  137 -1       0      -1
        4282 613826.39703    120       7 - e X 1Sigma+  143  0       0       0
        4283 615404.32580    120       7 - e A 1Sigma+  138 -1       0      -1
        4284 621570.89462    120       7 - e X 1Sigma+  144  0       0       0
        4285 622804.59253    120       7 - e A 1Sigma+  139 -1       0      -1
        4286 629372.72969    120       7 - e X 1Sigma+  145  0       0       0
        4287 630265.54176    120       7 - e A 1Sigma+  140 -1       0      -1
        4288 637231.74050    120       7 - e X 1Sigma+  146  0       0       0
        4289 637786.87635    120       7 - e A 1Sigma+  141 -1       0      -1
        4290 645147.77519    120       7 - e X 1Sigma+  147  0       0       0
        4291 645368.29530    120       7 - e A 1Sigma+  142 -1       0      -1
        4292 653009.50187    120       7 - e A 1Sigma+  143 -1       0      -1
        4293 653120.69081    120       7 - e X 1Sigma+  148  0       0       0
        4294 660710.20860    120       7 - e A 1Sigma+  144 -1       0      -1
        4295 661150.35394    120       7 - e X 1Sigma+  149  0       0       0
        4296 668470.13808    120       7 - e A 1Sigma+  145 -1       0      -1
        4297 669236.64140    120       7 - e X 1Sigma+  150  0       0       0
        4298 676289.02416    120       7 - e A 1Sigma+  146 -1       0      -1
        4299 677379.43816    120       7 - e X 1Sigma+  151  0       0       0
        4300 684166.61244    120       7 - e A 1Sigma+  147 -1       0      -1
        4301 685578.63548    120       7 - e X 1Sigma+  152  0       0       0
        4302 692102.66206    120       7 - e A 1Sigma+  148 -1       0      -1
        4303 693834.13084    120       7 - e X 1Sigma+  153  0       0       0
        4304 700096.94637    120       7 - e A 1Sigma+  149 -1       0      -1
        4305 702145.82926    120       7 - e X 1Sigma+  154  0       0       0
        4306 708149.25347    120       7 - e A 1Sigma+  150 -1       0      -1
        4307 710513.64238    120       7 - e X 1Sigma+  155  0       0       0
        4308 716259.38564    120       7 - e A 1Sigma+  151 -1       0      -1
        4309 718937.48754    120       7 - e X 1Sigma+  156  0       0       0
        4310 724427.15746    120       7 - e A 1Sigma+  152 -1       0      -1
        4311 727417.28660    120       7 - e X 1Sigma+  157  0       0       0
        4312 732652.39434    120       7 - e A 1Sigma+  153 -1       0      -1
        4313 735952.96585    120       7 - e X 1Sigma+  158  0       0       0
        4314 740934.93495    120       7 - e A 1Sigma+  154 -1       0      -1
        4315 744544.45525    120       7 - e X 1Sigma+  159  0       0       0
        4316 749274.63005    120       7 - e A 1Sigma+  155 -1       0      -1
        4317 753191.68916    120       7 - e X 1Sigma+  160  0       0       0
        4318 757671.33912    120       7 - e A 1Sigma+  156 -1       0      -1
        4319 761894.60530    120       7 - e X 1Sigma+  161  0       0       0
        4320 766124.92948    120       7 - e A 1Sigma+  157 -1       0      -1
        4321 770653.14468    120       7 - e X 1Sigma+  162  0       0       0
        4322 774635.27781    120       7 - e A 1Sigma+  158 -1       0      -1
        4323 779467.25062    120       7 - e X 1Sigma+  163  0       0       0
        4324 783202.26934    120       7 - e A 1Sigma+  159 -1       0      -1
        4325 788336.86917    120       7 - e X 1Sigma+  164  0       0       0
        4326 791825.79719    120       7 - e A 1Sigma+  160 -1       0      -1
        4327 797261.94934    120       7 - e X 1Sigma+  165  0       0       0
        4328 800505.76081    120       7 - e A 1Sigma+  161 -1       0      -1
        4329 806242.44332    120       7 - e X 1Sigma+  166  0       0       0
        4330 809242.06542    120       7 - e A 1Sigma+  162 -1       0      -1
        4331 815278.30562    120       7 - e X 1Sigma+  167  0       0       0
        4332 818034.62120    120       7 - e A 1Sigma+  163 -1       0      -1
        4333 824369.49327    120       7 - e X 1Sigma+  168  0       0       0
        4334 826883.34378    120       7 - e A 1Sigma+  164 -1       0      -1
        4335 833515.96515    120       7 - e X 1Sigma+  169  0       0       0
        4336 835788.15341    120       7 - e A 1Sigma+  165 -1       0      -1
        4337 842717.68208    120       7 - e X 1Sigma+  170  0       0       0
        4338 844748.97472    120       7 - e A 1Sigma+  166 -1       0      -1
        4339 851974.60659    120       7 - e X 1Sigma+  171  0       0       0
        4340 853765.73554    120       7 - e A 1Sigma+  167 -1       0      -1
        4341 861286.70389    120       7 - e X 1Sigma+  172  0       0       0
        4342 862838.36717    120       7 - e A 1Sigma+  168 -1       0      -1
        4343 870653.94088    120       7 - e X 1Sigma+  173  0       0       0
        4344 871966.80445    120       7 - e A 1Sigma+  169 -1       0      -1
        4345 880076.28579    120       7 - e X 1Sigma+  174  0       0       0
        4346 881150.98649    120       7 - e A 1Sigma+  170 -1       0      -1
        4347 889553.70764    120       7 - e X 1Sigma+  175  0       0       0
        4348 890390.85524    120       7 - e A 1Sigma+  171 -1       0      -1
        4349 899086.17761    120       7 - e X 1Sigma+  176  0       0       0
        4350 899686.35584    120       7 - e A 1Sigma+  172 -1       0      -1
        4351 908673.66856    120       7 - e X 1Sigma+  177  0       0       0
        4352 909037.43614    120       7 - e A 1Sigma+  173 -1       0      -1
        4353 918316.15503    120       7 - e X 1Sigma+  178  0       0       0
        4354 918444.04635    120       7 - e A 1Sigma+  174 -1       0      -1
        4355 927906.13870    120       7 - e A 1Sigma+  175 -1       0      -1
        4356 928013.61207    120       7 - e X 1Sigma+  179  0       0       0
        4357 937423.66896    120       7 - e A 1Sigma+  176 -1       0      -1
        4358 937766.01581    120       7 - e X 1Sigma+  180  0       0       0
        4359 946996.59505    120       7 - e A 1Sigma+  177 -1       0      -1
        4360 947573.34314    120       7 - e X 1Sigma+  181  0       0       0
        4361 956624.87638    120       7 - e A 1Sigma+  178 -1       0      -1
        4362 957435.57230    120       7 - e X 1Sigma+  182  0       0       0
        4363 966308.47372    120       7 - e A 1Sigma+  179 -1       0      -1
        4364 967352.68210    120       7 - e X 1Sigma+  183  0       0       0
        4365 976047.35049    120       7 - e A 1Sigma+  180 -1       0      -1
        4366 977324.65250    120       7 - e X 1Sigma+  184  0       0       0
        4367 985841.47216    120       7 - e A 1Sigma+  181 -1       0      -1
        4368 987351.46389    120       7 - e X 1Sigma+  185  0       0       0
        4369 995690.80619    120       7 - e A 1Sigma+  182 -1       0      -1
        4370 997433.09727    120       7 - e X 1Sigma+  186  0       0       0
        4371 1005595.3207    120       7 - e A 1Sigma+  183 -1       0      -1
        4372 1007569.5344    120       7 - e X 1Sigma+  187  0       0       0
        4373 1015554.9855    120       7 - e A 1Sigma+  184 -1       0      -1
        4374 1017760.7582    120       7 - e X 1Sigma+  188  0       0       0
        4375 1025569.7712    120       7 - e A 1Sigma+  185 -1       0      -1
        4376 1028006.7526    120       7 - e X 1Sigma+  189  0       0       0
        4377 1035639.6502    120       7 - e A 1Sigma+  186 -1       0      -1
        4378 1038307.5025    120       7 - e X 1Sigma+  190  0       0       0
        4379 1045764.5957    120       7 - e A 1Sigma+  187 -1       0      -1
        4380 1048662.9942    120       7 - e X 1Sigma+  191  0       0       0
        4381 1055944.5825    120       7 - e A 1Sigma+  188 -1       0      -1
        4382 1059073.2158    120       7 - e X 1Sigma+  192  0       0       0
        4383 1066179.5860    120       7 - e A 1Sigma+  189 -1       0      -1
        4384 1069538.1609    120       7 - e X 1Sigma+  193  0       0       0
        4385 1076469.5826    120       7 - e A 1Sigma+  190 -1       0      -1
        4386 1080057.8296    120       7 - e X 1Sigma+  194  0       0       0
        4387 1086814.5511    120       7 - e A 1Sigma+  191 -1       0      -1
        4388 1090632.2533    120       7 - e X 1Sigma+  195  0       0       0
        4389 1097214.4722    120       7 - e A 1Sigma+  192 -1       0      -1
        4390 1101261.5182    120       7 - e X 1Sigma+  196  0       0       0
        4391 1107669.3323    120       7 - e A 1Sigma+  193 -1       0      -1
        4392 1111946.0095    120       7 - e X 1Sigma+  197  0       0       0
        4393 1118179.1240    120       7 - e A 1Sigma+  194 -1       0      -1
        4394 1122687.1391    120       7 - e X 1Sigma+  198  0       0       0
        4395 1128743.8690    120       7 - e A 1Sigma+  195 -1       0      -1
        4396 1133498.2708    120       7 - e X 1Sigma+  199  0       0       0
        4397 1139363.6402    120       7 - e A 1Sigma+  196 -1       0      -1
        4398 1150038.7929    120       7 - e A 1Sigma+  197 -1       0      -1
        4399 1160770.6630    120       7 - e A 1Sigma+  198 -1       0      -1
        4400 1171572.0542    120       7 - e A 1Sigma+  199 -1       0      -1
        4401   744.195744    136       8 + e X 1Sigma+    0  0       0       0
        4402  3599.523290    136       8 + e X 1Sigma+    1  0       0       0
        4403  6349.334353    136       8 + e X 1Sigma+    2  0       0       0
        4404  8991.494162    136       8 + e X 1Sigma+    3  0       0       0
        4405 11529.652366    136       8 + e X 1Sigma+    4  0       0       0
        4406 13969.320379    136       8 + e X 1Sigma+    5  0       0       0
        4407 16310.377674    136       8 + e X 1Sigma+    6  0       0       0
        4408 18547.723690    136       8 + e X 1Sigma+    7  0       0       0
        4409 20677.741435    136       8 + e X 1Sigma+    8  0       0       0
        4410 22698.655128    136       8 + e X 1Sigma+    9  0       0       0
        4411 24607.338086    136       8 + e X 1Sigma+   10  0       0       0
        4412 26398.644789    136       8 + e X 1Sigma+   11  0       0       0
        4413 28066.548746    136       8 + e X 1Sigma+   12  0       0       0
        4414 29603.767375    136       8 + e X 1Sigma+   13  0       0       0
        4415 31001.110358    136       8 + e X 1Sigma+   14  0       0       0
        4416 32247.255087    136       8 + e X 1Sigma+   15  0       0       0
        4417 33335.955121    136       8 + e X 1Sigma+   16  0       0       0
        4418 34328.951644    136       8 + e X 1Sigma+   17  0       0       0
        4419 35380.166616    136       8 + e X 1Sigma+   18  0       0       0
        4420 36565.266022    136       8 + e X 1Sigma+   19  0       0       0
        4421 36578.834407    136       8 + e A 1Sigma+    0  1       0       1
        4422 37585.612115    136       8 + e A 1Sigma+    1  1       0       1
        4423 37875.547883    136       8 + e X 1Sigma+   20  0       0       0
        4424 38658.684313    136       8 + e A 1Sigma+    2  1       0       1
        4425 39294.058878    136       8 + e X 1Sigma+   21  0       0       0
        4426 39797.488047    136       8 + e A 1Sigma+    3  1       0       1
        4427 40809.148739    136       8 + e X 1Sigma+   22  0       0       0
        4428 40998.330742    136       8 + e A 1Sigma+    4  1       0       1
        4429 42257.852499    136       8 + e A 1Sigma+    5  1       0       1
        4430 42412.739290    136       8 + e X 1Sigma+   23  0       0       0
        4431 43572.691226    136       8 + e A 1Sigma+    6  1       0       1
        4432 44098.897116    136       8 + e X 1Sigma+   24  0       0       0
        4433 44939.673674    136       8 + e A 1Sigma+    7  1       0       1
        4434 45863.083109    136       8 + e X 1Sigma+   25  0       0       0
        4435 46356.969601    136       8 + e A 1Sigma+    8  1       0       1
        4436 47701.669133    136       8 + e X 1Sigma+   26  0       0       0
        4437 47823.088891    136       8 + e A 1Sigma+    9  1       0       1
        4438 49336.219147    136       8 + e A 1Sigma+   10  1       0       1
        4439 49611.718087    136       8 + e X 1Sigma+   27  0       0       0
        4440 50894.448724    136       8 + e A 1Sigma+   11  1       0       1
        4441 51590.768635    136       8 + e X 1Sigma+   28  0       0       0
        4442 52496.290933    136       8 + e A 1Sigma+   12  1       0       1
        4443 53636.755965    136       8 + e X 1Sigma+   29  0       0       0
        4444 54140.363208    136       8 + e A 1Sigma+   13  1       0       1
        4445 55747.940841    136       8 + e X 1Sigma+   30  0       0       0
        4446 55825.327882    136       8 + e A 1Sigma+   14  1       0       1
        4447 57549.632809    136       8 + e A 1Sigma+   15  1       0       1
        4448 57922.838784    136       8 + e X 1Sigma+   31  0       0       0
        4449 59311.503979    136       8 + e A 1Sigma+   16  1       0       1
        4450 60160.213534    136       8 + e X 1Sigma+   32  0       0       0
        4451 61109.322101    136       8 + e A 1Sigma+   17  1       0       1
        4452 62459.014857    136       8 + e X 1Sigma+   33  0       0       0
        4453 62941.954754    136       8 + e A 1Sigma+   18  1       0       1
        4454 64809.295748    136       8 + e A 1Sigma+   19  1       0       1
        4455 64818.330541    136       8 + e X 1Sigma+   34  0       0       0
        4456 66712.775259    136       8 + e A 1Sigma+   20  1       0       1
        4457 67237.340875    136       8 + e X 1Sigma+   35  0       0       0
        4458 68655.345590    136       8 + e A 1Sigma+   21  1       0       1
        4459 69715.314153    136       8 + e X 1Sigma+   36  0       0       0
        4460 70640.338587    136       8 + e A 1Sigma+   22  1       0       1
        4461 72251.580577    136       8 + e X 1Sigma+   37  0       0       0
        4462 72670.113546    136       8 + e A 1Sigma+   23  1       0       1
        4463 74745.618477    136       8 + e A 1Sigma+   24  1       0       1
        4464 74845.495589    136       8 + e X 1Sigma+   38  0       0       0
        4465 76867.112819    136       8 + e A 1Sigma+   25  1       0       1
        4466 77496.449650    136       8 + e X 1Sigma+   39  0       0       0
        4467 79035.063952    136       8 + e A 1Sigma+   26  1       0       1
        4468 80203.857665    136       8 + e X 1Sigma+   40  0       0       0
        4469 81250.617039    136       8 + e A 1Sigma+   27  1       0       1
        4470 82967.174425    136       8 + e X 1Sigma+   41  0       0       0
        4471 83515.503652    136       8 + e A 1Sigma+   28  1       0       1
        4472 85785.898923    136       8 + e X 1Sigma+   42  0       0       0
        4473 85831.485681    136       8 + e A 1Sigma+   29  1       0       1
        4474 88199.835742    136       8 + e A 1Sigma+   30  1       0       1
        4475 88659.579857    136       8 + e X 1Sigma+   43  0       0       0
        4476 90621.271863    136       8 + e A 1Sigma+   31  1       0       1
        4477 91587.801500    136       8 + e X 1Sigma+   44  0       0       0
        4478 93096.015003    136       8 + e A 1Sigma+   32  1       0       1
        4479 94570.177407    136       8 + e X 1Sigma+   45  0       0       0
        4480 95623.749705    136       8 + e A 1Sigma+   33  1       0       1
        4481 97606.333336    136       8 + e X 1Sigma+   46  0       0       0
        4482 98203.716801    136       8 + e A 1Sigma+   34  1       0       1
        4483 100695.91122    136       8 + e X 1Sigma+   47  0       0       0
        4484 100835.08763    136       8 + e A 1Sigma+   35  1       0       1
        4485 103517.17337    136       8 + e A 1Sigma+   36  1       0       1
        4486 103838.56543    136       8 + e X 1Sigma+   48  0       0       0
        4487 106249.24778    136       8 + e A 1Sigma+   37  1       0       1
        4488 107033.95177    136       8 + e X 1Sigma+   49  0       0       0
        4489 109030.43693    136       8 + e A 1Sigma+   38  1       0       1
        4490 110281.72191    136       8 + e X 1Sigma+   50  0       0       0
        4491 111859.87640    136       8 + e A 1Sigma+   39  1       0       1
        4492 113581.52798    136       8 + e X 1Sigma+   51  0       0       0
        4493 114736.88601    136       8 + e A 1Sigma+   40  1       0       1
        4494 116933.04592    136       8 + e X 1Sigma+   52  0       0       0
        4495 117661.00501    136       8 + e A 1Sigma+   41  1       0       1
        4496 120335.98521    136       8 + e X 1Sigma+   53  0       0       0
        4497 120631.97084    136       8 + e A 1Sigma+   42  1       0       1
        4498 123649.64975    136       8 + e A 1Sigma+   43  1       0       1
        4499 123790.07656    136       8 + e X 1Sigma+   54  0       0       0
        4500 126713.97403    136       8 + e A 1Sigma+   44  1       0       1
        4501 127295.05215    136       8 + e X 1Sigma+   55  0       0       0
        4502 129824.99803    136       8 + e A 1Sigma+   45  1       0       1
        4503 130850.63332    136       8 + e X 1Sigma+   56  0       0       0
        4504 132982.99814    136       8 + e A 1Sigma+   46  1       0       1
        4505 134456.53836    136       8 + e X 1Sigma+   57  0       0       0
        4506 136188.41955    136       8 + e A 1Sigma+   47  1       0       1
        4507 138112.48749    136       8 + e X 1Sigma+   58  0       0       0
        4508 139441.71955    136       8 + e A 1Sigma+   48  1       0       1
        4509 141818.20955    136       8 + e X 1Sigma+   59  0       0       0
        4510 142743.29018    136       8 + e A 1Sigma+   49  1       0       1
        4511 145573.45140    136       8 + e X 1Sigma+   60  0       0       0
        4512 146093.41738    136       8 + e A 1Sigma+   50  1       0       1
        4513 149377.97003    136       8 + e X 1Sigma+   61  0       0       0
        4514 149492.23246    136       8 + e A 1Sigma+   51  1       0       1
        4515 152939.73157    136       8 + e A 1Sigma+   52  1       0       1
        4516 153231.52927    136       8 + e X 1Sigma+   62  0       0       0
        4517 156435.83334    136       8 + e A 1Sigma+   53  1       0       1
        4518 157133.89319    136       8 + e X 1Sigma+   63  0       0       0
        4519 159980.43322    136       8 + e A 1Sigma+   54  1       0       1
        4520 161084.81575    136       8 + e X 1Sigma+   64  0       0       0
        4521 163573.46290    136       8 + e A 1Sigma+   55  1       0       1
        4522 165084.04832    136       8 + e X 1Sigma+   65  0       0       0
        4523 167214.88881    136       8 + e A 1Sigma+   56  1       0       1
        4524 169131.34741    136       8 + e X 1Sigma+   66  0       0       0
        4525 170904.65105    136       8 + e A 1Sigma+   57  1       0       1
        4526 173226.47870    136       8 + e X 1Sigma+   67  0       0       0
        4527 174642.66081    136       8 + e A 1Sigma+   58  1       0       1
        4528 177369.20919    136       8 + e X 1Sigma+   68  0       0       0
        4529 178428.83216    136       8 + e A 1Sigma+   59  1       0       1
        4530 181559.30384    136       8 + e X 1Sigma+   69  0       0       0
        4531 182263.04271    136       8 + e A 1Sigma+   60  1       0       1
        4532 185796.52417    136       8 + e X 1Sigma+   70  0       0       0
        4533 186145.10469    136       8 + e A 1Sigma+   61  1       0       1
        4534 190074.81958    136       8 + e A 1Sigma+   62  1       0       1
        4535 190080.62383    136       8 + e X 1Sigma+   71  0       0       0
        4536 194052.03109    136       8 + e A 1Sigma+   63  1       0       1
        4537 194411.34295    136       8 + e X 1Sigma+   72  0       0       0
        4538 198076.61654    136       8 + e A 1Sigma+   64  1       0       1
        4539 198788.41358    136       8 + e X 1Sigma+   73  0       0       0
        4540 202148.44707    136       8 + e A 1Sigma+   65  1       0       1
        4541 203211.57057    136       8 + e X 1Sigma+   74  0       0       0
        4542 206267.36422    136       8 + e A 1Sigma+   66  1       0       1
        4543 207680.55081    136       8 + e X 1Sigma+   75  0       0       0
        4544 210433.18310    136       8 + e A 1Sigma+   67  1       0       1
        4545 212195.07947    136       8 + e X 1Sigma+   76  0       0       0
        4546 214645.71055    136       8 + e A 1Sigma+   68  1       0       1
        4547 216754.86422    136       8 + e X 1Sigma+   77  0       0       0
        4548 218904.76568    136       8 + e A 1Sigma+   69  1       0       1
        4549 221359.60102    136       8 + e X 1Sigma+   78  0       0       0
        4550 223210.18367    136       8 + e A 1Sigma+   70  1       0       1
        4551 226008.98854    136       8 + e X 1Sigma+   79  0       0       0
        4552 227561.80631    136       8 + e A 1Sigma+   71  1       0       1
        4553 230702.73245    136       8 + e X 1Sigma+   80  0       0       0
        4554 231959.47270    136       8 + e A 1Sigma+   72  1       0       1
        4555 235440.54087    136       8 + e X 1Sigma+   81  0       0       0
        4556 236403.00176    136       8 + e A 1Sigma+   73  1       0       1
        4557 240222.11916    136       8 + e X 1Sigma+   82  0       0       0
        4558 240892.19375    136       8 + e A 1Sigma+   74  1       0       1
        4559 245047.17396    136       8 + e X 1Sigma+   83  0       0       0
        4560 245426.85791    136       8 + e A 1Sigma+   75  1       0       1
        4561 249915.41634    136       8 + e X 1Sigma+   84  0       0       0
        4562 250006.81244    136       8 + e A 1Sigma+   76  1       0       1
        4563 254631.86495    136       8 + e A 1Sigma+   77  1       0       1
        4564 254826.56375    136       8 + e X 1Sigma+   85  0       0       0
        4565 259301.81826    136       8 + e A 1Sigma+   78  1       0       1
        4566 259780.34582    136       8 + e X 1Sigma+   86  0       0       0
        4567 264016.46826    136       8 + e A 1Sigma+   79  1       0       1
        4568 264776.49534    136       8 + e X 1Sigma+   87  0       0       0
        4569 268775.58326    136       8 + e A 1Sigma+   80  1       0       1
        4570 269814.74071    136       8 + e X 1Sigma+   88  0       0       0
        4571 273578.91230    136       8 + e A 1Sigma+   81  1       0       1
        4572 274894.80453    136       8 + e X 1Sigma+   89  0       0       0
        4573 278426.20673    136       8 + e A 1Sigma+   82  1       0       1
        4574 280016.40783    136       8 + e X 1Sigma+   90  0       0       0
        4575 283317.21871    136       8 + e A 1Sigma+   83  1       0       1
        4576 285179.27243    136       8 + e X 1Sigma+   91  0       0       0
        4577 288251.68304    136       8 + e A 1Sigma+   84  1       0       1
        4578 290383.12038    136       8 + e X 1Sigma+   92  0       0       0
        4579 293229.30580    136       8 + e A 1Sigma+   85  1       0       1
        4580 295627.67435    136       8 + e X 1Sigma+   93  0       0       0
        4581 298249.77900    136       8 + e A 1Sigma+   86  1       0       1
        4582 300912.65884    136       8 + e X 1Sigma+   94  0       0       0
        4583 303312.80261    136       8 + e A 1Sigma+   87  1       0       1
        4584 306237.80373    136       8 + e X 1Sigma+   95  0       0       0
        4585 308418.08281    136       8 + e A 1Sigma+   88  1       0       1
        4586 311602.84896    136       8 + e X 1Sigma+   96  0       0       0
        4587 313565.32421    136       8 + e A 1Sigma+   89  1       0       1
        4588 317007.55166    136       8 + e X 1Sigma+   97  0       0       0
        4589 318754.23247    136       8 + e A 1Sigma+   90  1       0       1
        4590 322451.68307    136       8 + e X 1Sigma+   98  0       0       0
        4591 323984.51559    136       8 + e A 1Sigma+   91  1       0       1
        4592 327935.02026    136       8 + e X 1Sigma+   99  0       0       0
        4593 329255.88899    136       8 + e A 1Sigma+   92  1       0       1
        4594 333457.34706    136       8 + e X 1Sigma+  100  0       0       0
        4595 334568.08445    136       8 + e A 1Sigma+   93  1       0       1
        4596 339018.46724    136       8 + e X 1Sigma+  101  0       0       0
        4597 339920.84188    136       8 + e A 1Sigma+   94  1       0       1
        4598 344618.21041    136       8 + e X 1Sigma+  102  0       0       0
        4599 345313.89528    136       8 + e A 1Sigma+   95  1       0       1
        4600 350256.42909    136       8 + e X 1Sigma+  103  0       0       0
        4601 350746.97192    136       8 + e A 1Sigma+   96  1       0       1
        4602 355933.00302    136       8 + e X 1Sigma+  104  0       0       0
        4603 356219.79568    136       8 + e A 1Sigma+   97  1       0       1
        4604 361647.85125    136       8 + e X 1Sigma+  105  0       0       0
        4605 361732.09127    136       8 + e A 1Sigma+   98  1       0       1
        4606 367283.58333    136       8 + e A 1Sigma+   99  1       0       1
        4607 367400.94142    136       8 + e X 1Sigma+  106  0       0       0
        4608 372873.99584    136       8 + e A 1Sigma+  100  1       0       1
        4609 373192.29290    136       8 + e X 1Sigma+  107  0       0       0
        4610 378503.05753    136       8 + e A 1Sigma+  101  1       0       1
        4611 379021.98032    136       8 + e X 1Sigma+  108  0       0       0
        4612 384170.50402    136       8 + e A 1Sigma+  102  1       0       1
        4613 384890.14124    136       8 + e X 1Sigma+  109  0       0       0
        4614 389876.08585    136       8 + e A 1Sigma+  103  1       0       1
        4615 390796.99692    136       8 + e X 1Sigma+  110  0       0       0
        4616 395619.57809    136       8 + e A 1Sigma+  104  1       0       1
        4617 396742.87880    136       8 + e X 1Sigma+  111  0       0       0
        4618 401400.76771    136       8 + e A 1Sigma+  105  1       0       1
        4619 402728.25763    136       8 + e X 1Sigma+  112  0       0       0
        4620 407219.44432    136       8 + e A 1Sigma+  106  1       0       1
        4621 408753.77227    136       8 + e X 1Sigma+  113  0       0       0
        4622 413075.41707    136       8 + e A 1Sigma+  107  1       0       1
        4623 414820.26065    136       8 + e X 1Sigma+  114  0       0       0
        4624 418968.52490    136       8 + e A 1Sigma+  108  1       0       1
        4625 420928.78898    136       8 + e X 1Sigma+  115  0       0       0
        4626 424898.63352    136       8 + e A 1Sigma+  109  1       0       1
        4627 427080.66280    136       8 + e X 1Sigma+  116  0       0       0
        4628 430865.63934    136       8 + e A 1Sigma+  110  1       0       1
        4629 433277.41594    136       8 + e X 1Sigma+  117  0       0       0
        4630 436869.48225    136       8 + e A 1Sigma+  111  1       0       1
        4631 439520.77796    136       8 + e X 1Sigma+  118  0       0       0
        4632 442910.15805    136       8 + e A 1Sigma+  112  1       0       1
        4633 445812.61882    136       8 + e X 1Sigma+  119  0       0       0
        4634 448987.72406    136       8 + e A 1Sigma+  113  1       0       1
        4635 452154.87367    136       8 + e X 1Sigma+  120  0       0       0
        4636 455102.30103    136       8 + e A 1Sigma+  114  1       0       1
        4637 458549.45578    136       8 + e X 1Sigma+  121  0       0       0
        4638 461254.08221    136       8 + e A 1Sigma+  115  1       0       1
        4639 464998.16487    136       8 + e X 1Sigma+  122  0       0       0
        4640 467443.35680    136       8 + e A 1Sigma+  116  1       0       1
        4641 471502.60758    136       8 + e X 1Sigma+  123  0       0       0
        4642 473670.54265    136       8 + e A 1Sigma+  117  1       0       1
        4643 478064.14860    136       8 + e X 1Sigma+  124  0       0       0
        4644 479936.22131    136       8 + e A 1Sigma+  118  1       0       1
        4645 484683.89086    136       8 + e X 1Sigma+  125  0       0       0
        4646 486241.17400    136       8 + e A 1Sigma+  119  1       0       1
        4647 491362.67332    136       8 + e X 1Sigma+  126  0       0       0
        4648 492586.42076    136       8 + e A 1Sigma+  120  1       0       1
        4649 498101.08728    136       8 + e X 1Sigma+  127  0       0       0
        4650 498973.25569    136       8 + e A 1Sigma+  121  1       0       1
        4651 504899.51057    136       8 + e X 1Sigma+  128  0       0       0
        4652 505403.25568    136       8 + e A 1Sigma+  122  1       0       1
        4653 511758.14823    136       8 + e X 1Sigma+  129  0       0       0
        4654 511878.26171    136       8 + e A 1Sigma+  123  1       0       1
        4655 518400.33509    136       8 + e A 1Sigma+  124  1       0       1
        4656 518677.06811    136       8 + e X 1Sigma+  130  0       0       0
        4657 524971.67962    136       8 + e A 1Sigma+  125  1       0       1
        4658 525656.23094    136       8 + e X 1Sigma+  131  0       0       0
        4659 531594.54324    136       8 + e A 1Sigma+  126  1       0       1
        4660 532695.51846    136       8 + e X 1Sigma+  132  0       0       0
        4661 538271.10725    136       8 + e A 1Sigma+  127  1       0       1
        4662 539794.75865    136       8 + e X 1Sigma+  133  0       0       0
        4663 545003.37146    136       8 + e A 1Sigma+  128  1       0       1
        4664 546953.74519    136       8 + e X 1Sigma+  134  0       0       0
        4665 551793.07081    136       8 + e A 1Sigma+  129  1       0       1
        4666 554172.25178    136       8 + e X 1Sigma+  135  0       0       0
        4667 558641.63319    136       8 + e A 1Sigma+  130  1       0       1
        4668 561450.04223    136       8 + e X 1Sigma+  136  0       0       0
        4669 565550.16330    136       8 + e A 1Sigma+  131  1       0       1
        4670 568786.87563    136       8 + e X 1Sigma+  137  0       0       0
        4671 572519.45231    136       8 + e A 1Sigma+  132  1       0       1
        4672 576182.51344    136       8 + e X 1Sigma+  138  0       0       0
        4673 579550.01305    136       8 + e A 1Sigma+  133  1       0       1
        4674 583636.72333    136       8 + e X 1Sigma+  139  0       0       0
        4675 586642.13041    136       8 + e A 1Sigma+  134  1       0       1
        4676 591149.28085    136       8 + e X 1Sigma+  140  0       0       0
        4677 593795.90806    136       8 + e A 1Sigma+  135  1       0       1
        4678 598719.96954    136       8 + e X 1Sigma+  141  0       0       0
        4679 601011.30819    136       8 + e A 1Sigma+  136  1       0       1
        4680 606348.58193    136       8 + e X 1Sigma+  142  0       0       0
        4681 608288.18905    136       8 + e A 1Sigma+  137  1       0       1
        4682 614034.92041    136       8 + e X 1Sigma+  143  0       0       0
        4683 615626.33795    136       8 + e A 1Sigma+  138  1       0       1
        4684 621778.79852    136       8 + e X 1Sigma+  144  0       0       0
        4685 623025.49663    136       8 + e A 1Sigma+  139  1       0       1
        4686 629580.04135    136       8 + e X 1Sigma+  145  0       0       0
        4687 630485.38175    136       8 + e A 1Sigma+  140  1       0       1
        4688 637438.48556    136       8 + e X 1Sigma+  146  0       0       0
        4689 638005.69694    136       8 + e A 1Sigma+  141  1       0       1
        4690 645353.97783    136       8 + e X 1Sigma+  147  0       0       0
        4691 645586.14098    136       8 + e A 1Sigma+  142  1       0       1
        4692 653226.41610    136       8 + e A 1Sigma+  143  1       0       1
        4693 653326.37378    136       8 + e X 1Sigma+  148  0       0       0
        4694 660926.23342    136       8 + e A 1Sigma+  144  1       0       1
        4695 661355.53858    136       8 + e X 1Sigma+  149  0       0       0
        4696 668685.31392    136       8 + e A 1Sigma+  145  1       0       1
        4697 669441.34774    136       8 + e X 1Sigma+  150  0       0       0
        4698 676503.38971    136       8 + e A 1Sigma+  146  1       0       1
        4699 677583.68506    136       8 + e X 1Sigma+  151  0       0       0
        4700 684380.20453    136       8 + e A 1Sigma+  147  1       0       1
        4701 685782.44079    136       8 + e X 1Sigma+  152  0       0       0
        4702 692315.51556    136       8 + e A 1Sigma+  148  1       0       1
        4703 694037.51137    136       8 + e X 1Sigma+  153  0       0       0
        4704 700309.09415    136       8 + e A 1Sigma+  149  1       0       1
        4705 702348.80082    136       8 + e X 1Sigma+  154  0       0       0
        4706 708360.72643    136       8 + e A 1Sigma+  150  1       0       1
        4707 710716.21985    136       8 + e X 1Sigma+  155  0       0       0
        4708 716470.21283    136       8 + e A 1Sigma+  151  1       0       1
        4709 719139.68502    136       8 + e X 1Sigma+  156  0       0       0
        4710 724637.36627    136       8 + e A 1Sigma+  152  1       0       1
        4711 727619.11746    136       8 + e X 1Sigma+  157  0       0       0
        4712 732862.01047    136       8 + e A 1Sigma+  153  1       0       1
        4713 736154.44277    136       8 + e X 1Sigma+  158  0       0       0
        4714 741143.98244    136       8 + e A 1Sigma+  154  1       0       1
        4715 744745.59028    136       8 + e X 1Sigma+  159  0       0       0
        4716 749483.13150    136       8 + e A 1Sigma+  155  1       0       1
        4717 753392.49375    136       8 + e X 1Sigma+  160  0       0       0
        4718 757879.31587    136       8 + e A 1Sigma+  156  1       0       1
        4719 762095.09035    136       8 + e X 1Sigma+  161  0       0       0
        4720 766332.40164    136       8 + e A 1Sigma+  157  1       0       1
        4721 770853.32061    136       8 + e X 1Sigma+  162  0       0       0
        4722 774842.26427    136       8 + e A 1Sigma+  158  1       0       1
        4723 779667.12737    136       8 + e X 1Sigma+  163  0       0       0
        4724 783408.78788    136       8 + e A 1Sigma+  159  1       0       1
        4725 788536.45623    136       8 + e X 1Sigma+  164  0       0       0
        4726 792031.86459    136       8 + e A 1Sigma+  160  1       0       1
        4727 797461.25575    136       8 + e X 1Sigma+  165  0       0       0
        4728 800711.39295    136       8 + e A 1Sigma+  161  1       0       1
        4729 806441.47767    136       8 + e X 1Sigma+  166  0       0       0
        4730 809447.27736    136       8 + e A 1Sigma+  162  1       0       1
        4731 815477.07612    136       8 + e X 1Sigma+  167  0       0       0
        4732 818239.42724    136       8 + e A 1Sigma+  163  1       0       1
        4733 824568.00776    136       8 + e X 1Sigma+  168  0       0       0
        4734 827087.75749    136       8 + e A 1Sigma+  164  1       0       1
        4735 833714.23115    136       8 + e X 1Sigma+  169  0       0       0
        4736 835992.18769    136       8 + e A 1Sigma+  165  1       0       1
        4737 842915.70678    136       8 + e X 1Sigma+  170  0       0       0
        4738 844952.64187    136       8 + e A 1Sigma+  166  1       0       1
        4739 852172.39686    136       8 + e X 1Sigma+  171  0       0       0
        4740 853969.04731    136       8 + e A 1Sigma+  167  1       0       1
        4741 861484.26629    136       8 + e X 1Sigma+  172  0       0       0
        4742 863041.33478    136       8 + e A 1Sigma+  168  1       0       1
        4743 870851.28170    136       8 + e X 1Sigma+  173  0       0       0
        4744 872169.43855    136       8 + e A 1Sigma+  169  1       0       1
        4745 880273.41108    136       8 + e X 1Sigma+  174  0       0       0
        4746 881353.29723    136       8 + e A 1Sigma+  170  1       0       1
        4747 889750.62320    136       8 + e X 1Sigma+  175  0       0       0
        4748 890592.85232    136       8 + e A 1Sigma+  171  1       0       1
        4749 899282.88900    136       8 + e X 1Sigma+  176  0       0       0
        4750 899888.04851    136       8 + e A 1Sigma+  172  1       0       1
        4751 908870.18109    136       8 + e X 1Sigma+  177  0       0       0
        4752 909238.83326    136       8 + e A 1Sigma+  173  1       0       1
        4753 918512.47382    136       8 + e X 1Sigma+  178  0       0       0
        4754 918645.15640    136       8 + e A 1Sigma+  174  1       0       1
        4755 928106.96978    136       8 + e A 1Sigma+  175  1       0       1
        4756 928209.74206    136       8 + e X 1Sigma+  179  0       0       0
        4757 937624.22879    136       8 + e A 1Sigma+  176  1       0       1
        4758 937961.96179    136       8 + e X 1Sigma+  180  0       0       0
        4759 947196.89105    136       8 + e A 1Sigma+  177  1       0       1
        4760 947769.10971    136       8 + e X 1Sigma+  181  0       0       0
        4761 956824.91570    136       8 + e A 1Sigma+  178  1       0       1
        4762 957631.16392    136       8 + e X 1Sigma+  182  0       0       0
        4763 966508.26321    136       8 + e A 1Sigma+  179  1       0       1
        4764 967548.10311    136       8 + e X 1Sigma+  183  0       0       0
        4765 976246.89669    136       8 + e A 1Sigma+  180  1       0       1
        4766 977519.90711    136       8 + e X 1Sigma+  184  0       0       0
        4767 986040.78136    136       8 + e A 1Sigma+  181  1       0       1
        4768 987546.55626    136       8 + e X 1Sigma+  185  0       0       0
        4769 995889.88445    136       8 + e A 1Sigma+  182  1       0       1
        4770 997628.03146    136       8 + e X 1Sigma+  186  0       0       0
        4771 1005794.1739    136       8 + e A 1Sigma+  183  1       0       1
        4772 1007764.3145    136       8 + e X 1Sigma+  187  0       0       0
        4773 1015753.6193    136       8 + e A 1Sigma+  184  1       0       1
        4774 1017955.3883    136       8 + e X 1Sigma+  188  0       0       0
        4775 1025768.1912    136       8 + e A 1Sigma+  185  1       0       1
        4776 1028201.2371    136       8 + e X 1Sigma+  189  0       0       0
        4777 1035837.8617    136       8 + e A 1Sigma+  186  1       0       1
        4778 1038501.8460    136       8 + e X 1Sigma+  190  0       0       0
        4779 1045962.6041    136       8 + e A 1Sigma+  187  1       0       1
        4780 1048857.2027    136       8 + e X 1Sigma+  191  0       0       0
        4781 1056142.3931    136       8 + e A 1Sigma+  188  1       0       1
        4782 1059267.2967    136       8 + e X 1Sigma+  192  0       0       0
        4783 1066377.2043    136       8 + e A 1Sigma+  189  1       0       1
        4784 1069732.1265    136       8 + e X 1Sigma+  193  0       0       0
        4785 1076667.0145    136       8 + e A 1Sigma+  190  1       0       1
        4786 1080251.7003    136       8 + e X 1Sigma+  194  0       0       0
        4787 1087011.8034    136       8 + e A 1Sigma+  191  1       0       1
        4788 1090826.0759    136       8 + e X 1Sigma+  195  0       0       0
        4789 1097411.5532    136       8 + e A 1Sigma+  192  1       0       1
        4790 1101455.3982    136       8 + e X 1Sigma+  196  0       0       0
        4791 1107866.2549    136       8 + e A 1Sigma+  193  1       0       1
        4792 1112140.2960    136       8 + e X 1Sigma+  197  0       0       0
        4793 1118375.9088    136       8 + e A 1Sigma+  194  1       0       1
        4794 1122883.0807    136       8 + e X 1Sigma+  198  0       0       0
        4795 1128940.5622    136       8 + e A 1Sigma+  195  1       0       1
        4796 1133706.5438    136       8 + e X 1Sigma+  199  0       0       0
        4797 1139560.3448    136       8 + e A 1Sigma+  196  1       0       1
        4798 1150235.8504    136       8 + e A 1Sigma+  197  1       0       1
        4799 1160969.3042    136       8 + e A 1Sigma+  198  1       0       1
        4800 1171782.9108    136       8 + e A 1Sigma+  199  1       0       1
        4801 36578.834407    136       8 - f A 1Sigma+    0 -1       0      -1
        4802 37585.612115    136       8 - f A 1Sigma+    1 -1       0      -1
        4803 38658.684313    136       8 - f A 1Sigma+    2 -1       0      -1
        4804 39797.488047    136       8 - f A 1Sigma+    3 -1       0      -1
        4805 40998.330742    136       8 - f A 1Sigma+    4 -1       0      -1
        4806 42257.852499    136       8 - f A 1Sigma+    5 -1       0      -1
        4807 43572.691226    136       8 - f A 1Sigma+    6 -1       0      -1
        4808 44939.673674    136       8 - f A 1Sigma+    7 -1       0      -1
        4809 46356.969601    136       8 - f A 1Sigma+    8 -1       0      -1
        4810 47823.088891    136       8 - f A 1Sigma+    9 -1       0      -1
        4811 49336.219147    136       8 - f A 1Sigma+   10 -1       0      -1
        4812 50894.448724    136       8 - f A 1Sigma+   11 -1       0      -1
        4813 52496.290933    136       8 - f A 1Sigma+   12 -1       0      -1
        4814 54140.363208    136       8 - f A 1Sigma+   13 -1       0      -1
        4815 55825.327882    136       8 - f A 1Sigma+   14 -1       0      -1
        4816 57549.632809    136       8 - f A 1Sigma+   15 -1       0      -1
        4817 59311.503979    136       8 - f A 1Sigma+   16 -1       0      -1
        4818 61109.322101    136       8 - f A 1Sigma+   17 -1       0      -1
        4819 62941.954754    136       8 - f A 1Sigma+   18 -1       0      -1
        4820 64809.295748    136       8 - f A 1Sigma+   19 -1       0      -1
        4821 66712.775259    136       8 - f A 1Sigma+   20 -1       0      -1
        4822 68655.345590    136       8 - f A 1Sigma+   21 -1       0      -1
        4823 70640.338587    136       8 - f A 1Sigma+   22 -1       0      -1
        4824 72670.113546    136       8 - f A 1Sigma+   23 -1       0      -1
        4825 74745.618477    136       8 - f A 1Sigma+   24 -1       0      -1
        4826 76867.112819    136       8 - f A 1Sigma+   25 -1       0      -1
        4827 79035.063952    136       8 - f A 1Sigma+   26 -1       0      -1
        4828 81250.617039    136       8 - f A 1Sigma+   27 -1       0      -1
        4829 83515.503652    136       8 - f A 1Sigma+   28 -1       0      -1
        4830 85831.485681    136       8 - f A 1Sigma+   29 -1       0      -1
        4831 88199.835742    136       8 - f A 1Sigma+   30 -1       0      -1
        4832 90621.271863    136       8 - f A 1Sigma+   31 -1       0      -1
        4833 93096.015003    136       8 - f A 1Sigma+   32 -1       0      -1
        4834 95623.749705    136       8 - f A 1Sigma+   33 -1       0      -1
        4835 98203.716801    136       8 - f A 1Sigma+   34 -1       0      -1
        4836 100835.08763    136       8 - f A 1Sigma+   35 -1       0      -1
        4837 103517.17337    136       8 - f A 1Sigma+   36 -1       0      -1
        4838 106249.24778    136       8 - f A 1Sigma+   37 -1       0      -1
        4839 109030.43693    136       8 - f A 1Sigma+   38 -1       0      -1
        4840 111859.87640    136       8 - f A 1Sigma+   39 -1       0      -1
        4841 114736.88601    136       8 - f A 1Sigma+   40 -1       0      -1
        4842 117661.00501    136       8 - f A 1Sigma+   41 -1       0      -1
        4843 120631.97084    136       8 - f A 1Sigma+   42 -1       0      -1
        4844 123649.64975    136       8 - f A 1Sigma+   43 -1       0      -1
        4845 126713.97403    136       8 - f A 1Sigma+   44 -1       0      -1
        4846 129824.99803    136       8 - f A 1Sigma+   45 -1       0      -1
        4847 132982.99814    136       8 - f A 1Sigma+   46 -1       0      -1
        4848 136188.41955    136       8 - f A 1Sigma+   47 -1       0      -1
        4849 139441.71955    136       8 - f A 1Sigma+   48 -1       0      -1
        4850 142743.29018    136       8 - f A 1Sigma+   49 -1       0      -1
        4851 146093.41738    136       8 - f A 1Sigma+   50 -1       0      -1
        4852 149492.23246    136       8 - f A 1Sigma+   51 -1       0      -1
        4853 152939.73157    136       8 - f A 1Sigma+   52 -1       0      -1
        4854 156435.83334    136       8 - f A 1Sigma+   53 -1       0      -1
        4855 159980.43322    136       8 - f A 1Sigma+   54 -1       0      -1
        4856 163573.46290    136       8 - f A 1Sigma+   55 -1       0      -1
        4857 167214.88881    136       8 - f A 1Sigma+   56 -1       0      -1
        4858 170904.65105    136       8 - f A 1Sigma+   57 -1       0      -1
        4859 174642.66081    136       8 - f A 1Sigma+   58 -1       0      -1
        4860 178428.83216    136       8 - f A 1Sigma+   59 -1       0      -1
        4861 182263.04271    136       8 - f A 1Sigma+   60 -1       0      -1
        4862 186145.10469    136       8 - f A 1Sigma+   61 -1       0      -1
        4863 190074.81958    136       8 - f A 1Sigma+   62 -1       0      -1
        4864 194052.03109    136       8 - f A 1Sigma+   63 -1       0      -1
        4865 198076.61654    136       8 - f A 1Sigma+   64 -1       0      -1
        4866 202148.44707    136       8 - f A 1Sigma+   65 -1       0      -1
        4867 206267.36422    136       8 - f A 1Sigma+   66 -1       0      -1
        4868 210433.18310    136       8 - f A 1Sigma+   67 -1       0      -1
        4869 214645.71055    136       8 - f A 1Sigma+   68 -1       0      -1
        4870 218904.76568    136       8 - f A 1Sigma+   69 -1       0      -1
        4871 223210.18367    136       8 - f A 1Sigma+   70 -1       0      -1
        4872 227561.80631    136       8 - f A 1Sigma+   71 -1       0      -1
        4873 231959.47270    136       8 - f A 1Sigma+   72 -1       0      -1
        4874 236403.00176    136       8 - f A 1Sigma+   73 -1       0      -1
        4875 240892.19375    136       8 - f A 1Sigma+   74 -1       0      -1
        4876 245426.85791    136       8 - f A 1Sigma+   75 -1       0      -1
        4877 250006.81244    136       8 - f A 1Sigma+   76 -1       0      -1
        4878 254631.86495    136       8 - f A 1Sigma+   77 -1       0      -1
        4879 259301.81826    136       8 - f A 1Sigma+   78 -1       0      -1
        4880 264016.46826    136       8 - f A 1Sigma+   79 -1       0      -1
        4881 268775.58326    136       8 - f A 1Sigma+   80 -1       0      -1
        4882 273578.91230    136       8 - f A 1Sigma+   81 -1       0      -1
        4883 278426.20673    136       8 - f A 1Sigma+   82 -1       0      -1
        4884 283317.21871    136       8 - f A 1Sigma+   83 -1       0      -1
        4885 288251.68304    136       8 - f A 1Sigma+   84 -1       0      -1
        4886 293229.30580    136       8 - f A 1Sigma+   85 -1       0      -1
        4887 298249.77900    136       8 - f A 1Sigma+   86 -1       0      -1
        4888 303312.80261    136       8 - f A 1Sigma+   87 -1       0      -1
        4889 308418.08281    136       8 - f A 1Sigma+   88 -1       0      -1
        4890 313565.32421    136       8 - f A 1Sigma+   89 -1       0      -1
        4891 318754.23247    136       8 - f A 1Sigma+   90 -1       0      -1
        4892 323984.51559    136       8 - f A 1Sigma+   91 -1       0      -1
        4893 329255.88899    136       8 - f A 1Sigma+   92 -1       0      -1
        4894 334568.08445    136       8 - f A 1Sigma+   93 -1       0      -1
        4895 339920.84188    136       8 - f A 1Sigma+   94 -1       0      -1
        4896 345313.89528    136       8 - f A 1Sigma+   95 -1       0      -1
        4897 350746.97192    136       8 - f A 1Sigma+   96 -1       0      -1
        4898 356219.79568    136       8 - f A 1Sigma+   97 -1       0      -1
        4899 361732.09127    136       8 - f A 1Sigma+   98 -1       0      -1
        4900 367283.58333    136       8 - f A 1Sigma+   99 -1       0      -1
        4901 372873.99584    136       8 - f A 1Sigma+  100 -1       0      -1
        4902 378503.05753    136       8 - f A 1Sigma+  101 -1       0      -1
        4903 384170.50402    136       8 - f A 1Sigma+  102 -1       0      -1
        4904 389876.08585    136       8 - f A 1Sigma+  103 -1       0      -1
        4905 395619.57809    136       8 - f A 1Sigma+  104 -1       0      -1
        4906 401400.76771    136       8 - f A 1Sigma+  105 -1       0      -1
        4907 407219.44432    136       8 - f A 1Sigma+  106 -1       0      -1
        4908 413075.41707    136       8 - f A 1Sigma+  107 -1       0      -1
        4909 418968.52490    136       8 - f A 1Sigma+  108 -1       0      -1
        4910 424898.63352    136       8 - f A 1Sigma+  109 -1       0      -1
        4911 430865.63934    136       8 - f A 1Sigma+  110 -1       0      -1
        4912 436869.48225    136       8 - f A 1Sigma+  111 -1       0      -1
        4913 442910.15805    136       8 - f A 1Sigma+  112 -1       0      -1
        4914 448987.72406    136       8 - f A 1Sigma+  113 -1       0      -1
        4915 455102.30103    136       8 - f A 1Sigma+  114 -1       0      -1
        4916 461254.08221    136       8 - f A 1Sigma+  115 -1       0      -1
        4917 467443.35680    136       8 - f A 1Sigma+  116 -1       0      -1
        4918 473670.54265    136       8 - f A 1Sigma+  117 -1       0      -1
        4919 479936.22131    136       8 - f A 1Sigma+  118 -1       0      -1
        4920 486241.17400    136       8 - f A 1Sigma+  119 -1       0      -1
        4921 492586.42076    136       8 - f A 1Sigma+  120 -1       0      -1
        4922 498973.25569    136       8 - f A 1Sigma+  121 -1       0      -1
        4923 505403.25568    136       8 - f A 1Sigma+  122 -1       0      -1
        4924 511878.26171    136       8 - f A 1Sigma+  123 -1       0      -1
        4925 518400.33509    136       8 - f A 1Sigma+  124 -1       0      -1
        4926 524971.67962    136       8 - f A 1Sigma+  125 -1       0      -1
        4927 531594.54324    136       8 - f A 1Sigma+  126 -1       0      -1
        4928 538271.10725    136       8 - f A 1Sigma+  127 -1       0      -1
        4929 545003.37146    136       8 - f A 1Sigma+  128 -1       0      -1
        4930 551793.07081    136       8 - f A 1Sigma+  129 -1       0      -1
        4931 558641.63319    136       8 - f A 1Sigma+  130 -1       0      -1
        4932 565550.16330    136       8 - f A 1Sigma+  131 -1       0      -1
        4933 572519.45231    136       8 - f A 1Sigma+  132 -1       0      -1
        4934 579550.01305    136       8 - f A 1Sigma+  133 -1       0      -1
        4935 586642.13041    136       8 - f A 1Sigma+  134 -1       0      -1
        4936 593795.90806    136       8 - f A 1Sigma+  135 -1       0      -1
        4937 601011.30819    136       8 - f A 1Sigma+  136 -1       0      -1
        4938 608288.18905    136       8 - f A 1Sigma+  137 -1       0      -1
        4939 615626.33795    136       8 - f A 1Sigma+  138 -1       0      -1
        4940 623025.49663    136       8 - f A 1Sigma+  139 -1       0      -1
        4941 630485.38175    136       8 - f A 1Sigma+  140 -1       0      -1
        4942 638005.69694    136       8 - f A 1Sigma+  141 -1       0      -1
        4943 645586.14098    136       8 - f A 1Sigma+  142 -1       0      -1
        4944 653226.41610    136       8 - f A 1Sigma+  143 -1       0      -1
        4945 660926.23342    136       8 - f A 1Sigma+  144 -1       0      -1
        4946 668685.31392    136       8 - f A 1Sigma+  145 -1       0      -1
        4947 676503.38971    136       8 - f A 1Sigma+  146 -1       0      -1
        4948 684380.20453    136       8 - f A 1Sigma+  147 -1       0      -1
        4949 692315.51556    136       8 - f A 1Sigma+  148 -1       0      -1
        4950 700309.09415    136       8 - f A 1Sigma+  149 -1       0      -1
        4951 708360.72643    136       8 - f A 1Sigma+  150 -1       0      -1
        4952 716470.21283    136       8 - f A 1Sigma+  151 -1       0      -1
        4953 724637.36627    136       8 - f A 1Sigma+  152 -1       0      -1
        4954 732862.01047    136       8 - f A 1Sigma+  153 -1       0      -1
        4955 741143.98244    136       8 - f A 1Sigma+  154 -1       0      -1
        4956 749483.13150    136       8 - f A 1Sigma+  155 -1       0      -1
        4957 757879.31587    136       8 - f A 1Sigma+  156 -1       0      -1
        4958 766332.40164    136       8 - f A 1Sigma+  157 -1       0      -1
        4959 774842.26427    136       8 - f A 1Sigma+  158 -1       0      -1
        4960 783408.78788    136       8 - f A 1Sigma+  159 -1       0      -1
        4961 792031.86459    136       8 - f A 1Sigma+  160 -1       0      -1
        4962 800711.39295    136       8 - f A 1Sigma+  161 -1       0      -1
        4963 809447.27736    136       8 - f A 1Sigma+  162 -1       0      -1
        4964 818239.42724    136       8 - f A 1Sigma+  163 -1       0      -1
        4965 827087.75749    136       8 - f A 1Sigma+  164 -1       0      -1
        4966 835992.18769    136       8 - f A 1Sigma+  165 -1       0      -1
        4967 844952.64187    136       8 - f A 1Sigma+  166 -1       0      -1
        4968 853969.04731    136       8 - f A 1Sigma+  167 -1       0      -1
        4969 863041.33478    136       8 - f A 1Sigma+  168 -1       0      -1
        4970 872169.43855    136       8 - f A 1Sigma+  169 -1       0      -1
        4971 881353.29723    136       8 - f A 1Sigma+  170 -1       0      -1
        4972 890592.85232    136       8 - f A 1Sigma+  171 -1       0      -1
        4973 899888.04851    136       8 - f A 1Sigma+  172 -1       0      -1
        4974 909238.83326    136       8 - f A 1Sigma+  173 -1       0      -1
        4975 918645.15640    136       8 - f A 1Sigma+  174 -1       0      -1
        4976 928106.96978    136       8 - f A 1Sigma+  175 -1       0      -1
        4977 937624.22879    136       8 - f A 1Sigma+  176 -1       0      -1
        4978 947196.89105    136       8 - f A 1Sigma+  177 -1       0      -1
        4979 956824.91570    136       8 - f A 1Sigma+  178 -1       0      -1
        4980 966508.26321    136       8 - f A 1Sigma+  179 -1       0      -1
        4981 976246.89669    136       8 - f A 1Sigma+  180 -1       0      -1
        4982 986040.78136    136       8 - f A 1Sigma+  181 -1       0      -1
        4983 995889.88445    136       8 - f A 1Sigma+  182 -1       0      -1
        4984 1005794.1739    136       8 - f A 1Sigma+  183 -1       0      -1
        4985 1015753.6193    136       8 - f A 1Sigma+  184 -1       0      -1
        4986 1025768.1912    136       8 - f A 1Sigma+  185 -1       0      -1
        4987 1035837.8617    136       8 - f A 1Sigma+  186 -1       0      -1
        4988 1045962.6041    136       8 - f A 1Sigma+  187 -1       0      -1
        4989 1056142.3931    136       8 - f A 1Sigma+  188 -1       0      -1
        4990 1066377.2043    136       8 - f A 1Sigma+  189 -1       0      -1
        4991 1076667.0145    136       8 - f A 1Sigma+  190 -1       0      -1
        4992 1087011.8034    136       8 - f A 1Sigma+  191 -1       0      -1
        4993 1097411.5532    136       8 - f A 1Sigma+  192 -1       0      -1
        4994 1107866.2549    136       8 - f A 1Sigma+  193 -1       0      -1
        4995 1118375.9088    136       8 - f A 1Sigma+  194 -1       0      -1
        4996 1128940.5622    136       8 - f A 1Sigma+  195 -1       0      -1
        4997 1139560.3448    136       8 - f A 1Sigma+  196 -1       0      -1
        4998 1150235.8504    136       8 - f A 1Sigma+  197 -1       0      -1
        4999 1160969.3042    136       8 - f A 1Sigma+  198 -1       0      -1
        5000 1171782.9108    136       8 - f A 1Sigma+  199 -1       0      -1
        5001 36621.384840    152       9 + f A 1Sigma+    0  1       0       1
        5002 37633.455835    152       9 + f A 1Sigma+    1  1       0       1
        5003 38710.716878    152       9 + f A 1Sigma+    2  1       0       1
        5004 39853.227156    152       9 + f A 1Sigma+    3  1       0       1
        5005 41057.478615    152       9 + f A 1Sigma+    4  1       0       1
        5006 42320.221156    152       9 + f A 1Sigma+    5  1       0       1
        5007 43638.162001    152       9 + f A 1Sigma+    6  1       0       1
        5008 45008.158784    152       9 + f A 1Sigma+    7  1       0       1
        5009 46428.388705    152       9 + f A 1Sigma+    8  1       0       1
        5010 47897.389757    152       9 + f A 1Sigma+    9  1       0       1
        5011 49413.378478    152       9 + f A 1Sigma+   10  1       0       1
        5012 50974.454537    152       9 + f A 1Sigma+   11  1       0       1
        5013 52579.137213    152       9 + f A 1Sigma+   12  1       0       1
        5014 54226.055148    152       9 + f A 1Sigma+   13  1       0       1
        5015 55913.884857    152       9 + f A 1Sigma+   14  1       0       1
        5016 57641.097838    152       9 + f A 1Sigma+   15  1       0       1
        5017 59405.935078    152       9 + f A 1Sigma+   16  1       0       1
        5018 61206.776412    152       9 + f A 1Sigma+   17  1       0       1
        5019 63042.465352    152       9 + f A 1Sigma+   18  1       0       1
        5020 64912.835759    152       9 + f A 1Sigma+   19  1       0       1
        5021 66819.227401    152       9 + f A 1Sigma+   20  1       0       1
        5022 68764.519774    152       9 + f A 1Sigma+   21  1       0       1
        5023 70752.042292    152       9 + f A 1Sigma+   22  1       0       1
        5024 72784.214938    152       9 + f A 1Sigma+   23  1       0       1
        5025 74862.046657    152       9 + f A 1Sigma+   24  1       0       1
        5026 76985.809678    152       9 + f A 1Sigma+   25  1       0       1
        5027 79155.940085    152       9 + f A 1Sigma+   26  1       0       1
        5028 81373.535645    152       9 + f A 1Sigma+   27  1       0       1
        5029 83640.299750    152       9 + f A 1Sigma+   28  1       0       1
        5030 85958.006600    152       9 + f A 1Sigma+   29  1       0       1
        5031 88327.964059    152       9 + f A 1Sigma+   30  1       0       1
        5032 90750.927285    152       9 + f A 1Sigma+   31  1       0       1
        5033 93227.155734    152       9 + f A 1Sigma+   32  1       0       1
        5034 95756.373878    152       9 + f A 1Sigma+   33  1       0       1
        5035 98337.845923    152       9 + f A 1Sigma+   34  1       0       1
        5036 100970.74291    152       9 + f A 1Sigma+   35  1       0       1
        5037 103654.37406    152       9 + f A 1Sigma+   36  1       0       1
        5038 106388.02384    152       9 + f A 1Sigma+   37  1       0       1
        5039 109170.82683    152       9 + f A 1Sigma+   38  1       0       1
        5040 112001.91338    152       9 + f A 1Sigma+   39  1       0       1
        5041 114880.58941    152       9 + f A 1Sigma+   40  1       0       1
        5042 117806.37907    152       9 + f A 1Sigma+   41  1       0       1
        5043 120779.00734    152       9 + f A 1Sigma+   42  1       0       1
        5044 123798.33323    152       9 + f A 1Sigma+   43  1       0       1
        5045 126864.28224    152       9 + f A 1Sigma+   44  1       0       1
        5046 129976.89465    152       9 + f A 1Sigma+   45  1       0       1
        5047 133136.42990    152       9 + f A 1Sigma+   46  1       0       1
        5048 136343.32494    152       9 + f A 1Sigma+   47  1       0       1
        5049 139598.03921    152       9 + f A 1Sigma+   48  1       0       1
        5050 142900.97167    152       9 + f A 1Sigma+   49  1       0       1
        5051 146252.41969    152       9 + f A 1Sigma+   50  1       0       1
        5052 149652.52780    152       9 + f A 1Sigma+   51  1       0       1
        5053 153101.30207    152       9 + f A 1Sigma+   52  1       0       1
        5054 156598.66642    152       9 + f A 1Sigma+   53  1       0       1
        5055 160144.51661    152       9 + f A 1Sigma+   54  1       0       1
        5056 163738.78166    152       9 + f A 1Sigma+   55  1       0       1
        5057 167381.42798    152       9 + f A 1Sigma+   56  1       0       1
        5058 171072.39889    152       9 + f A 1Sigma+   57  1       0       1
        5059 174811.60718    152       9 + f A 1Sigma+   58  1       0       1
        5060 178598.96877    152       9 + f A 1Sigma+   59  1       0       1
        5061 182434.36647    152       9 + f A 1Sigma+   60  1       0       1
        5062 186317.61662    152       9 + f A 1Sigma+   61  1       0       1
        5063 190248.51987    152       9 + f A 1Sigma+   62  1       0       1
[truncated: 13,835,824 more chars]
