# Supplementary material for: A method for calculating temperature-dependent photodissociation cross sections and rates
Source: Phys Chem Chem Phys. 2021 Jul 20;23(30):16390–400. doi: 10.1039/d1cp02162a (PMC8972202; doi:10.1039/d1cp02162a)
Supplement: CP-023-D1CP02162A-s008 [file CP-023-D1CP02162A-s008.ipynb]

# %% [code]
from scipy.ndimage import gaussian_filter1d
import pandas as pd
import matplotlib.pyplot as plt
import scipy.integrate as integration
import numpy as np
import os, fnmatch
from scipy import interpolate


# %% [code]
xsecfile="hcl-2000.0.xsec"

# %% [code]
#ISRF field from 91.2 nm to 200 nm 
def leefield (x):
    F=3.20E13*(x**(-3) - 1.61E2*x**(-4) + 6.41E3*x**(-5))
    return(F)

# %% [code]
#read data file with panda 
data01=pd.read_table(xsecfile,delim_whitespace=True,names=["lambda","sigma"])

# %% [code]
#Gaussian filtering 
alpha=2700.0 # Gaussian filtering alpha (cm-1)
dl=0.36 # spacing between points in xsecfile (cm-1)
rang=alpha/dl 
filt01=gaussian_filter1d(data01["sigma"], rang) # filtered function 

#write output file 
with open('filt-2000.dat', 'w') as filehandle:
    for listitem in filt01:
        filehandle.write('%g\n' % listitem)

plt.plot(data01["lambda"],filt01) ; print(max(filt01))

# %% [code]
#Calculation of the photodissociation rate from xsec file 
# lambda is converted in nm (it is the reason why we have a minus sign)
dR01=leefield(1e7/data01["lambda"])*data01["sigma"] 
R01=integration.simps(dR01,1e7/data01["lambda"]) 
print(-R01) 

# %% [code]
#Calculation of the photodissociation rate from the Gaussian filtered model 
# lambda is converted in nm (it is the reason why we have a minus sign)
dR01=leefield(1e7/data01["lambda"])*filt01 
R01=integration.simps(dR01,1e7/data01["lambda"]) 
print(-R01) 

# %% [code]
#Smoothing from interpolation, 
#Knots definiion
t=[105,110,115,120,125,130,135,140,145,150,155,160,165,170,175,180,185,190,195,200]

#Flipping lambda and sigma 
l01=np.flip(1e7/data01["lambda"]) 
s01=np.flip(data01["sigma"]) ; 

#Interpolation
s = interpolate.LSQUnivariateSpline(l01,s01, t, k=3) 
y01 = s(l01) 
print(max(y01))

plt.plot(l01,y01) 

# %% [code]
#Calculation of the photodissociation rate from the interpolation model 
# lambda is converted in nm (it is the reason why we have a minus sign)
dR01=leefield(l01)*y01 
R01=integration.simps(dR01,l01) 
print(R01) 
