# Supplementary material for: A method for calculating temperature-dependent photodissociation cross sections and rates
Source: Phys Chem Chem Phys. 2021 Jul 20;23(30):16390–400. doi: 10.1039/d1cp02162a (PMC8972202; doi:10.1039/d1cp02162a)
Supplement: CP-023-D1CP02162A-s009 [file CP-023-D1CP02162A-s009.xsec]

  2.00000000E+004  4.20964472E-027
  2.00003200E+004  4.36935776E-027
  2.00006400E+004  4.53628763E-027
  2.00009600E+004  4.71266982E-027
  2.00012800E+004  4.89657785E-027
  2.00016000E+004  5.08978535E-027
  2.00019200E+004  5.29290986E-027
  2.00022400E+004  5.50657577E-027
  2.00025600E+004  5.73141696E-027
  2.00028800E+004  5.96807290E-027
  2.00032000E+004  6.21718442E-027
  2.00035200E+004  6.47938921E-027
  2.00038400E+004  6.75531688E-027
  2.00041600E+004  7.04558386E-027
  2.00044800E+004  7.35078789E-027
  2.00048000E+004  7.67532090E-027
  2.00051200E+004  8.01255688E-027
  2.00054400E+004  8.36637672E-027
  2.00057600E+004  8.73726991E-027
  2.00060800E+004  9.12565567E-027
  2.00064000E+004  9.53190363E-027
  2.00067200E+004  9.95630626E-027
  2.00070400E+004  1.03991035E-026
  2.00073600E+004  1.08604564E-026
  2.00076800E+004  1.13404461E-026
  2.00080000E+004  1.18390681E-026
  2.00083200E+004  1.23562266E-026
  2.00086400E+004  1.28917293E-026
  2.00089600E+004  1.34468007E-026
  2.00092800E+004  1.40181826E-026
  2.00096000E+004  1.46067263E-026
  2.00099200E+004  1.52118130E-026
  2.00102400E+004  1.58444217E-026
  2.00105600E+004  1.65235182E-026
  2.00108800E+004  1.71797779E-026
  2.00112000E+004  1.78496968E-026
  2.00115200E+004  1.85319296E-026
  2.00118400E+004  1.92253094E-026
  2.00121600E+004  1.99284639E-026
  2.00124800E+004  2.06399135E-026
  2.00128000E+004  2.13580751E-026
  2.00131200E+004  2.20812677E-026
  2.00134400E+004  2.28077176E-026
  2.00137600E+004  2.35403702E-026
  2.00140800E+004  2.42682494E-026
  2.00144000E+004  2.49936250E-026
  2.00147200E+004  2.57144465E-026
  2.00150400E+004  2.64286000E-026
  2.00153600E+004  2.71339345E-026
  2.00156800E+004  2.78282618E-026
  2.00160000E+004  2.85093839E-026
  2.00163200E+004  2.91750950E-026
  2.00166400E+004  2.99907414E-026
  2.00169600E+004  3.06401476E-026
  2.00172800E+004  3.12680822E-026
  2.00176000E+004  3.18741098E-026
  2.00179200E+004  3.24563547E-026
  2.00182400E+004  3.30130202E-026
  2.00185600E+004  3.35423999E-026
  2.00188800E+004  3.40428902E-026
  2.00192000E+004  3.45130521E-026
  2.00195200E+004  3.49563183E-026
  2.00198400E+004  3.53622819E-026
  2.00201600E+004  3.57342619E-026
  2.00204800E+004  3.60712665E-026
  2.00208000E+004  3.63725412E-026
  2.00211200E+004  3.66374673E-026
  2.00214400E+004  3.68710020E-026
  2.00217600E+004  3.76918400E-026
  2.00220800E+004  3.79194608E-026
  2.00224000E+004  3.81289548E-026
  2.00227200E+004  3.82993786E-026
  2.00230400E+004  3.84421277E-026
  2.00233600E+004  3.85584517E-026
  2.00236800E+004  3.86497933E-026
  2.00240000E+004  3.87177813E-026
  2.00243200E+004  3.87642226E-026
  2.00246400E+004  3.87911313E-026
  2.00249600E+004  3.88005665E-026
  2.00252800E+004  3.87948394E-026
  2.00256000E+004  3.87763574E-026
  2.00259200E+004  3.87227913E-026
  2.00262400E+004  3.86891352E-026
  2.00265600E+004  3.86504138E-026
  2.00268800E+004  3.86092305E-026
  2.00272000E+004  3.85685098E-026
  2.00275200E+004  3.85310629E-026
  2.00278400E+004  3.84998524E-026
  2.00281600E+004  3.84776706E-026
  2.00284800E+004  3.84673326E-026
  2.00288000E+004  3.84715915E-026
  2.00291200E+004  3.85070268E-026
  2.00294400E+004  3.85499978E-026
  2.00297600E+004  3.86154821E-026
  2.00300800E+004  3.87057874E-026
  2.00304000E+004  3.88176341E-026
  2.00307200E+004  3.89645431E-026
  2.00310400E+004  3.91422455E-026
  2.00313600E+004  3.93523603E-026
  2.00316800E+004  3.95962895E-026
  2.00320000E+004  3.98751556E-026
  2.00323200E+004  4.01899863E-026
  2.00326400E+004  4.05413934E-026
  2.00329600E+004  4.09297416E-026
  2.00332800E+004  4.13552396E-026
  2.00336000E+004  4.18176748E-026
  2.00339200E+004  4.23166225E-026
  2.00342400E+004  4.28514291E-026
  2.00345600E+004  4.34210496E-026
  2.00348800E+004  4.40242023E-026
  2.00352000E+004  4.46592794E-026
  2.00355200E+004  4.53245395E-026
  2.00358400E+004  4.60178427E-026
  2.00361600E+004  4.67366198E-026
  2.00364800E+004  4.74786989E-026
  2.00368000E+004  4.82410148E-026
  2.00371200E+004  4.90205123E-026
  2.00374400E+004  4.98139333E-026
  2.00377600E+004  5.06178509E-026
  2.00380800E+004  5.14286251E-026
  2.00384000E+004  5.22425150E-026
  2.00387200E+004  5.30556403E-026
  2.00390400E+004  5.38640198E-026
  2.00393600E+004  5.46635903E-026
  2.00396800E+004  5.54687316E-026
  2.00400000E+004  5.62404608E-026
  2.00403200E+004  5.69911866E-026
  2.00406400E+004  5.77167854E-026
  2.00409600E+004  5.83763815E-026
  2.00412800E+004  5.90497400E-026
  2.00416000E+004  5.96801795E-026
  2.00419200E+004  6.02694901E-026
  2.00422400E+004  6.08191545E-026
  2.00425600E+004  6.13161707E-026
  2.00428800E+004  6.17613679E-026
  2.00432000E+004  6.21527139E-026
  2.00435200E+004  6.24868750E-026
  2.00438400E+004  6.27648765E-026
  2.00441600E+004  6.29776994E-026
  2.00444800E+004  6.31264974E-026
  2.00448000E+004  6.32095309E-026
  2.00451200E+004  6.32255975E-026
  2.00454400E+004  6.32781360E-026
  2.00457600E+004  6.30896720E-026
  2.00460800E+004  6.29222402E-026
  2.00464000E+004  6.26855984E-026
  2.00467200E+004  6.23800899E-026
  2.00470400E+004  6.20063769E-026
  2.00473600E+004  6.15654361E-026
  2.00476800E+004  6.10585525E-026
  2.00480000E+004  6.04873726E-026
  2.00483200E+004  5.95852362E-026
  2.00486400E+004  5.89197225E-026
  2.00489600E+004  5.81989815E-026
  2.00492800E+004  5.74204652E-026
  2.00496000E+004  5.65873158E-026
  2.00499200E+004  5.57028639E-026
  2.00502400E+004  5.47689548E-026
  2.00505600E+004  5.37927596E-026
  2.00508800E+004  5.27758715E-026
  2.00512000E+004  5.17216862E-026
  2.00515200E+004  5.06364023E-026
  2.00518400E+004  4.95227148E-026
  2.00521600E+004  4.83847168E-026
  2.00524800E+004  4.72265252E-026
  2.00528000E+004  4.60522517E-026
  2.00531200E+004  4.48659795E-026
  2.00534400E+004  4.36717423E-026
  2.00537600E+004  4.24735021E-026
  2.00540800E+004  4.12751292E-026
  2.00544000E+004  4.00803829E-026
  2.00547200E+004  3.88943105E-026
  2.00550400E+004  3.79095917E-026
  2.00553600E+004  3.67703183E-026
  2.00556800E+004  3.56505978E-026
  2.00560000E+004  3.48184607E-026
  2.00563200E+004  3.37780851E-026
  2.00566400E+004  3.27692770E-026
  2.00569600E+004  3.17998540E-026
  2.00572800E+004  3.08630430E-026
  2.00576000E+004  2.99657134E-026
  2.00579200E+004  2.91100832E-026
  2.00582400E+004  2.82981545E-026
  2.00585600E+004  2.75317182E-026
  2.00588800E+004  2.68123543E-026
  2.00592000E+004  2.61401179E-026
  2.00595200E+004  2.55189462E-026
  2.00598400E+004  2.49487804E-026
  2.00601600E+004  2.44295321E-026
  2.00604800E+004  2.39622512E-026
  2.00608000E+004  2.35364004E-026
  2.00611200E+004  2.31384731E-026
  2.00614400E+004  2.28333050E-026
  2.00617600E+004  2.25798844E-026
  2.00620800E+004  2.24039017E-026
  2.00624000E+004  2.22563459E-026
  2.00627200E+004  2.21596881E-026
  2.00630400E+004  2.21132414E-026
  2.00633600E+004  2.21161876E-026
  2.00636800E+004  2.21675844E-026
  2.00640000E+004  2.22623408E-026
  2.00643200E+004  2.24077712E-026
  2.00646400E+004  2.26025159E-026
  2.00649600E+004  2.28369233E-026
  2.00652800E+004  2.31134694E-026
  2.00656000E+004  2.34306136E-026
  2.00659200E+004  2.37867427E-026
  2.00662400E+004  2.41801594E-026
  2.00665600E+004  2.46090980E-026
  2.00668800E+004  2.49308342E-026
  2.00672000E+004  2.54403351E-026
  2.00675200E+004  2.59766632E-026
  2.00678400E+004  2.65417711E-026
  2.00681600E+004  2.71308676E-026
  2.00684800E+004  2.77426239E-026
  2.00688000E+004  2.86321346E-026
  2.00691200E+004  2.93124745E-026
  2.00694400E+004  3.00119005E-026
  2.00697600E+004  3.07285445E-026
  2.00700800E+004  3.14558964E-026
  2.00704000E+004  3.22012475E-026
  2.00707200E+004  3.29576193E-026
  2.00710400E+004  3.37228908E-026
  2.00713600E+004  3.44949524E-026
  2.00716800E+004  3.52666573E-026
  2.00720000E+004  3.54934926E-026
  2.00723200E+004  3.63326821E-026
  2.00726400E+004  3.71540333E-026
  2.00729600E+004  3.79776887E-026
  2.00732800E+004  3.87903997E-026
  2.00736000E+004  3.95904748E-026
  2.00739200E+004  4.03762151E-026
  2.00742400E+004  4.11478187E-026
  2.00745600E+004  4.19001575E-026
  2.00748800E+004  4.26330568E-026
  2.00752000E+004  4.33448522E-026
  2.00755200E+004  4.40340528E-026
  2.00758400E+004  4.46990481E-026
  2.00761600E+004  4.53383171E-026
  2.00764800E+004  4.59503970E-026
  2.00768000E+004  4.65338922E-026
  2.00771200E+004  4.70907787E-026
  2.00774400E+004  4.76136256E-026
  2.00777600E+004  4.81042145E-026
  2.00780800E+004  4.85615286E-026
  2.00784000E+004  4.89907729E-026
  2.00787200E+004  4.93794107E-026
  2.00790400E+004  4.97322781E-026
  2.00793600E+004  5.00369980E-026
  2.00796800E+004  5.03178525E-026
  2.00800000E+004  5.05613195E-026
  2.00803200E+004  5.07671476E-026
  2.00806400E+004  5.09355049E-026
  2.00809600E+004  5.10732593E-026
  2.00812800E+004  5.11667531E-026
  2.00816000E+004  5.12228686E-026
  2.00819200E+004  5.12419376E-026
  2.00822400E+004  5.12243976E-026
  2.00825600E+004  5.11707868E-026
  2.00828800E+004  5.10849563E-026
  2.00832000E+004  5.09616234E-026
  2.00835200E+004  5.08043661E-026
  2.00838400E+004  5.06141136E-026
  2.00841600E+004  5.03918118E-026
  2.00844800E+004  5.01384930E-026
  2.00848000E+004  4.98551578E-026
  2.00851200E+004  4.95429258E-026
  2.00854400E+004  4.92029246E-026
  2.00857600E+004  4.88363061E-026
  2.00860800E+004  4.84861989E-026
  2.00864000E+004  4.80756921E-026
  2.00867200E+004  4.76462057E-026
  2.00870400E+004  4.71913735E-026
  2.00873600E+004  4.67164132E-026
  2.00876800E+004  4.62225144E-026
  2.00880000E+004  4.57108308E-026
  2.00883200E+004  4.51825350E-026
  2.00886400E+004  4.46387224E-026
  2.00889600E+004  4.40804711E-026
  2.00892800E+004  4.35088217E-026
  2.00896000E+004  4.29247799E-026
  2.00899200E+004  4.23124877E-026
  2.00902400E+004  4.17083045E-026
  2.00905600E+004  4.10943279E-026
  2.00908800E+004  4.04714167E-026
  2.00912000E+004  3.98403950E-026
  2.00915200E+004  3.91965685E-026
  2.00918400E+004  3.85522094E-026
  2.00921600E+004  3.79019231E-026
  2.00924800E+004  3.72416629E-026
  2.00928000E+004  3.65820720E-026
  2.00931200E+004  3.59184869E-026
  2.00934400E+004  3.52556279E-026
  2.00937600E+004  3.45863840E-026
  2.00940800E+004  3.39118591E-026
  2.00944000E+004  3.32392510E-026
  2.00947200E+004  3.25656324E-026
  2.00950400E+004  3.18915783E-026
  2.00953600E+004  3.12174758E-026
  2.00956800E+004  3.05442207E-026
  2.00960000E+004  2.97742511E-026
  2.00963200E+004  2.91191559E-026
  2.00966400E+004  2.84613016E-026
  2.00969600E+004  2.78054740E-026
  2.00972800E+004  2.71523200E-026
  2.00976000E+004  2.65024826E-026
  2.00979200E+004  2.58565997E-026
  2.00982400E+004  2.52162182E-026
  2.00985600E+004  2.45803535E-026
  2.00988800E+004  2.39309099E-026
  2.00992000E+004  2.33093126E-026
  2.00995200E+004  2.26945529E-026
  2.00998400E+004  2.20872232E-026
  2.01001600E+004  2.18134969E-026
  2.01004800E+004  2.12609107E-026
  2.01008000E+004  2.07213134E-026
  2.01011200E+004  2.01955322E-026
  2.01014400E+004  1.96843828E-026
  2.01017600E+004  1.91943227E-026
  2.01020800E+004  1.87154931E-026
  2.01024000E+004  1.82539097E-026
  2.01027200E+004  1.78099557E-026
  2.01030400E+004  1.73964988E-026
  2.01033600E+004  1.69917547E-026
  2.01036800E+004  1.66070867E-026
  2.01040000E+004  1.62431098E-026
  2.01043200E+004  1.59004876E-026
  2.01046400E+004  1.55837380E-026
  2.01049600E+004  1.54333681E-026
  2.01052800E+004  1.51760174E-026
  2.01056000E+004  1.47647490E-026
  2.01059200E+004  1.45779592E-026
  2.01062400E+004  1.44157907E-026
  2.01065600E+004  1.40413473E-026
  2.01068800E+004  1.39559492E-026
  2.01072000E+004  1.38901981E-026
  2.01075200E+004  1.38542210E-026
  2.01078400E+004  1.38437408E-026
  2.01081600E+004  1.38594076E-026
  2.01084800E+004  1.39017879E-026
  2.01088000E+004  1.39713887E-026
  2.01091200E+004  1.42089903E-026
  2.01094400E+004  1.43505388E-026
  2.01097600E+004  1.45220635E-026
  2.01100800E+004  1.47235372E-026
  2.01104000E+004  1.49595544E-026
  2.01107200E+004  1.52232111E-026
  2.01110400E+004  1.55179695E-026
  2.01113600E+004  1.58438098E-026
  2.01116800E+004  1.62007068E-026
  2.01120000E+004  1.65886006E-026
  2.01123200E+004  1.69830155E-026
  2.01126400E+004  1.74349383E-026
  2.01129600E+004  1.79167811E-026
  2.01132800E+004  1.84281044E-026
  2.01136000E+004  1.89683674E-026
  2.01139200E+004  1.95369243E-026
  2.01142400E+004  2.01330225E-026
  2.01145600E+004  2.07557991E-026
  2.01148800E+004  2.14003818E-026
  2.01152000E+004  2.20738742E-026
  2.01155200E+004  2.27707606E-026
  2.01158400E+004  2.34929197E-026
  2.01161600E+004  2.42328957E-026
  2.01164800E+004  2.49919661E-026
  2.01168000E+004  2.57685020E-026
  2.01171200E+004  2.65607372E-026
  2.01174400E+004  2.73667990E-026
  2.01177600E+004  2.81847073E-026
  2.01180800E+004  2.90118886E-026
  2.01184000E+004  2.98472192E-026
  2.01187200E+004  3.06878846E-026
  2.01190400E+004  3.12930375E-026
  2.01193600E+004  3.21626725E-026
  2.01196800E+004  3.30279971E-026
  2.01200000E+004  3.38866656E-026
  2.01203200E+004  3.47362920E-026
  2.01206400E+004  3.55746628E-026
  2.01209600E+004  3.64060921E-026
  2.01212800E+004  3.72147357E-026
  2.01216000E+004  3.80045391E-026
  2.01219200E+004  3.94431582E-026
  2.01222400E+004  4.02654338E-026
  2.01225600E+004  4.10693800E-026
  2.01228800E+004  4.18530484E-026
  2.01232000E+004  4.26148564E-026
  2.01235200E+004  4.33532402E-026
  2.01238400E+004  4.40667528E-026
  2.01241600E+004  4.48700038E-026
  2.01244800E+004  4.55612244E-026
  2.01248000E+004  4.62099169E-026
  2.01251200E+004  4.68311203E-026
  2.01254400E+004  4.74242200E-026
  2.01257600E+004  4.79887777E-026
  2.01260800E+004  4.85245922E-026
  2.01264000E+004  4.90345275E-026
  2.01267200E+004  4.95133446E-026
  2.01270400E+004  4.99640167E-026
  2.01273600E+004  5.03839812E-026
  2.01276800E+004  5.07804901E-026
  2.01280000E+004  5.11510444E-026
  2.01283200E+004  5.14994014E-026
  2.01286400E+004  5.18162104E-026
  2.01289600E+004  5.21171903E-026
  2.01292800E+004  5.23976400E-026
  2.01296000E+004  5.26592534E-026
  2.01299200E+004  5.29039022E-026
  2.01302400E+004  5.31798155E-026
  2.01305600E+004  5.34019025E-026
  2.01308800E+004  5.36134124E-026
  2.01312000E+004  5.38100581E-026
  2.01315200E+004  5.40701276E-026
  2.01318400E+004  5.42722511E-026
  2.01321600E+004  5.44736986E-026
  2.01324800E+004  5.46866852E-026
  2.01328000E+004  5.48947485E-026
  2.01331200E+004  5.51089381E-026
  2.01334400E+004  5.53284082E-026
  2.01337600E+004  5.55613168E-026
  2.01340800E+004  5.58062227E-026
  2.01344000E+004  5.60648156E-026
  2.01347200E+004  5.63385954E-026
  2.01350400E+004  5.66289180E-026
  2.01353600E+004  5.69369096E-026
  2.01356800E+004  5.72634613E-026
  2.01360000E+004  5.76092433E-026
  2.01363200E+004  5.79391669E-026
  2.01366400E+004  5.83273095E-026
  2.01369600E+004  5.87321445E-026
  2.01372800E+004  5.91601156E-026
  2.01376000E+004  5.96065196E-026
  2.01379200E+004  6.00926495E-026
  2.01382400E+004  6.05755588E-026
  2.01385600E+004  6.10737316E-026
  2.01388800E+004  6.15855278E-026
  2.01392000E+004  6.21090576E-026
  2.01395200E+004  6.26421920E-026
  2.01398400E+004  6.31825761E-026
  2.01401600E+004  6.37292154E-026
  2.01404800E+004  6.42793121E-026
  2.01408000E+004  6.48258354E-026
  2.01411200E+004  6.53683152E-026
  2.01414400E+004  6.59035317E-026
  2.01417600E+004  6.64281689E-026
  2.01420800E+004  6.69412200E-026
  2.01424000E+004  6.74346875E-026
  2.01427200E+004  6.79072243E-026
  2.01430400E+004  6.83553202E-026
  2.01433600E+004  6.87755036E-026
  2.01436800E+004  6.91606470E-026
  2.01440000E+004  6.95151445E-026
  2.01443200E+004  6.98316154E-026
  2.01446400E+004  7.01069188E-026
  2.01449600E+004  7.03380520E-026
  2.01452800E+004  7.05222075E-026
  2.01456000E+004  7.06567361E-026
  2.01459200E+004  7.07392277E-026
  2.01462400E+004  7.07713111E-026
  2.01465600E+004  7.07438596E-026
  2.01468800E+004  7.06544011E-026
  2.01472000E+004  7.05102201E-026
  2.01475200E+004  7.03055820E-026
  2.01478400E+004  7.00396332E-026
  2.01481600E+004  6.97118114E-026
  2.01484800E+004  6.93209741E-026
  2.01488000E+004  6.88688913E-026
  2.01491200E+004  6.83658585E-026
  2.01494400E+004  6.77921236E-026
  2.01497600E+004  6.71582034E-026
  2.01500800E+004  6.64652705E-026
  2.01504000E+004  6.57147813E-026
  2.01507200E+004  6.46102615E-026
  2.01510400E+004  6.37818666E-026
  2.01513600E+004  6.28985699E-026
  2.01516800E+004  6.19629839E-026
  2.01520000E+004  6.09749410E-026
  2.01523200E+004  5.99440302E-026
  2.01526400E+004  5.88696060E-026
  2.01529600E+004  5.77546727E-026
  2.01532800E+004  5.66029010E-026
  2.01536000E+004  5.54067235E-026
  2.01539200E+004  5.44658262E-026
  2.01542400E+004  5.32574541E-026
  2.01545600E+004  5.20279116E-026
  2.01548800E+004  5.07783824E-026
  2.01552000E+004  4.93949146E-026
  2.01555200E+004  4.81410381E-026
  2.01558400E+004  4.68805359E-026
  2.01561600E+004  4.56258617E-026
  2.01564800E+004  4.43642254E-026
  2.01568000E+004  4.31070346E-026
  2.01571200E+004  4.18578059E-026
  2.01574400E+004  4.06196465E-026
  2.01577600E+004  3.93959278E-026
  2.01580800E+004  3.81897032E-026
  2.01584000E+004  3.70039053E-026
  2.01587200E+004  3.58413136E-026
  2.01590400E+004  3.47045494E-026
  2.01593600E+004  3.34810751E-026
  2.01596800E+004  3.24164505E-026
  2.01600000E+004  3.13833455E-026
  2.01603200E+004  3.03838162E-026
  2.01606400E+004  2.94166078E-026
  2.01609600E+004  2.84900136E-026
  2.01612800E+004  2.76020525E-026
  2.01616000E+004  2.67540649E-026
  2.01619200E+004  2.59472141E-026
  2.01622400E+004  2.51824878E-026
  2.01625600E+004  2.44602368E-026
  2.01628800E+004  2.37820638E-026
  2.01632000E+004  2.31479697E-026
  2.01635200E+004  2.25582473E-026
  2.01638400E+004  2.20130514E-026
  2.01641600E+004  2.15123804E-026
  2.01644800E+004  2.13778144E-026
  2.01648000E+004  2.10031782E-026
  2.01651200E+004  2.06759885E-026
  2.01654400E+004  2.05029765E-026
  2.01657600E+004  2.03001458E-026
  2.01660800E+004  2.01290256E-026
  2.01664000E+004  2.00023579E-026
  2.01667200E+004  1.99254676E-026
  2.01670400E+004  1.98945318E-026
  2.01673600E+004  1.99087803E-026
  2.01676800E+004  1.99846987E-026
  2.01680000E+004  2.00886753E-026
  2.01683200E+004  2.02352271E-026
  2.01686400E+004  2.05834229E-026
  2.01689600E+004  2.08303696E-026
  2.01692800E+004  2.11183265E-026
  2.01696000E+004  2.14461737E-026
  2.01699200E+004  2.18127754E-026
  2.01702400E+004  2.22168491E-026
  2.01705600E+004  2.26571844E-026
  2.01708800E+004  2.31715598E-026
  2.01712000E+004  2.36794403E-026
  2.01715200E+004  2.42267068E-026
  2.01718400E+004  2.48048939E-026
  2.01721600E+004  2.48527726E-026
  2.01724800E+004  2.55493640E-026
  2.01728000E+004  2.62671602E-026
  2.01731200E+004  2.70078972E-026
  2.01734400E+004  2.77660145E-026
  2.01737600E+004  2.85421929E-026
  2.01740800E+004  2.93355960E-026
  2.01744000E+004  3.00449557E-026
  2.01747200E+004  3.08622117E-026
  2.01750400E+004  3.17119880E-026
  2.01753600E+004  3.25731600E-026
  2.01756800E+004  3.34445965E-026
  2.01760000E+004  3.43265383E-026
  2.01763200E+004  3.52149808E-026
  2.01766400E+004  3.61074015E-026
  2.01769600E+004  3.70079748E-026
  2.01772800E+004  3.79181331E-026
  2.01776000E+004  3.88435044E-026
  2.01779200E+004  3.97546960E-026
  2.01782400E+004  4.06658542E-026
  2.01785600E+004  4.15733841E-026
  2.01788800E+004  4.24806231E-026
  2.01792000E+004  4.33835464E-026
  2.01795200E+004  4.42806227E-026
  2.01798400E+004  4.51703434E-026
  2.01801600E+004  4.60668512E-026
  2.01804800E+004  4.69097455E-026
  2.01808000E+004  4.77591575E-026
  2.01811200E+004  4.86097949E-026
  2.01814400E+004  4.94446622E-026
  2.01817600E+004  5.02106967E-026
  2.01820800E+004  5.10144698E-026
  2.01824000E+004  5.17968708E-026
  2.01827200E+004  5.25474154E-026
  2.01830400E+004  5.32827523E-026
  2.01833600E+004  5.39914227E-026
  2.01836800E+004  5.46716763E-026
  2.01840000E+004  5.53217632E-026
  2.01843200E+004  5.59399347E-026
  2.01846400E+004  5.65244508E-026
  2.01849600E+004  5.70735872E-026
  2.01852800E+004  5.75857399E-026
  2.01856000E+004  5.80591087E-026
  2.01859200E+004  5.84920680E-026
  2.01862400E+004  5.88830870E-026
  2.01865600E+004  5.92306520E-026
  2.01868800E+004  5.95333302E-026
  2.01872000E+004  5.97897491E-026
  2.01875200E+004  5.99986662E-026
  2.01878400E+004  6.01593587E-026
  2.01881600E+004  6.02513747E-026
  2.01884800E+004  6.03139169E-026
  2.01888000E+004  6.03248157E-026
  2.01891200E+004  6.02834373E-026
  2.01894400E+004  6.01892798E-026
  2.01897600E+004  6.00419745E-026
  2.01900800E+004  5.98423523E-026
  2.01904000E+004  5.95870502E-026
  2.01907200E+004  5.92776724E-026
  2.01910400E+004  5.89181300E-026
  2.01913600E+004  5.85061465E-026
  2.01916800E+004  5.80423826E-026
  2.01920000E+004  5.75276719E-026
  2.01923200E+004  5.69629897E-026
  2.01926400E+004  5.63474381E-026
  2.01929600E+004  5.56868169E-026
  2.01932800E+004  5.49802394E-026
  2.01936000E+004  5.42293579E-026
  2.01939200E+004  5.37956178E-026
  2.01942400E+004  5.30112758E-026
  2.01945600E+004  5.21858664E-026
  2.01948800E+004  5.13288188E-026
  2.01952000E+004  5.04427969E-026
  2.01955200E+004  4.95305791E-026
  2.01958400E+004  4.85950457E-026
  2.01961600E+004  4.76391657E-026
  2.01964800E+004  4.66627468E-026
  2.01968000E+004  4.56757087E-026
  2.01971200E+004  4.46775502E-026
  2.01974400E+004  4.36715512E-026
  2.01977600E+004  4.26725323E-026
  2.01980800E+004  4.16617228E-026
  2.01984000E+004  4.06527588E-026
  2.01987200E+004  3.96488159E-026
  2.01990400E+004  3.86530738E-026
  2.01993600E+004  3.76593751E-026
  2.01996800E+004  3.66900562E-026
  2.02000000E+004  3.57378152E-026
  2.02003200E+004  3.48054921E-026
  2.02006400E+004  3.38958026E-026
  2.02009600E+004  3.30119165E-026
  2.02012800E+004  3.21553186E-026
  2.02016000E+004  3.13359165E-026
  2.02019200E+004  3.05425402E-026
  2.02022400E+004  2.97841170E-026
  2.02025600E+004  2.90597526E-026
  2.02028800E+004  2.83753465E-026
  2.02032000E+004  2.77304604E-026
  2.02035200E+004  2.71299291E-026
  2.02038400E+004  2.65683431E-026
  2.02041600E+004  2.57912736E-026
  2.02044800E+004  2.53441143E-026
  2.02048000E+004  2.49391777E-026
  2.02051200E+004  2.45765622E-026
  2.02054400E+004  2.42568562E-026
  2.02057600E+004  2.39800115E-026
  2.02060800E+004  2.37460847E-026
  2.02064000E+004  2.35469901E-026
  2.02067200E+004  2.34848121E-026
  2.02070400E+004  2.33881473E-026
  2.02073600E+004  2.33331335E-026
  2.02076800E+004  2.33190085E-026
  2.02080000E+004  2.33494889E-026
  2.02083200E+004  2.34139747E-026
  2.02086400E+004  2.35154406E-026
  2.02089600E+004  2.36522821E-026
  2.02092800E+004  2.38292558E-026
  2.02096000E+004  2.40280490E-026
  2.02099200E+004  2.42612364E-026
  2.02102400E+004  2.45220370E-026
  2.02105600E+004  2.48227299E-026
  2.02108800E+004  2.51336514E-026
  2.02112000E+004  2.54653681E-026
  2.02115200E+004  2.58290379E-026
  2.02118400E+004  2.63390390E-026
  2.02121600E+004  2.67890454E-026
  2.02124800E+004  2.72050412E-026
  2.02128000E+004  2.76316460E-026
  2.02131200E+004  2.87184779E-026
  2.02134400E+004  2.92349806E-026
  2.02137600E+004  2.97628896E-026
  2.02140800E+004  3.02999323E-026
  2.02144000E+004  3.08508079E-026
  2.02147200E+004  3.10909181E-026
  2.02150400E+004  3.16808940E-026
  2.02153600E+004  3.22714885E-026
  2.02156800E+004  3.27646111E-026
  2.02160000E+004  3.33646418E-026
  2.02163200E+004  3.39456763E-026
  2.02166400E+004  3.45433562E-026
  2.02169600E+004  3.51361071E-026
  2.02172800E+004  3.57491353E-026
  2.02176000E+004  3.63379015E-026
  2.02179200E+004  3.69090461E-026
  2.02182400E+004  3.74941340E-026
  2.02185600E+004  3.80771680E-026
  2.02188800E+004  3.86712778E-026
  2.02192000E+004  3.92836179E-026
  2.02195200E+004  3.98966950E-026
  2.02198400E+004  4.05118187E-026
  2.02201600E+004  4.11304005E-026
  2.02204800E+004  4.17539089E-026
  2.02208000E+004  4.23839709E-026
  2.02211200E+004  4.29873420E-026
  2.02214400E+004  4.36400951E-026
  2.02217600E+004  4.43026986E-026
  2.02220800E+004  4.49789685E-026
  2.02224000E+004  4.59101568E-026
  2.02227200E+004  4.66453304E-026
  2.02230400E+004  4.74012537E-026
  2.02233600E+004  4.81775609E-026
  2.02236800E+004  4.89801707E-026
  2.02240000E+004  4.98088248E-026
  2.02243200E+004  5.06645691E-026
  2.02246400E+004  5.15487230E-026
  2.02249600E+004  5.24623765E-026
  2.02252800E+004  5.34064232E-026
  2.02256000E+004  5.43815418E-026
  2.02259200E+004  5.53881767E-026
  2.02262400E+004  5.64252448E-026
  2.02265600E+004  5.74953956E-026
  2.02268800E+004  5.85968558E-026
  2.02272000E+004  5.97290093E-026
  2.02275200E+004  6.08856789E-026
  2.02278400E+004  6.20767648E-026
  2.02281600E+004  6.32792610E-026
  2.02284800E+004  6.45242861E-026
  2.02288000E+004  6.57922863E-026
  2.02291200E+004  6.70808868E-026
  2.02294400E+004  6.83874253E-026
  2.02297600E+004  6.97089612E-026
  2.02300800E+004  7.10422883E-026
  2.02304000E+004  7.23687221E-026
  2.02307200E+004  7.37166902E-026
  2.02310400E+004  7.50651885E-026
  2.02313600E+004  7.66152058E-026
  2.02316800E+004  7.79761558E-026
  2.02320000E+004  7.93272838E-026
  2.02323200E+004  8.06642392E-026
  2.02326400E+004  8.19825837E-026
  2.02329600E+004  8.32777904E-026
  2.02332800E+004  8.45453917E-026
  2.02336000E+004  8.57808227E-026
  2.02339200E+004  8.69795786E-026
  2.02342400E+004  8.81372109E-026
  2.02345600E+004  8.95484221E-026
  2.02348800E+004  9.06459758E-026
  2.02352000E+004  9.16931797E-026
  2.02355200E+004  9.26863911E-026
  2.02358400E+004  9.36223031E-026
  2.02361600E+004  9.44977095E-026
  2.02364800E+004  9.53096167E-026
  2.02368000E+004  9.60553517E-026
  2.02371200E+004  9.67325341E-026
  2.02374400E+004  9.73390915E-026
  2.02377600E+004  9.78732726E-026
  2.02380800E+004  9.83332399E-026
  2.02384000E+004  9.87187934E-026
  2.02387200E+004  9.90260914E-026
  2.02390400E+004  9.92603160E-026
  2.02393600E+004  9.94184626E-026
  2.02396800E+004  9.95008179E-026
  2.02400000E+004  9.95080773E-026
  2.02403200E+004  9.94403003E-026
  2.02406400E+004  9.93006512E-026
  2.02409600E+004  9.90897390E-026
  2.02412800E+004  9.88094566E-026
  2.02416000E+004  9.84619714E-026
  2.02419200E+004  9.80497055E-026
  2.02422400E+004  9.75753154E-026
  2.02425600E+004  9.70416690E-026
  2.02428800E+004  9.67124601E-026
  2.02432000E+004  9.61001063E-026
  2.02435200E+004  9.54412301E-026
  2.02438400E+004  9.47395562E-026
  2.02441600E+004  9.36654517E-026
  2.02444800E+004  9.29184066E-026
  2.02448000E+004  9.21444456E-026
  2.02451200E+004  9.13400748E-026
  2.02454400E+004  9.05478407E-026
  2.02457600E+004  8.97138876E-026
  2.02460800E+004  8.88500187E-026
  2.02464000E+004  8.79786239E-026
  2.02467200E+004  8.70928472E-026
  2.02470400E+004  8.62015971E-026
  2.02473600E+004  8.53085060E-026
  2.02476800E+004  8.44170253E-026
  2.02480000E+004  8.35304180E-026
  2.02483200E+004  8.26414302E-026
  2.02486400E+004  8.17746199E-026
  2.02489600E+004  8.09210677E-026
  2.02492800E+004  8.00831493E-026
  2.02496000E+004  7.92629428E-026
  2.02499200E+004  7.84623880E-026
  2.02502400E+004  7.76830991E-026
  2.02505600E+004  7.69264112E-026
  2.02508800E+004  7.61934253E-026
  2.02512000E+004  7.54844844E-026
  2.02515200E+004  7.48022201E-026
  2.02518400E+004  7.41447892E-026
  2.02521600E+004  7.35064376E-026
  2.02524800E+004  7.29042709E-026
  2.02528000E+004  7.23234591E-026
  2.02531200E+004  7.17677549E-026
  2.02534400E+004  7.12359209E-026
  2.02537600E+004  7.07240636E-026
  2.02540800E+004  7.02372077E-026
  2.02544000E+004  6.97708641E-026
  2.02547200E+004  6.93214729E-026
  2.02550400E+004  6.88920545E-026
  2.02553600E+004  6.84785521E-026
  2.02556800E+004  6.80791370E-026
  2.02560000E+004  6.76921880E-026
  2.02563200E+004  6.73156987E-026
  2.02566400E+004  6.69477456E-026
  2.02569600E+004  6.65087070E-026
  2.02572800E+004  6.61601343E-026
  2.02576000E+004  6.58133040E-026
  2.02579200E+004  6.54663088E-026
  2.02582400E+004  6.51128140E-026
  2.02585600E+004  6.47602055E-026
  2.02588800E+004  6.44017107E-026
  2.02592000E+004  6.40355333E-026
  2.02595200E+004  6.36599356E-026
  2.02598400E+004  6.32674867E-026
  2.02601600E+004  6.28689440E-026
  2.02604800E+004  6.24637557E-026
  2.02608000E+004  6.20226165E-026
  2.02611200E+004  6.15874074E-026
  2.02614400E+004  6.11270205E-026
  2.02617600E+004  6.06357083E-026
  2.02620800E+004  6.00077042E-026
  2.02624000E+004  5.94524794E-026
  2.02627200E+004  5.89288830E-026
  2.02630400E+004  5.83811651E-026
  2.02633600E+004  5.72119371E-026
  2.02636800E+004  5.66786866E-026
  2.02640000E+004  5.61142678E-026
  2.02643200E+004  5.55197192E-026
  2.02646400E+004  5.48898524E-026
  2.02649600E+004  5.42368513E-026
  2.02652800E+004  5.35553123E-026
  2.02656000E+004  5.28460044E-026
  2.02659200E+004  5.21098701E-026
  2.02662400E+004  5.13474389E-026
  2.02665600E+004  5.05603234E-026
  2.02668800E+004  4.97479698E-026
  2.02672000E+004  4.89146305E-026
  2.02675200E+004  4.80397534E-026
  2.02678400E+004  4.71666808E-026
  2.02681600E+004  4.62743838E-026
  2.02684800E+004  4.53642229E-026
  2.02688000E+004  4.44376003E-026
  2.02691200E+004  4.34051999E-026
  2.02694400E+004  4.24155120E-026
  2.02697600E+004  4.14617484E-026
  2.02700800E+004  4.04961608E-026
  2.02704000E+004  3.96998570E-026
  2.02707200E+004  3.87427147E-026
  2.02710400E+004  3.77752164E-026
  2.02713600E+004  3.68040679E-026
  2.02716800E+004  3.58321238E-026
  2.02720000E+004  3.48617558E-026
  2.02723200E+004  3.38940303E-026
  2.02726400E+004  3.27539599E-026
  2.02729600E+004  3.18239284E-026
  2.02732800E+004  3.09001455E-026
  2.02736000E+004  2.99846746E-026
  2.02739200E+004  2.90792540E-026
  2.02742400E+004  2.81857846E-026
  2.02745600E+004  2.73061634E-026
  2.02748800E+004  2.64420876E-026
  2.02752000E+004  2.55952396E-026
  2.02755200E+004  2.47672331E-026
  2.02758400E+004  2.39596092E-026
  2.02761600E+004  2.31738320E-026
  2.02764800E+004  2.24112846E-026
  2.02768000E+004  2.16732658E-026
  2.02771200E+004  2.09609865E-026
  2.02774400E+004  2.02755661E-026
  2.02777600E+004  1.96180303E-026
  2.02780800E+004  1.89893078E-026
  2.02784000E+004  1.83902280E-026
  2.02787200E+004  1.81976903E-026
  2.02790400E+004  1.77038839E-026
  2.02793600E+004  1.72460583E-026
  2.02796800E+004  1.68249873E-026
  2.02800000E+004  1.64413720E-026
  2.02803200E+004  1.61098325E-026
  2.02806400E+004  1.58044596E-026
  2.02809600E+004  1.55382798E-026
  2.02812800E+004  1.53116978E-026
  2.02816000E+004  1.49503214E-026
  2.02819200E+004  1.48223136E-026
  2.02822400E+004  1.47325714E-026
  2.02825600E+004  1.46813101E-026
  2.02828800E+004  1.46686008E-026
  2.02832000E+004  1.46944438E-026
  2.02835200E+004  1.47586820E-026
  2.02838400E+004  1.48611228E-026
  2.02841600E+004  1.50014749E-026
  2.02844800E+004  1.51793349E-026
  2.02848000E+004  1.53942442E-026
  2.02851200E+004  1.53729465E-026
  2.02854400E+004  1.56893237E-026
  2.02857600E+004  1.60592318E-026
  2.02860800E+004  1.64420342E-026
  2.02864000E+004  1.68560539E-026
  2.02867200E+004  1.73005249E-026
  2.02870400E+004  1.77745873E-026
  2.02873600E+004  1.82772880E-026
  2.02876800E+004  1.88075878E-026
  2.02880000E+004  1.93643460E-026
  2.02883200E+004  2.00745154E-026
  2.02886400E+004  2.06953491E-026
  2.02889600E+004  2.13433151E-026
  2.02892800E+004  2.20112716E-026
  2.02896000E+004  2.27005741E-026
  2.02899200E+004  2.34097368E-026
  2.02902400E+004  2.41372429E-026
  2.02905600E+004  2.48814436E-026
  2.02908800E+004  2.56406983E-026
  2.02912000E+004  2.64132904E-026
  2.02915200E+004  2.71974520E-026
  2.02918400E+004  2.79913697E-026
  2.02921600E+004  2.88019212E-026
  2.02924800E+004  2.96110705E-026
  2.02928000E+004  3.04241170E-026
  2.02931200E+004  3.12393697E-026
  2.02934400E+004  3.18269011E-026
  2.02937600E+004  3.26651267E-026
  2.02940800E+004  3.34972012E-026
  2.02944000E+004  3.43212158E-026
  2.02947200E+004  3.51355084E-026
  2.02950400E+004  3.59962716E-026
  2.02953600E+004  3.67921713E-026
  2.02956800E+004  3.82086883E-026
  2.02960000E+004  3.90412738E-026
  2.02963200E+004  3.98776432E-026
  2.02966400E+004  4.06967634E-026
  2.02969600E+004  4.15087589E-026
  2.02972800E+004  4.23068120E-026
  2.02976000E+004  4.30900824E-026
  2.02979200E+004  4.38578201E-026
  2.02982400E+004  4.46093583E-026
  2.02985600E+004  4.53441302E-026
  2.02988800E+004  4.60616836E-026
  2.02992000E+004  4.67616273E-026
  2.02995200E+004  4.74437158E-026
  2.02998400E+004  4.81078092E-026
  2.03001600E+004  4.87538965E-026
  2.03004800E+004  4.93820015E-026
  2.03008000E+004  4.99925374E-026
  2.03011200E+004  5.05854247E-026
  2.03014400E+004  5.11612410E-026
  2.03017600E+004  5.17196829E-026
  2.03020800E+004  5.22628625E-026
  2.03024000E+004  5.27910052E-026
  2.03027200E+004  5.33011477E-026
  2.03030400E+004  5.38015611E-026
  2.03033600E+004  5.42892569E-026
  2.03036800E+004  5.47652072E-026
  2.03040000E+004  5.52305301E-026
  2.03043200E+004  5.56863965E-026
  2.03046400E+004  5.61336186E-026
  2.03049600E+004  5.65734657E-026
  2.03052800E+004  5.70070705E-026
  2.03056000E+004  5.74355015E-026
  2.03059200E+004  5.78598432E-026
  2.03062400E+004  5.82811123E-026
  2.03065600E+004  5.87074129E-026
  2.03068800E+004  5.91262602E-026
  2.03072000E+004  5.95585859E-026
  2.03075200E+004  5.99790887E-026
  2.03078400E+004  6.04007401E-026
  2.03081600E+004  6.08240197E-026
  2.03084800E+004  6.12492802E-026
  2.03088000E+004  6.16864741E-026
  2.03091200E+004  6.21172231E-026
  2.03094400E+004  6.25855294E-026
  2.03097600E+004  6.30244325E-026
  2.03100800E+004  6.34651497E-026
  2.03104000E+004  6.39070553E-026
  2.03107200E+004  6.43491614E-026
  2.03110400E+004  6.47838823E-026
  2.03113600E+004  6.52245339E-026
  2.03116800E+004  6.56550087E-026
  2.03120000E+004  6.60885249E-026
  2.03123200E+004  6.65222260E-026
  2.03126400E+004  6.69416751E-026
  2.03129600E+004  6.73509589E-026
  2.03132800E+004  6.77478563E-026
  2.03136000E+004  6.81302012E-026
  2.03139200E+004  6.84956502E-026
  2.03142400E+004  6.88417806E-026
  2.03145600E+004  6.91661456E-026
  2.03148800E+004  6.94661160E-026
  2.03152000E+004  6.97391559E-026
  2.03155200E+004  6.99895225E-026
  2.03158400E+004  7.02017711E-026
  2.03161600E+004  7.03796526E-026
  2.03164800E+004  7.05203561E-026
  2.03168000E+004  7.06216421E-026
  2.03171200E+004  7.06844601E-026
  2.03174400E+004  7.07004801E-026
  2.03177600E+004  7.06705896E-026
  2.03180800E+004  7.05929145E-026
  2.03184000E+004  7.04656856E-026
  2.03187200E+004  7.04562854E-026
  2.03190400E+004  7.02453049E-026
  2.03193600E+004  6.99828449E-026
  2.03196800E+004  6.96681986E-026
  2.03200000E+004  6.93009079E-026
  2.03203200E+004  6.88807703E-026
  2.03206400E+004  6.82591511E-026
  2.03209600E+004  6.77436667E-026
  2.03212800E+004  6.71814320E-026
  2.03216000E+004  6.65666880E-026
  2.03219200E+004  6.59097339E-026
  2.03222400E+004  6.51950236E-026
  2.03225600E+004  6.44323683E-026
  2.03228800E+004  6.35946731E-026
  2.03232000E+004  6.30475052E-026
  2.03235200E+004  6.21926172E-026
  2.03238400E+004  6.13020549E-026
  2.03241600E+004  6.03790638E-026
  2.03244800E+004  5.94267783E-026
  2.03248000E+004  5.84503516E-026
  2.03251200E+004  5.74500192E-026
  2.03254400E+004  5.64309699E-026
  2.03257600E+004  5.53969273E-026
  2.03260800E+004  5.43516812E-026
  2.03264000E+004  5.32990658E-026
  2.03267200E+004  5.23702674E-026
  2.03270400E+004  5.13292399E-026
  2.03273600E+004  5.02938682E-026
  2.03276800E+004  4.92680565E-026
  2.03280000E+004  4.82556474E-026
  2.03283200E+004  4.72604001E-026
  2.03286400E+004  4.62898448E-026
  2.03289600E+004  4.49823498E-026
  2.03292800E+004  4.40985520E-026
  2.03296000E+004  4.32421495E-026
  2.03299200E+004  4.24164930E-026
  2.03302400E+004  4.16247293E-026
  2.03305600E+004  4.08570221E-026
  2.03308800E+004  4.01429590E-026
  2.03312000E+004  3.94707347E-026
  2.03315200E+004  3.88425554E-026
  2.03318400E+004  3.82603692E-026
  2.03321600E+004  3.77258114E-026
  2.03324800E+004  3.72403851E-026
  2.03328000E+004  3.68051740E-026
  2.03331200E+004  3.64210358E-026
  2.03334400E+004  3.60885325E-026
  2.03337600E+004  3.58080038E-026
  2.03340800E+004  3.55794753E-026
  2.03344000E+004  3.54026962E-026
  2.03347200E+004  3.52771788E-026
  2.03350400E+004  3.52021918E-026
  2.03353600E+004  3.51889938E-026
  2.03356800E+004  3.52131209E-026
  2.03360000E+004  3.52841308E-026
  2.03363200E+004  3.53814918E-026
  2.03366400E+004  3.55429494E-026
  2.03369600E+004  3.57454251E-026
  2.03372800E+004  3.59864730E-026
  2.03376000E+004  3.62636906E-026
  2.03379200E+004  3.65744443E-026
  2.03382400E+004  3.69159317E-026
  2.03385600E+004  3.71719066E-026
  2.03388800E+004  3.75780803E-026
  2.03392000E+004  3.80020395E-026
  2.03395200E+004  3.84562824E-026
  2.03398400E+004  3.89157113E-026
  2.03401600E+004  3.93860198E-026
  2.03404800E+004  3.98638827E-026
  2.03408000E+004  4.03459239E-026
  2.03411200E+004  4.08288211E-026
  2.03414400E+004  4.13091884E-026
  2.03417600E+004  4.17836810E-026
  2.03420800E+004  4.22489933E-026
  2.03424000E+004  4.27019033E-026
  2.03427200E+004  4.31313544E-026
  2.03430400E+004  4.35507634E-026
  2.03433600E+004  4.39483986E-026
  2.03436800E+004  4.43213728E-026
  2.03440000E+004  4.46873681E-026
  2.03443200E+004  4.50053058E-026
  2.03446400E+004  4.52910192E-026
  2.03449600E+004  4.55422403E-026
  2.03452800E+004  4.57047928E-026
  2.03456000E+004  4.59068674E-026
  2.03459200E+004  4.54733076E-026
  2.03462400E+004  4.56363738E-026
  2.03465600E+004  4.57502947E-026
  2.03468800E+004  4.58145317E-026
  2.03472000E+004  4.58287285E-026
  2.03475200E+004  4.57927154E-026
  2.03478400E+004  4.57065088E-026
  2.03481600E+004  4.55703150E-026
  2.03484800E+004  4.53845488E-026
  2.03488000E+004  4.51497594E-026
  2.03491200E+004  4.48667298E-026
  2.03494400E+004  4.45363945E-026
  2.03497600E+004  4.41599161E-026
  2.03500800E+004  4.37385526E-026
  2.03504000E+004  4.32760340E-026
  2.03507200E+004  4.27697069E-026
  2.03510400E+004  4.22233453E-026
  2.03513600E+004  4.16386546E-026
  2.03516800E+004  4.10180359E-026
  2.03520000E+004  4.03634043E-026
  2.03523200E+004  3.96769810E-026
  2.03526400E+004  3.89610732E-026
  2.03529600E+004  3.82207623E-026
  2.03532800E+004  3.74533948E-026
  2.03536000E+004  3.66638838E-026
  2.03539200E+004  3.58547231E-026
  2.03542400E+004  3.50284595E-026
  2.03545600E+004  3.41875628E-026
  2.03548800E+004  3.37311454E-026
  2.03552000E+004  3.29147187E-026
  2.03555200E+004  3.20958418E-026
  2.03558400E+004  3.12773457E-026
  2.03561600E+004  3.04619757E-026
  2.03564800E+004  2.96524437E-026
  2.03568000E+004  2.88594404E-026
  2.03571200E+004  2.80640276E-026
  2.03574400E+004  2.72893273E-026
  2.03577600E+004  2.65181730E-026
  2.03580800E+004  2.57792230E-026
  2.03584000E+004  2.50607374E-026
  2.03587200E+004  2.43648419E-026
  2.03590400E+004  2.36893448E-026
  2.03593600E+004  2.30402758E-026
  2.03596800E+004  2.23953338E-026
  2.03600000E+004  2.18128333E-026
  2.03603200E+004  2.12614231E-026
  2.03606400E+004  2.07425485E-026
  2.03609600E+004  2.02574535E-026
  2.03612800E+004  1.98073091E-026
  2.03616000E+004  1.93931250E-026
  2.03619200E+004  1.90157757E-026
  2.03622400E+004  1.86902465E-026
  2.03625600E+004  1.84122627E-026
  2.03628800E+004  1.81731142E-026
  2.03632000E+004  1.79573643E-026
  2.03635200E+004  1.77815202E-026
  2.03638400E+004  1.76456576E-026
  2.03641600E+004  1.75497695E-026
  2.03644800E+004  1.74938999E-026
  2.03648000E+004  1.74831995E-026
  2.03651200E+004  1.75066242E-026
  2.03654400E+004  1.75688045E-026
  2.03657600E+004  1.76691175E-026
  2.03660800E+004  1.78007230E-026
  2.03664000E+004  1.79754660E-026
  2.03667200E+004  1.81858715E-026
  2.03670400E+004  1.84306937E-026
  2.03673600E+004  1.87058286E-026
  2.03676800E+004  1.90161204E-026
  2.03680000E+004  1.93569116E-026
  2.03683200E+004  1.97267013E-026
  2.03686400E+004  2.01238633E-026
  2.03689600E+004  2.04754157E-026
  2.03692800E+004  2.16117503E-026
  2.03696000E+004  2.21830528E-026
  2.03699200E+004  2.27817485E-026
  2.03702400E+004  2.34066360E-026
  2.03705600E+004  2.40564711E-026
  2.03708800E+004  2.47299728E-026
  2.03712000E+004  2.56006869E-026
  2.03715200E+004  2.63379044E-026
  2.03718400E+004  2.70968433E-026
  2.03721600E+004  2.78769868E-026
  2.03724800E+004  2.86775674E-026
  2.03728000E+004  2.94970276E-026
  2.03731200E+004  3.07335107E-026
  2.03734400E+004  3.13824153E-026
  2.03737600E+004  3.23284312E-026
  2.03740800E+004  3.32907265E-026
  2.03744000E+004  3.42689115E-026
  2.03747200E+004  3.52626608E-026
  2.03750400E+004  3.62755752E-026
  2.03753600E+004  3.72985468E-026
  2.03756800E+004  3.83473305E-026
  2.03760000E+004  3.94028223E-026
  2.03763200E+004  4.04732089E-026
  2.03766400E+004  4.15585318E-026
  2.03769600E+004  4.25504092E-026
  2.03772800E+004  4.36775787E-026
  2.03776000E+004  4.48196241E-026
  2.03779200E+004  4.59796292E-026
  2.03782400E+004  4.71513225E-026
  2.03785600E+004  4.83385595E-026
  2.03788800E+004  4.95385544E-026
  2.03792000E+004  5.07584983E-026
  2.03795200E+004  5.19953024E-026
  2.03798400E+004  5.32493424E-026
  2.03801600E+004  5.45210476E-026
  2.03804800E+004  5.60723469E-026
  2.03808000E+004  5.74109077E-026
  2.03811200E+004  5.87710910E-026
  2.03814400E+004  6.01774676E-026
  2.03817600E+004  6.15847507E-026
  2.03820800E+004  6.30147560E-026
  2.03824000E+004  6.44696665E-026
  2.03827200E+004  6.59453771E-026
  2.03830400E+004  6.74435362E-026
  2.03833600E+004  6.89637086E-026
  2.03836800E+004  7.05053458E-026
  2.03840000E+004  7.20674593E-026
  2.03843200E+004  7.36490646E-026
  2.03846400E+004  7.52488741E-026
  2.03849600E+004  7.68653605E-026
  2.03852800E+004  7.85008487E-026
  2.03856000E+004  8.01347718E-026
  2.03859200E+004  8.17913195E-026
  2.03862400E+004  8.34561813E-026
  2.03865600E+004  8.51259648E-026
  2.03868800E+004  8.67979325E-026
  2.03872000E+004  8.84687325E-026
  2.03875200E+004  9.01349956E-026
  2.03878400E+004  9.17929035E-026
  2.03881600E+004  9.34456739E-026
  2.03884800E+004  9.50756591E-026
  2.03888000E+004  9.66849485E-026
  2.03891200E+004  9.82690740E-026
  2.03894400E+004  9.98234309E-026
  2.03897600E+004  1.01334334E-025
  2.03900800E+004  1.02815903E-025
  2.03904000E+004  1.04253254E-025
  2.03907200E+004  1.05641519E-025
  2.03910400E+004  1.06975835E-025
  2.03913600E+004  1.08257193E-025
  2.03916800E+004  1.09488996E-025
  2.03920000E+004  1.10635741E-025
  2.03923200E+004  1.11710021E-025
  2.03926400E+004  1.12707401E-025
  2.03929600E+004  1.13623850E-025
  2.03932800E+004  1.14455362E-025
  2.03936000E+004  1.15588957E-025
  2.03939200E+004  1.16284924E-025
  2.03942400E+004  1.17109741E-025
  2.03945600E+004  1.17651524E-025
  2.03948800E+004  1.18100545E-025
  2.03952000E+004  1.18455289E-025
  2.03955200E+004  1.18720542E-025
  2.03958400E+004  1.18865054E-025
  2.03961600E+004  1.18934719E-025
  2.03964800E+004  1.18907983E-025
  2.03968000E+004  1.18785416E-025
  2.03971200E+004  1.18574054E-025
  2.03974400E+004  1.18263918E-025
  2.03977600E+004  1.17862239E-025
  2.03980800E+004  1.17371247E-025
  2.03984000E+004  1.16793554E-025
  2.03987200E+004  1.16132147E-025
  2.03990400E+004  1.15390351E-025
  2.03993600E+004  1.14571870E-025
  2.03996800E+004  1.13680670E-025
  2.04000000E+004  1.12721007E-025
  2.04003200E+004  1.11697422E-025
  2.04006400E+004  1.10612496E-025
  2.04009600E+004  1.09475716E-025
  2.04012800E+004  1.08289780E-025
  2.04016000E+004  1.07059930E-025
  2.04019200E+004  1.05791503E-025
  2.04022400E+004  1.04489901E-025
  2.04025600E+004  1.03160551E-025
  2.04028800E+004  1.01808877E-025
  2.04032000E+004  1.00456829E-025
  2.04035200E+004  9.90760614E-026
  2.04038400E+004  9.76917811E-026
  2.04041600E+004  9.63063301E-026
  2.04044800E+004  9.49246286E-026
  2.04048000E+004  9.35513497E-026
  2.04051200E+004  9.18610672E-026
  2.04054400E+004  9.05770916E-026
  2.04057600E+004  8.92900018E-026
  2.04060800E+004  8.80249684E-026
  2.04064000E+004  8.67857046E-026
  2.04067200E+004  8.57769668E-026
  2.04070400E+004  8.46150807E-026
  2.04073600E+004  8.34981440E-026
  2.04076800E+004  8.24205628E-026
  2.04080000E+004  8.13844083E-026
  2.04083200E+004  8.03913314E-026
  2.04086400E+004  7.94853953E-026
  2.04089600E+004  7.85870131E-026
  2.04092800E+004  7.77350292E-026
  2.04096000E+004  7.69296850E-026
  2.04099200E+004  7.61708766E-026
  2.04102400E+004  7.54581607E-026
  2.04105600E+004  7.48047118E-026
  2.04108800E+004  7.41831891E-026
  2.04112000E+004  7.36046879E-026
  2.04115200E+004  7.30676229E-026
  2.04118400E+004  7.25700936E-026
  2.04121600E+004  7.21099894E-026
  2.04124800E+004  7.16715413E-026
  2.04128000E+004  7.12805901E-026
  2.04131200E+004  7.08943171E-026
  2.04134400E+004  7.05471593E-026
  2.04137600E+004  7.02457133E-026
  2.04140800E+004  6.99611741E-026
  2.04144000E+004  6.96944642E-026
  2.04147200E+004  6.94424077E-026
  2.04150400E+004  6.91971446E-026
  2.04153600E+004  6.89663121E-026
  2.04156800E+004  6.87411798E-026
  2.04160000E+004  6.85188263E-026
  2.04163200E+004  6.82964069E-026
  2.04166400E+004  6.80711752E-026
  2.04169600E+004  6.78405011E-026
  2.04172800E+004  6.76018892E-026
  2.04176000E+004  6.73529833E-026
  2.04179200E+004  6.70915940E-026
  2.04182400E+004  6.68156994E-026
  2.04185600E+004  6.65234567E-026
  2.04188800E+004  6.62132117E-026
  2.04192000E+004  6.58140743E-026
  2.04195200E+004  6.49244815E-026
  2.04198400E+004  6.46175121E-026
  2.04201600E+004  6.42815224E-026
  2.04204800E+004  6.39163398E-026
  2.04208000E+004  6.35372559E-026
  2.04211200E+004  6.31155664E-026
  2.04214400E+004  6.25078528E-026
  2.04217600E+004  6.24220040E-026
  2.04220800E+004  6.19748074E-026
  2.04224000E+004  6.15035971E-026
  2.04227200E+004  6.10090450E-026
  2.04230400E+004  6.04946998E-026
  2.04233600E+004  5.95933739E-026
  2.04236800E+004  5.90827978E-026
  2.04240000E+004  5.85549676E-026
  2.04243200E+004  5.80059646E-026
  2.04246400E+004  5.74514170E-026
  2.04249600E+004  5.68732034E-026
  2.04252800E+004  5.62830458E-026
  2.04256000E+004  5.56796351E-026
  2.04259200E+004  5.50757488E-026
  2.04262400E+004  5.44547358E-026
  2.04265600E+004  5.38392773E-026
  2.04268800E+004  5.32220965E-026
  2.04272000E+004  5.26051551E-026
  2.04275200E+004  5.19903576E-026
  2.04278400E+004  5.13795447E-026
  2.04281600E+004  5.07739833E-026
  2.04284800E+004  5.03787938E-026
  2.04288000E+004  4.98321495E-026
  2.04291200E+004  4.92829079E-026
  2.04294400E+004  4.87484775E-026
  2.04297600E+004  4.82304109E-026
  2.04300800E+004  4.77302550E-026
  2.04304000E+004  4.72518157E-026
  2.04307200E+004  4.65431220E-026
  2.04310400E+004  4.61315709E-026
  2.04313600E+004  4.57405697E-026
  2.04316800E+004  4.53712711E-026
  2.04320000E+004  4.50035797E-026
  2.04323200E+004  4.46834413E-026
  2.04326400E+004  4.43859129E-026
  2.04329600E+004  4.41162030E-026
  2.04332800E+004  4.38727554E-026
  2.04336000E+004  4.42405797E-026
  2.04339200E+004  4.41196226E-026
  2.04342400E+004  4.40333229E-026
  2.04345600E+004  4.39825887E-026
  2.04348800E+004  4.39681673E-026
  2.04352000E+004  4.39907441E-026
  2.04355200E+004  4.40504488E-026
  2.04358400E+004  4.41494978E-026
  2.04361600E+004  4.42870277E-026
  2.04364800E+004  4.44630467E-026
  2.04368000E+004  4.46784394E-026
  2.04371200E+004  4.49329045E-026
  2.04374400E+004  4.52433859E-026
  2.04377600E+004  4.55779561E-026
  2.04380800E+004  4.59532958E-026
  2.04384000E+004  4.63596378E-026
  2.04387200E+004  4.70643597E-026
  2.04390400E+004  4.75830692E-026
  2.04393600E+004  4.81415519E-026
  2.04396800E+004  4.87395202E-026
  2.04400000E+004  4.93763462E-026
  2.04403200E+004  5.00512553E-026
  2.04406400E+004  5.07635111E-026
  2.04409600E+004  5.15120883E-026
  2.04412800E+004  5.22959456E-026
  2.04416000E+004  5.31086290E-026
  2.04419200E+004  5.39425292E-026
  2.04422400E+004  5.48272134E-026
  2.04425600E+004  5.57416791E-026
  2.04428800E+004  5.66843749E-026
  2.04432000E+004  5.77846827E-026
  2.04435200E+004  5.87941925E-026
  2.04438400E+004  5.94921119E-026
  2.04441600E+004  6.05849506E-026
  2.04444800E+004  6.14936135E-026
  2.04448000E+004  6.26411045E-026
  2.04451200E+004  6.38004952E-026
  2.04454400E+004  6.49701300E-026
  2.04457600E+004  6.61482002E-026
  2.04460800E+004  6.73277980E-026
  2.04464000E+004  6.85176769E-026
  2.04467200E+004  6.97101286E-026
  2.04470400E+004  7.09030589E-026
  2.04473600E+004  7.20888494E-026
  2.04476800E+004  7.32767617E-026
  2.04480000E+004  7.44584152E-026
  2.04483200E+004  7.56314716E-026
  2.04486400E+004  7.67935485E-026
  2.04489600E+004  7.79422034E-026
  2.04492800E+004  7.90749752E-026
  2.04496000E+004  8.01893539E-026
  2.04499200E+004  8.12828130E-026
  2.04502400E+004  8.23528005E-026
  2.04505600E+004  8.33967498E-026
  2.04508800E+004  8.44121284E-026
  2.04512000E+004  8.53962795E-026
  2.04515200E+004  8.63466690E-026
  2.04518400E+004  8.72620070E-026
  2.04521600E+004  8.81507452E-026
  2.04524800E+004  8.89862899E-026
  2.04528000E+004  8.97781561E-026
  2.04531200E+004  9.05239250E-026
  2.04534400E+004  9.12059720E-026
  2.04537600E+004  9.18541349E-026
  2.04540800E+004  9.24491494E-026
  2.04544000E+004  9.29890965E-026
  2.04547200E+004  9.34974777E-026
  2.04550400E+004  9.39379344E-026
  2.04553600E+004  9.43049508E-026
  2.04556800E+004  9.45874964E-026
  2.04560000E+004  9.50241977E-026
  2.04563200E+004  9.52244395E-026
  2.04566400E+004  9.53601654E-026
  2.04569600E+004  9.52390166E-026
  2.04572800E+004  9.52636600E-026
  2.04576000E+004  9.52196937E-026
  2.04579200E+004  9.52383360E-026
  2.04582400E+004  9.50720136E-026
  2.04585600E+004  9.48385687E-026
  2.04588800E+004  9.45111650E-026
  2.04592000E+004  9.41504649E-026
  2.04595200E+004  9.37244881E-026
  2.04598400E+004  9.32343887E-026
  2.04601600E+004  9.26815261E-026
  2.04604800E+004  9.20674645E-026
  2.04608000E+004  9.13814435E-026
  2.04611200E+004  9.06518164E-026
  2.04614400E+004  8.98667483E-026
  2.04617600E+004  8.90285917E-026
  2.04620800E+004  8.81438564E-026
  2.04624000E+004  8.72077413E-026
  2.04627200E+004  8.62266635E-026
  2.04630400E+004  8.52036228E-026
  2.04633600E+004  8.41417560E-026
  2.04636800E+004  8.30443113E-026
  2.04640000E+004  8.19237633E-026
  2.04643200E+004  8.07625393E-026
  2.04646400E+004  7.95803752E-026
  2.04649600E+004  7.83765635E-026
  2.04652800E+004  7.71547075E-026
  2.04656000E+004  7.59185706E-026
  2.04659200E+004  7.46714923E-026
  2.04662400E+004  7.34171920E-026
  2.04665600E+004  7.21592170E-026
  2.04668800E+004  7.09010526E-026
  2.04672000E+004  6.96461037E-026
  2.04675200E+004  6.83976767E-026
  2.04678400E+004  6.71722642E-026
  2.04681600E+004  6.59478699E-026
  2.04684800E+004  6.47393086E-026
  2.04688000E+004  6.35493353E-026
  2.04691200E+004  6.23806434E-026
  2.04694400E+004  6.12354017E-026
  2.04697600E+004  6.01158289E-026
  2.04700800E+004  5.90240271E-026
  2.04704000E+004  5.79616786E-026
  2.04707200E+004  5.69415593E-026
  2.04710400E+004  5.59308665E-026
  2.04713600E+004  5.49678645E-026
  2.04716800E+004  5.40389736E-026
  2.04720000E+004  5.28031446E-026
  2.04723200E+004  5.19804081E-026
  2.04726400E+004  5.11893138E-026
  2.04729600E+004  5.04240148E-026
  2.04732800E+004  4.96970705E-026
  2.04736000E+004  4.89936231E-026
  2.04739200E+004  4.83295972E-026
  2.04742400E+004  4.77570840E-026
  2.04745600E+004  4.71597189E-026
  2.04748800E+004  4.65908565E-026
  2.04752000E+004  4.60394413E-026
  2.04755200E+004  4.55319563E-026
  2.04758400E+004  4.50420949E-026
  2.04761600E+004  4.45713718E-026
  2.04764800E+004  4.41250063E-026
  2.04768000E+004  4.36974123E-026
  2.04771200E+004  4.32877296E-026
  2.04774400E+004  4.28918297E-026
  2.04777600E+004  4.25086686E-026
  2.04780800E+004  4.21361823E-026
  2.04784000E+004  4.17723091E-026
  2.04787200E+004  4.13697144E-026
  2.04790400E+004  4.10373570E-026
  2.04793600E+004  4.07236037E-026
  2.04796800E+004  4.07676979E-026
  2.04800000E+004  4.04953354E-026
  2.04803200E+004  4.02248966E-026
  2.04806400E+004  3.99533621E-026
  2.04809600E+004  3.96838960E-026
  2.04812800E+004  3.94142474E-026
  2.04816000E+004  3.91434891E-026
  2.04819200E+004  3.88712842E-026
  2.04822400E+004  3.85999261E-026
  2.04825600E+004  3.83246192E-026
  2.04828800E+004  3.80477465E-026
  2.04832000E+004  3.77695997E-026
  2.04835200E+004  3.74906199E-026
  2.04838400E+004  3.66606694E-026
  2.04841600E+004  3.64405405E-026
  2.04844800E+004  3.62164101E-026
  2.04848000E+004  3.59896372E-026
  2.04851200E+004  3.58733027E-026
  2.04854400E+004  3.56591898E-026
  2.04857600E+004  3.54456975E-026
  2.04860800E+004  3.52413771E-026
  2.04864000E+004  3.50446714E-026
  2.04867200E+004  3.48691066E-026
  2.04870400E+004  3.46950687E-026
  2.04873600E+004  3.45349620E-026
  2.04876800E+004  3.43907951E-026
  2.04880000E+004  3.42493331E-026
  2.04883200E+004  3.41446966E-026
  2.04886400E+004  3.40601748E-026
  2.04889600E+004  3.43178616E-026
  2.04892800E+004  3.43678837E-026
  2.04896000E+004  3.44486636E-026
  2.04899200E+004  3.45628925E-026
  2.04902400E+004  3.47123854E-026
  2.04905600E+004  3.48990702E-026
  2.04908800E+004  3.51247507E-026
  2.04912000E+004  3.53909809E-026
  2.04915200E+004  3.57018232E-026
  2.04918400E+004  3.60536299E-026
  2.04921600E+004  3.64497603E-026
  2.04924800E+004  3.68910500E-026
  2.04928000E+004  3.73781247E-026
  2.04931200E+004  3.79113900E-026
  2.04934400E+004  3.84910280E-026
  2.04937600E+004  3.89966419E-026
  2.04940800E+004  3.96815655E-026
  2.04944000E+004  4.04108487E-026
  2.04947200E+004  4.11837106E-026
  2.04950400E+004  4.19994788E-026
  2.04953600E+004  4.28569816E-026
  2.04956800E+004  4.37549646E-026
  2.04960000E+004  4.46917863E-026
  2.04963200E+004  4.56656682E-026
  2.04966400E+004  4.66748292E-026
  2.04969600E+004  4.77170303E-026
  2.04972800E+004  4.87899360E-026
  2.04976000E+004  4.98910340E-026
  2.04979200E+004  5.10263804E-026
  2.04982400E+004  5.21920153E-026
  2.04985600E+004  5.33639134E-026
  2.04988800E+004  5.45527034E-026
  2.04992000E+004  5.57552165E-026
  2.04995200E+004  5.69683749E-026
  2.04998400E+004  5.81883348E-026
  2.05001600E+004  5.94118691E-026
  2.05004800E+004  6.06354618E-026
  2.05008000E+004  6.18555535E-026
  2.05011200E+004  6.30685171E-026
  2.05014400E+004  6.42708230E-026
  2.05017600E+004  6.54588190E-026
  2.05020800E+004  6.66278252E-026
  2.05024000E+004  6.77654461E-026
  2.05027200E+004  6.88903542E-026
  2.05030400E+004  6.99865751E-026
  2.05033600E+004  7.11229785E-026
  2.05036800E+004  7.21601797E-026
  2.05040000E+004  7.31595653E-026
  2.05043200E+004  7.41180373E-026
  2.05046400E+004  7.50324142E-026
  2.05049600E+004  7.58998579E-026
  2.05052800E+004  7.66822801E-026
  2.05056000E+004  7.74523485E-026
  2.05059200E+004  7.81674680E-026
  2.05062400E+004  7.88497600E-026
  2.05065600E+004  7.92804845E-026
  2.05068800E+004  7.98393927E-026
  2.05072000E+004  8.03337908E-026
  2.05075200E+004  8.07622592E-026
  2.05078400E+004  8.11235536E-026
  2.05081600E+004  8.13011742E-026
  2.05084800E+004  8.15378088E-026
  2.05088000E+004  8.18512981E-026
  2.05091200E+004  8.19628852E-026
  2.05094400E+004  8.19952993E-026
  2.05097600E+004  8.19683468E-026
  2.05100800E+004  8.18719040E-026
  2.05104000E+004  8.17065034E-026
  2.05107200E+004  8.14728726E-026
  2.05110400E+004  8.11719363E-026
  2.05113600E+004  8.08048147E-026
  2.05116800E+004  8.03728210E-026
  2.05120000E+004  7.98774573E-026
  2.05123200E+004  7.93168080E-026
  2.05126400E+004  7.87053115E-026
  2.05129600E+004  7.80316007E-026
  2.05132800E+004  7.73023431E-026
  2.05136000E+004  7.65199101E-026
  2.05139200E+004  7.56934525E-026
  2.05142400E+004  7.48053918E-026
  2.05145600E+004  7.38903656E-026
  2.05148800E+004  7.29245535E-026
  2.05152000E+004  7.19195699E-026
  2.05155200E+004  7.08785355E-026
  2.05158400E+004  6.98046487E-026
  2.05161600E+004  6.87010428E-026
  2.05164800E+004  6.75713001E-026
  2.05168000E+004  6.64186206E-026
  2.05171200E+004  6.52463900E-026
  2.05174400E+004  6.40579289E-026
  2.05177600E+004  6.28566086E-026
  2.05180800E+004  6.16332017E-026
  2.05184000E+004  6.04174392E-026
  2.05187200E+004  5.91984798E-026
  2.05190400E+004  5.79794917E-026
  2.05193600E+004  5.67635333E-026
  2.05196800E+004  5.55534418E-026
  2.05200000E+004  5.43536082E-026
  2.05203200E+004  5.31640963E-026
  2.05206400E+004  5.19886514E-026
  2.05209600E+004  5.08201302E-026
  2.05212800E+004  4.98978366E-026
  2.05216000E+004  4.88043865E-026
  2.05219200E+004  4.77360006E-026
  2.05222400E+004  4.66945764E-026
  2.05225600E+004  4.56882431E-026
  2.05228800E+004  4.47064425E-026
  2.05232000E+004  4.37562557E-026
  2.05235200E+004  4.30574271E-026
  2.05238400E+004  4.22019795E-026
  2.05241600E+004  4.13809753E-026
  2.05244800E+004  4.05365948E-026
  2.05248000E+004  3.98059897E-026
  2.05251200E+004  3.91070531E-026
  2.05254400E+004  3.84468752E-026
  2.05257600E+004  3.78276930E-026
  2.05260800E+004  3.72471923E-026
  2.05264000E+004  3.67056186E-026
  2.05267200E+004  3.62027562E-026
  2.05270400E+004  3.57382602E-026
  2.05273600E+004  3.53106749E-026
  2.05276800E+004  3.49215505E-026
  2.05280000E+004  3.45691135E-026
  2.05283200E+004  3.42526258E-026
  2.05286400E+004  3.43183739E-026
  2.05289600E+004  3.41116063E-026
  2.05292800E+004  3.38243203E-026
  2.05296000E+004  3.40014725E-026
  2.05299200E+004  3.36148767E-026
  2.05302400E+004  3.36379219E-026
  2.05305600E+004  3.36950163E-026
  2.05308800E+004  3.37983503E-026
  2.05312000E+004  3.39249229E-026
  2.05315200E+004  3.40856497E-026
  2.05318400E+004  3.42805346E-026
  2.05321600E+004  3.45095491E-026
  2.05324800E+004  3.47704983E-026
  2.05328000E+004  3.50682148E-026
  2.05331200E+004  3.54002075E-026
  2.05334400E+004  3.57664468E-026
  2.05337600E+004  3.61670170E-026
  2.05340800E+004  3.66019639E-026
  2.05344000E+004  3.70713251E-026
  2.05347200E+004  3.75789020E-026
  2.05350400E+004  3.81175793E-026
  2.05353600E+004  3.90651921E-026
  2.05356800E+004  3.97400147E-026
  2.05360000E+004  4.04536820E-026
  2.05363200E+004  4.12065848E-026
  2.05366400E+004  4.19990325E-026
  2.05369600E+004  4.28210877E-026
  2.05372800E+004  4.36945525E-026
  2.05376000E+004  4.46079362E-026
  2.05379200E+004  4.55613606E-026
  2.05382400E+004  4.65547425E-026
  2.05385600E+004  4.75878917E-026
  2.05388800E+004  4.86604823E-026
  2.05392000E+004  4.97659168E-026
  2.05395200E+004  5.04591188E-026
  2.05398400E+004  5.16964220E-026
  2.05401600E+004  5.29727678E-026
  2.05404800E+004  5.42739880E-026
  2.05408000E+004  5.56056073E-026
  2.05411200E+004  5.69665444E-026
  2.05414400E+004  5.83554937E-026
  2.05417600E+004  5.97685814E-026
  2.05420800E+004  6.12091700E-026
  2.05424000E+004  6.26726505E-026
  2.05427200E+004  6.41569118E-026
  2.05430400E+004  6.56596338E-026
  2.05433600E+004  6.71783051E-026
  2.05436800E+004  6.87108909E-026
  2.05440000E+004  7.02532455E-026
  2.05443200E+004  7.18029067E-026
  2.05446400E+004  7.33755272E-026
  2.05449600E+004  7.53778317E-026
  2.05452800E+004  7.69839346E-026
  2.05456000E+004  7.85890972E-026
  2.05459200E+004  8.01899366E-026
  2.05462400E+004  8.17832268E-026
  2.05465600E+004  8.33654415E-026
  2.05468800E+004  8.49331148E-026
  2.05472000E+004  8.64873830E-026
  2.05475200E+004  8.80159089E-026
  2.05478400E+004  8.95193729E-026
  2.05481600E+004  9.09870031E-026
  2.05484800E+004  9.24171976E-026
  2.05488000E+004  9.38270513E-026
  2.05491200E+004  9.52018299E-026
  2.05494400E+004  9.65309153E-026
  2.05497600E+004  9.78146056E-026
  2.05500800E+004  9.90503488E-026
  2.05504000E+004  1.00235048E-025
  2.05507200E+004  1.01365995E-025
  2.05510400E+004  1.02440642E-025
  2.05513600E+004  1.03456597E-025
  2.05516800E+004  1.04411661E-025
  2.05520000E+004  1.05303817E-025
  2.05523200E+004  1.06142515E-025
  2.05526400E+004  1.07014634E-025
  2.05529600E+004  1.07722177E-025
  2.05532800E+004  1.08362164E-025
  2.05536000E+004  1.08933812E-025
  2.05539200E+004  1.09371640E-025
  2.05542400E+004  1.09811764E-025
  2.05545600E+004  1.10181559E-025
  2.05548800E+004  1.10481095E-025
  2.05552000E+004  1.10710650E-025
  2.05555200E+004  1.10870706E-025
  2.05558400E+004  1.10962384E-025
  2.05561600E+004  1.10985719E-025
  2.05564800E+004  1.10942134E-025
  2.05568000E+004  1.10810257E-025
  2.05571200E+004  1.10639070E-025
  2.05574400E+004  1.10404837E-025
  2.05577600E+004  1.10109226E-025
  2.05580800E+004  1.09755426E-025
  2.05584000E+004  1.09347148E-025
  2.05587200E+004  1.08879524E-025
  2.05590400E+004  1.08358315E-025
  2.05593600E+004  1.07649723E-025
  2.05596800E+004  1.07042324E-025
  2.05600000E+004  1.06386464E-025
  2.05603200E+004  1.05684418E-025
  2.05606400E+004  1.04938609E-025
  2.05609600E+004  1.04151252E-025
  2.05612800E+004  1.03324688E-025
  2.05616000E+004  1.02461169E-025
  2.05619200E+004  1.01562943E-025
  2.05622400E+004  1.00632053E-025
  2.05625600E+004  9.96706086E-026
  2.05628800E+004  9.86761036E-026
  2.05632000E+004  9.76599074E-026
  2.05635200E+004  9.66207739E-026
  2.05638400E+004  9.55595504E-026
  2.05641600E+004  9.44683052E-026
  2.05644800E+004  9.33678688E-026
  2.05648000E+004  9.22369453E-026
  2.05651200E+004  9.10977177E-026
  2.05654400E+004  8.99424183E-026
  2.05657600E+004  8.87720996E-026
  2.05660800E+004  8.76402522E-026
  2.05664000E+004  8.64489934E-026
  2.05667200E+004  8.52461423E-026
  2.05670400E+004  8.40325138E-026
  2.05673600E+004  8.28088302E-026
  2.05676800E+004  8.15758093E-026
  2.05680000E+004  8.03340469E-026
  2.05683200E+004  7.93973149E-026
  2.05686400E+004  7.81761367E-026
  2.05689600E+004  7.69515123E-026
  2.05692800E+004  7.57241839E-026
  2.05696000E+004  7.44949198E-026
  2.05699200E+004  7.32644932E-026
  2.05702400E+004  7.20324284E-026
  2.05705600E+004  7.08022153E-026
  2.05708800E+004  6.95732753E-026
  2.05712000E+004  6.83464863E-026
  2.05715200E+004  6.69368131E-026
  2.05718400E+004  6.57433623E-026
  2.05721600E+004  6.45474159E-026
  2.05724800E+004  6.37456816E-026
  2.05728000E+004  6.25993268E-026
  2.05731200E+004  6.14708916E-026
  2.05734400E+004  6.04311030E-026
  2.05737600E+004  5.91574910E-026
  2.05740800E+004  5.81005069E-026
  2.05744000E+004  5.75874936E-026
  2.05747200E+004  5.66318185E-026
  2.05750400E+004  5.56972651E-026
  2.05753600E+004  5.48015052E-026
  2.05756800E+004  5.39393846E-026
  2.05760000E+004  5.31055910E-026
  2.05763200E+004  5.23201399E-026
  2.05766400E+004  5.16206334E-026
  2.05769600E+004  5.09322234E-026
  2.05772800E+004  5.02877109E-026
  2.05776000E+004  4.96944229E-026
  2.05779200E+004  4.91551915E-026
  2.05782400E+004  4.86727932E-026
  2.05785600E+004  4.82499331E-026
  2.05788800E+004  4.75832190E-026
  2.05792000E+004  4.75587865E-026
  2.05795200E+004  4.73870664E-026
  2.05798400E+004  4.70132741E-026
  2.05801600E+004  4.70114754E-026
  2.05804800E+004  4.70810405E-026
  2.05808000E+004  4.72243711E-026
  2.05811200E+004  4.74331256E-026
  2.05814400E+004  4.77313734E-026
  2.05817600E+004  4.81196123E-026
  2.05820800E+004  4.85793011E-026
  2.05824000E+004  4.91210007E-026
  2.05827200E+004  4.97455131E-026
  2.05830400E+004  5.04533034E-026
  2.05833600E+004  5.12479924E-026
  2.05836800E+004  5.21228435E-026
  2.05840000E+004  5.30804083E-026
  2.05843200E+004  5.41199141E-026
  2.05846400E+004  5.52399137E-026
  2.05849600E+004  5.64498723E-026
  2.05852800E+004  5.77276347E-026
  2.05856000E+004  5.86453636E-026
  2.05859200E+004  6.01159689E-026
  2.05862400E+004  6.16512531E-026
  2.05865600E+004  6.32473457E-026
  2.05868800E+004  6.49011459E-026
  2.05872000E+004  6.66680411E-026
  2.05875200E+004  6.84320711E-026
  2.05878400E+004  7.02416679E-026
  2.05881600E+004  7.20921617E-026
  2.05884800E+004  7.39784963E-026
  2.05888000E+004  7.58947637E-026
  2.05891200E+004  7.79810991E-026
  2.05894400E+004  7.99571822E-026
  2.05897600E+004  8.19471829E-026
  2.05900800E+004  8.39448241E-026
  2.05904000E+004  8.59370810E-026
  2.05907200E+004  8.79312901E-026
  2.05910400E+004  8.99134268E-026
  2.05913600E+004  9.18767726E-026
  2.05916800E+004  9.38145753E-026
  2.05920000E+004  9.57202233E-026
  2.05923200E+004  9.75867544E-026
  2.05926400E+004  9.94076041E-026
  2.05929600E+004  1.01176242E-025
  2.05932800E+004  1.02886259E-025
  2.05936000E+004  1.04531412E-025
  2.05939200E+004  1.06105073E-025
  2.05942400E+004  1.07602676E-025
  2.05945600E+004  1.09018015E-025
  2.05948800E+004  1.10327783E-025
  2.05952000E+004  1.11140200E-025
  2.05955200E+004  1.12325503E-025
  2.05958400E+004  1.13406400E-025
  2.05961600E+004  1.14376961E-025
  2.05964800E+004  1.15235302E-025
  2.05968000E+004  1.15983611E-025
  2.05971200E+004  1.16610494E-025
  2.05974400E+004  1.17114290E-025
  2.05977600E+004  1.17502525E-025
  2.05980800E+004  1.17769549E-025
  2.05984000E+004  1.17914904E-025
  2.05987200E+004  1.18203174E-025
  2.05990400E+004  1.18144871E-025
  2.05993600E+004  1.17961894E-025
  2.05996800E+004  1.17659637E-025
  2.06000000E+004  1.17247822E-025
  2.06003200E+004  1.17013011E-025
  2.06006400E+004  1.16415051E-025
  2.06009600E+004  1.15826174E-025
  2.06012800E+004  1.15041336E-025
  2.06016000E+004  1.14164079E-025
  2.06019200E+004  1.13199056E-025
  2.06022400E+004  1.12151239E-025
  2.06025600E+004  1.11016130E-025
  2.06028800E+004  1.09719851E-025
  2.06032000E+004  1.08467735E-025
  2.06035200E+004  1.07154107E-025
  2.06038400E+004  1.05785139E-025
  2.06041600E+004  1.04367109E-025
  2.06044800E+004  1.02906377E-025
  2.06048000E+004  1.01409374E-025
  2.06051200E+004  9.98825233E-026
  2.06054400E+004  9.83322424E-026
  2.06057600E+004  9.67648968E-026
  2.06060800E+004  9.51867744E-026
  2.06064000E+004  9.36036378E-026
  2.06067200E+004  9.20223863E-026
  2.06070400E+004  9.04484241E-026
  2.06073600E+004  8.88874183E-026
  2.06076800E+004  8.73448139E-026
  2.06080000E+004  8.58258097E-026
  2.06083200E+004  8.43353365E-026
  2.06086400E+004  8.28719005E-026
  2.06089600E+004  8.14527667E-026
  2.06092800E+004  8.00855977E-026
  2.06096000E+004  7.87570417E-026
  2.06099200E+004  7.74746335E-026
  2.06102400E+004  7.62438240E-026
  2.06105600E+004  7.50671873E-026
  2.06108800E+004  7.39548645E-026
  2.06112000E+004  7.28939373E-026
  2.06115200E+004  7.18928767E-026
  2.06118400E+004  7.09527811E-026
  2.06121600E+004  7.00743230E-026
  2.06124800E+004  6.92593102E-026
  2.06128000E+004  6.85050710E-026
  2.06131200E+004  6.78124368E-026
  2.06134400E+004  6.71806495E-026
  2.06137600E+004  6.66086124E-026
  2.06140800E+004  6.60904682E-026
  2.06144000E+004  6.56356524E-026
  2.06147200E+004  6.52296005E-026
  2.06150400E+004  6.48801061E-026
  2.06153600E+004  6.46003103E-026
  2.06156800E+004  6.43491626E-026
  2.06160000E+004  6.41416911E-026
  2.06163200E+004  6.39266373E-026
  2.06166400E+004  6.38043918E-026
  2.06169600E+004  6.37122781E-026
  2.06172800E+004  6.36491364E-026
  2.06176000E+004  6.36109963E-026
  2.06179200E+004  6.35938768E-026
  2.06182400E+004  6.35936876E-026
  2.06185600E+004  6.33248971E-026
  2.06188800E+004  6.35521120E-026
  2.06192000E+004  6.36253710E-026
  2.06195200E+004  6.36984431E-026
  2.06198400E+004  6.37674330E-026
  2.06201600E+004  6.40627943E-026
  2.06204800E+004  6.41400401E-026
  2.06208000E+004  6.42053524E-026
  2.06211200E+004  6.42556475E-026
  2.06214400E+004  6.42880000E-026
  2.06217600E+004  6.44505867E-026
  2.06220800E+004  6.44509719E-026
  2.06224000E+004  6.44338909E-026
  2.06227200E+004  6.40488401E-026
  2.06230400E+004  6.40151490E-026
  2.06233600E+004  6.39491245E-026
  2.06236800E+004  6.37796274E-026
  2.06240000E+004  6.36542004E-026
  2.06243200E+004  6.34940385E-026
  2.06246400E+004  6.28623013E-026
  2.06249600E+004  6.26798599E-026
  2.06252800E+004  6.24591083E-026
  2.06256000E+004  6.22012737E-026
  2.06259200E+004  6.19078188E-026
  2.06262400E+004  6.15804393E-026
  2.06265600E+004  6.12210345E-026
  2.06268800E+004  6.07949686E-026
  2.06272000E+004  6.03777114E-026
  2.06275200E+004  5.99396972E-026
  2.06278400E+004  5.94815125E-026
  2.06281600E+004  5.90008867E-026
  2.06284800E+004  5.85031624E-026
  2.06288000E+004  5.79913626E-026
  2.06291200E+004  5.74685803E-026
  2.06294400E+004  5.67271732E-026
  2.06297600E+004  5.62143715E-026
  2.06300800E+004  5.56978754E-026
  2.06304000E+004  5.51809894E-026
  2.06307200E+004  5.46669509E-026
  2.06310400E+004  5.41897524E-026
  2.06313600E+004  5.36943377E-026
  2.06316800E+004  5.32112024E-026
  2.06320000E+004  5.29141962E-026
  2.06323200E+004  5.24744095E-026
  2.06326400E+004  5.20668835E-026
  2.06329600E+004  5.16835913E-026
  2.06332800E+004  5.13266282E-026
  2.06336000E+004  5.09948833E-026
  2.06339200E+004  5.06962257E-026
  2.06342400E+004  5.04461948E-026
  2.06345600E+004  5.02126973E-026
  2.06348800E+004  5.01354924E-026
  2.06352000E+004  4.99704508E-026
  2.06355200E+004  4.98548052E-026
  2.06358400E+004  4.97743901E-026
  2.06361600E+004  4.97289961E-026
  2.06364800E+004  4.97177858E-026
  2.06368000E+004  4.97407661E-026
  2.06371200E+004  4.97966229E-026
  2.06374400E+004  4.98344276E-026
  2.06377600E+004  4.99571443E-026
  2.06380800E+004  5.01077425E-026
  2.06384000E+004  5.05942964E-026
  2.06387200E+004  5.08306199E-026
  2.06390400E+004  5.10925898E-026
  2.06393600E+004  5.16437620E-026
  2.06396800E+004  5.18545851E-026
  2.06400000E+004  5.22280669E-026
  2.06403200E+004  5.26203559E-026
  2.06406400E+004  5.30294985E-026
  2.06409600E+004  5.34535188E-026
  2.06412800E+004  5.38904555E-026
  2.06416000E+004  5.43413159E-026
  2.06419200E+004  5.47986596E-026
  2.06422400E+004  5.52631663E-026
  2.06425600E+004  5.57333367E-026
  2.06428800E+004  5.62074141E-026
  2.06432000E+004  5.66838327E-026
  2.06435200E+004  5.71611664E-026
  2.06438400E+004  5.76381178E-026
  2.06441600E+004  5.81135256E-026
  2.06444800E+004  5.85863664E-026
  2.06448000E+004  5.90557743E-026
  2.06451200E+004  5.95307579E-026
  2.06454400E+004  5.99923707E-026
  2.06457600E+004  6.04489130E-026
  2.06460800E+004  6.08989048E-026
  2.06464000E+004  6.13446551E-026
  2.06467200E+004  6.17848049E-026
  2.06470400E+004  6.22147238E-026
  2.06473600E+004  6.26444706E-026
  2.06476800E+004  6.30690476E-026
  2.06480000E+004  6.34887762E-026
  2.06483200E+004  6.39040308E-026
  2.06486400E+004  6.43152126E-026
  2.06489600E+004  6.44677356E-026
  2.06492800E+004  6.48992001E-026
  2.06496000E+004  6.53177134E-026
  2.06499200E+004  6.57398292E-026
  2.06502400E+004  6.61576114E-026
  2.06505600E+004  6.63178277E-026
  2.06508800E+004  6.67553025E-026
  2.06512000E+004  6.70914562E-026
  2.06515200E+004  6.75277035E-026
  2.06518400E+004  6.79576030E-026
  2.06521600E+004  6.83812585E-026
  2.06524800E+004  6.87985989E-026
  2.06528000E+004  6.92093716E-026
  2.06531200E+004  6.96131437E-026
  2.06534400E+004  7.00092796E-026
  2.06537600E+004  7.03969661E-026
  2.06540800E+004  7.08015406E-026
  2.06544000E+004  7.11722034E-026
  2.06547200E+004  7.15311883E-026
  2.06550400E+004  7.18769736E-026
  2.06553600E+004  7.22079049E-026
  2.06556800E+004  7.25221748E-026
  2.06560000E+004  7.28365748E-026
  2.06563200E+004  7.31137634E-026
  2.06566400E+004  7.33683593E-026
  2.06569600E+004  7.35981436E-026
  2.06572800E+004  7.38008359E-026
  2.06576000E+004  7.39741148E-026
  2.06579200E+004  7.41156387E-026
  2.06582400E+004  7.42230676E-026
  2.06585600E+004  7.42940924E-026
  2.06588800E+004  7.43264266E-026
  2.06592000E+004  7.43179816E-026
  2.06595200E+004  7.42569743E-026
  2.06598400E+004  7.41604438E-026
  2.06601600E+004  7.40183313E-026
  2.06604800E+004  7.38275037E-026
  2.06608000E+004  7.35864086E-026
  2.06611200E+004  7.32866381E-026
  2.06614400E+004  7.29418476E-026
  2.06617600E+004  7.25432142E-026
  2.06620800E+004  7.21214177E-026
  2.06624000E+004  7.16168074E-026
  2.06627200E+004  7.10560042E-026
  2.06630400E+004  7.04416187E-026
  2.06633600E+004  6.97727026E-026
  2.06636800E+004  6.90494780E-026
  2.06640000E+004  6.82728622E-026
  2.06643200E+004  6.74438799E-026
  2.06646400E+004  6.65620435E-026
  2.06649600E+004  6.56325655E-026
  2.06652800E+004  6.46552214E-026
  2.06656000E+004  6.36136972E-026
  2.06659200E+004  6.25486608E-026
  2.06662400E+004  6.14420638E-026
  2.06665600E+004  6.02964644E-026
  2.06668800E+004  5.91119353E-026
  2.06672000E+004  5.78969291E-026
  2.06675200E+004  5.66514695E-026
  2.06678400E+004  5.53786283E-026
  2.06681600E+004  5.43195299E-026
  2.06684800E+004  5.30295092E-026
  2.06688000E+004  5.17246977E-026
  2.06691200E+004  5.02517636E-026
  2.06694400E+004  4.92762731E-026
  2.06697600E+004  4.80021687E-026
  2.06700800E+004  4.67301219E-026
  2.06704000E+004  4.52654406E-026
  2.06707200E+004  4.40304502E-026
  2.06710400E+004  4.28071442E-026
  2.06713600E+004  4.15994822E-026
  2.06716800E+004  4.04113940E-026
  2.06720000E+004  3.92464793E-026
  2.06723200E+004  3.79757025E-026
  2.06726400E+004  3.68820557E-026
  2.06729600E+004  3.58207566E-026
  2.06732800E+004  3.47949232E-026
  2.06736000E+004  3.38076266E-026
  2.06739200E+004  3.28617490E-026
  2.06742400E+004  3.19600016E-026
  2.06745600E+004  3.11048239E-026
  2.06748800E+004  3.02985180E-026
  2.06752000E+004  2.95431548E-026
  2.06755200E+004  2.88405936E-026
  2.06758400E+004  2.81924798E-026
  2.06761600E+004  2.76002437E-026
  2.06764800E+004  2.70661141E-026
  2.06768000E+004  2.65934407E-026
  2.06771200E+004  2.61758913E-026
  2.06774400E+004  2.58178484E-026
  2.06777600E+004  2.55196743E-026
  2.06780800E+004  2.52815003E-026
  2.06784000E+004  2.51191881E-026
  2.06787200E+004  2.50030608E-026
  2.06790400E+004  2.49463485E-026
  2.06793600E+004  2.49484335E-026
  2.06796800E+004  2.50084063E-026
  2.06800000E+004  2.51252549E-026
  2.06803200E+004  2.52977474E-026
  2.06806400E+004  2.55244651E-026
  2.06809600E+004  2.58038071E-026
  2.06812800E+004  2.61910124E-026
  2.06816000E+004  2.65495582E-026
  2.06819200E+004  2.69856304E-026
  2.06822400E+004  2.73058891E-026
  2.06825600E+004  2.78465479E-026
  2.06828800E+004  2.84258485E-026
  2.06832000E+004  2.90408400E-026
  2.06835200E+004  2.96891617E-026
  2.06838400E+004  3.03678250E-026
  2.06841600E+004  3.10741622E-026
  2.06844800E+004  3.18025978E-026
  2.06848000E+004  3.25600309E-026
  2.06851200E+004  3.32317737E-026
  2.06854400E+004  3.40310497E-026
  2.06857600E+004  3.48406397E-026
  2.06860800E+004  3.56571976E-026
  2.06864000E+004  3.64779856E-026
  2.06867200E+004  3.72982837E-026
  2.06870400E+004  3.81152270E-026
  2.06873600E+004  3.89252555E-026
  2.06876800E+004  3.97250460E-026
  2.06880000E+004  4.05110624E-026
  2.06883200E+004  4.12798886E-026
  2.06886400E+004  4.17719207E-026
  2.06889600E+004  4.30273585E-026
  2.06892800E+004  4.38085053E-026
  2.06896000E+004  4.43060450E-026
  2.06899200E+004  4.50588626E-026
  2.06902400E+004  4.57782527E-026
  2.06905600E+004  4.64622965E-026
  2.06908800E+004  4.72738396E-026
  2.06912000E+004  4.79018418E-026
  2.06915200E+004  4.84922437E-026
  2.06918400E+004  4.90413878E-026
  2.06921600E+004  4.95545464E-026
  2.06924800E+004  5.00281884E-026
  2.06928000E+004  5.04884404E-026
  2.06931200E+004  5.08858385E-026
  2.06934400E+004  5.12442543E-026
  2.06937600E+004  5.15642631E-026
  2.06940800E+004  5.18466986E-026
  2.06944000E+004  5.20926413E-026
  2.06947200E+004  5.23033740E-026
  2.06950400E+004  5.24804372E-026
  2.06953600E+004  5.26170802E-026
  2.06956800E+004  5.27331673E-026
  2.06960000E+004  5.28213603E-026
  2.06963200E+004  5.28839659E-026
  2.06966400E+004  5.29239188E-026
  2.06969600E+004  5.29430273E-026
  2.06972800E+004  5.29444274E-026
  2.06976000E+004  5.29309630E-026
  2.06979200E+004  5.29055518E-026
  2.06982400E+004  5.28711608E-026
  2.06985600E+004  5.28314599E-026
  2.06988800E+004  5.27881647E-026
  2.06992000E+004  5.27448466E-026
  2.06995200E+004  5.27044190E-026
  2.06998400E+004  5.26697174E-026
  2.07001600E+004  5.26434738E-026
  2.07004800E+004  5.26333783E-026
  2.07008000E+004  5.26323056E-026
  2.07011200E+004  5.26470829E-026
  2.07014400E+004  5.26797943E-026
  2.07017600E+004  5.27323069E-026
  2.07020800E+004  5.28062519E-026
  2.07024000E+004  5.29057576E-026
  2.07027200E+004  5.30291843E-026
  2.07030400E+004  5.31752560E-026
  2.07033600E+004  5.33466781E-026
  2.07036800E+004  5.35437114E-026
  2.07040000E+004  5.37662969E-026
  2.07043200E+004  5.39907296E-026
  2.07046400E+004  5.42655137E-026
  2.07049600E+004  5.45635964E-026
  2.07052800E+004  5.48837410E-026
  2.07056000E+004  5.52243799E-026
  2.07059200E+004  5.55836983E-026
  2.07062400E+004  5.59430196E-026
  2.07065600E+004  5.63348514E-026
  2.07068800E+004  5.67381076E-026
  2.07072000E+004  5.71499773E-026
  2.07075200E+004  5.75674479E-026
  2.07078400E+004  5.79873280E-026
  2.07081600E+004  5.84062715E-026
  2.07084800E+004  5.88208030E-026
  2.07088000E+004  5.92279262E-026
  2.07091200E+004  5.96230976E-026
  2.07094400E+004  6.00026634E-026
  2.07097600E+004  6.03632809E-026
  2.07100800E+004  6.06997962E-026
  2.07104000E+004  6.10113689E-026
  2.07107200E+004  6.12929147E-026
  2.07110400E+004  6.15409228E-026
  2.07113600E+004  6.17520136E-026
  2.07116800E+004  6.19229559E-026
  2.07120000E+004  6.20587187E-026
  2.07123200E+004  6.21413167E-026
  2.07126400E+004  6.21476312E-026
  2.07129600E+004  6.21358731E-026
  2.07132800E+004  6.20686264E-026
  2.07136000E+004  6.19459746E-026
  2.07139200E+004  6.17667432E-026
  2.07142400E+004  6.15293102E-026
  2.07145600E+004  6.12328045E-026
  2.07148800E+004  6.08765673E-026
  2.07152000E+004  6.04602521E-026
  2.07155200E+004  5.99838257E-026
  2.07158400E+004  5.94475671E-026
  2.07161600E+004  5.91101714E-026
  2.07164800E+004  5.84863603E-026
  2.07168000E+004  5.78084236E-026
  2.07171200E+004  5.70780728E-026
  2.07174400E+004  5.62972653E-026
  2.07177600E+004  5.54686863E-026
  2.07180800E+004  5.45942285E-026
  2.07184000E+004  5.36769553E-026
  2.07187200E+004  5.25092905E-026
  2.07190400E+004  5.15380835E-026
  2.07193600E+004  5.05313709E-026
  2.07196800E+004  4.92009490E-026
  2.07200000E+004  4.81655774E-026
  2.07203200E+004  4.71031342E-026
  2.07206400E+004  4.60178192E-026
  2.07209600E+004  4.49138913E-026
  2.07212800E+004  4.37956131E-026
  2.07216000E+004  4.26672341E-026
  2.07219200E+004  4.16166391E-026
  2.07222400E+004  4.07527950E-026
  2.07225600E+004  3.96604651E-026
  2.07228800E+004  3.85786529E-026
  2.07232000E+004  3.75114949E-026
  2.07235200E+004  3.64630902E-026
  2.07238400E+004  3.54373795E-026
  2.07241600E+004  3.44381518E-026
  2.07244800E+004  3.34690062E-026
  2.07248000E+004  3.25334794E-026
  2.07251200E+004  3.16347141E-026
  2.07254400E+004  3.07757977E-026
  2.07257600E+004  3.01247156E-026
  2.07260800E+004  2.93729419E-026
  2.07264000E+004  2.86707864E-026
  2.07267200E+004  2.80197236E-026
  2.07270400E+004  2.74196166E-026
  2.07273600E+004  2.68796131E-026
  2.07276800E+004  2.63971943E-026
  2.07280000E+004  2.59735702E-026
  2.07283200E+004  2.56098787E-026
  2.07286400E+004  2.52918938E-026
  2.07289600E+004  2.50521469E-026
  2.07292800E+004  2.48741608E-026
  2.07296000E+004  2.47581398E-026
  2.07299200E+004  2.47040269E-026
  2.07302400E+004  2.47116296E-026
  2.07305600E+004  2.47804522E-026
  2.07308800E+004  2.49097660E-026
  2.07312000E+004  2.50986742E-026
  2.07315200E+004  2.52955075E-026
  2.07318400E+004  2.56054390E-026
  2.07321600E+004  2.59733650E-026
  2.07324800E+004  2.63921924E-026
  2.07328000E+004  2.68627176E-026
  2.07331200E+004  2.73825858E-026
  2.07334400E+004  2.79501059E-026
  2.07337600E+004  2.85625951E-026
  2.07340800E+004  2.92177233E-026
  2.07344000E+004  2.99125934E-026
  2.07347200E+004  3.06316285E-026
  2.07350400E+004  3.13993119E-026
  2.07353600E+004  3.22061802E-026
  2.07356800E+004  3.30340956E-026
  2.07360000E+004  3.38939943E-026
  2.07363200E+004  3.47689096E-026
  2.07366400E+004  3.56621267E-026
  2.07369600E+004  3.65692523E-026
  2.07372800E+004  3.74881918E-026
  2.07376000E+004  3.84147420E-026
  2.07379200E+004  3.93453260E-026
  2.07382400E+004  4.02763479E-026
  2.07385600E+004  4.12042051E-026
  2.07388800E+004  4.21253007E-026
  2.07392000E+004  4.30357016E-026
  2.07395200E+004  4.34900080E-026
  2.07398400E+004  4.44170709E-026
  2.07401600E+004  4.53559410E-026
  2.07404800E+004  4.62334718E-026
  2.07408000E+004  4.70800825E-026
  2.07411200E+004  4.78929371E-026
  2.07414400E+004  4.85247820E-026
  2.07417600E+004  4.92775500E-026
  2.07420800E+004  5.00030258E-026
  2.07424000E+004  5.06690678E-026
  2.07427200E+004  5.12877244E-026
  2.07430400E+004  5.18333770E-026
  2.07433600E+004  5.23539698E-026
  2.07436800E+004  5.28214289E-026
  2.07440000E+004  5.32344279E-026
  2.07443200E+004  5.35913867E-026
  2.07446400E+004  5.38913089E-026
  2.07449600E+004  5.41332941E-026
  2.07452800E+004  5.43166091E-026
  2.07456000E+004  5.44407426E-026
  2.07459200E+004  5.45054011E-026
  2.07462400E+004  5.45104350E-026
  2.07465600E+004  5.44559647E-026
  2.07468800E+004  5.43425928E-026
  2.07472000E+004  5.41699526E-026
  2.07475200E+004  5.39398441E-026
  2.07478400E+004  5.36528234E-026
  2.07481600E+004  5.33193019E-026
  2.07484800E+004  5.29229626E-026
  2.07488000E+004  5.24737226E-026
  2.07491200E+004  5.19726725E-026
  2.07494400E+004  5.14229297E-026
  2.07497600E+004  5.08258344E-026
  2.07500800E+004  5.01835401E-026
  2.07504000E+004  4.94983317E-026
  2.07507200E+004  4.87726931E-026
  2.07510400E+004  4.80043577E-026
  2.07513600E+004  4.72057401E-026
  2.07516800E+004  4.63743494E-026
  2.07520000E+004  4.55129332E-026
  2.07523200E+004  4.46242727E-026
  2.07526400E+004  4.37089306E-026
  2.07529600E+004  4.27745185E-026
  2.07532800E+004  4.18191212E-026
  2.07536000E+004  4.08502655E-026
  2.07539200E+004  3.98682768E-026
  2.07542400E+004  3.88759239E-026
  2.07545600E+004  3.78759270E-026
  2.07548800E+004  3.68709423E-026
  2.07552000E+004  3.58667887E-026
  2.07555200E+004  3.50271809E-026
  2.07558400E+004  3.40423392E-026
  2.07561600E+004  3.30643050E-026
  2.07564800E+004  3.20954122E-026
  2.07568000E+004  3.11379226E-026
  2.07571200E+004  3.01939359E-026
  2.07574400E+004  2.92654477E-026
  2.07577600E+004  2.85068189E-026
  2.07580800E+004  2.76378388E-026
  2.07584000E+004  2.67866692E-026
  2.07587200E+004  2.59596789E-026
  2.07590400E+004  2.51583638E-026
  2.07593600E+004  2.43833740E-026
  2.07596800E+004  2.36374730E-026
  2.07600000E+004  2.29209784E-026
  2.07603200E+004  2.22348925E-026
  2.07606400E+004  2.15800996E-026
  2.07609600E+004  2.09573694E-026
  2.07612800E+004  2.03673603E-026
  2.07616000E+004  1.98106239E-026
  2.07619200E+004  1.92876087E-026
  2.07622400E+004  1.87932589E-026
  2.07625600E+004  1.83395474E-026
  2.07628800E+004  1.79298315E-026
  2.07632000E+004  1.75461981E-026
  2.07635200E+004  1.71951436E-026
  2.07638400E+004  1.68809786E-026
  2.07641600E+004  1.66011384E-026
  2.07644800E+004  1.63557603E-026
  2.07648000E+004  1.61442193E-026
  2.07651200E+004  1.59662995E-026
  2.07654400E+004  1.58216065E-026
  2.07657600E+004  1.57096869E-026
  2.07660800E+004  1.56300300E-026
  2.07664000E+004  1.53468628E-026
  2.07667200E+004  1.53550499E-026
  2.07670400E+004  1.53912269E-026
  2.07673600E+004  1.54548666E-026
  2.07676800E+004  1.61403265E-026
  2.07680000E+004  1.63261570E-026
  2.07683200E+004  1.65448057E-026
  2.07686400E+004  1.67957270E-026
  2.07689600E+004  1.70787129E-026
  2.07692800E+004  1.73934555E-026
  2.07696000E+004  1.77396599E-026
  2.07699200E+004  1.81169088E-026
  2.07702400E+004  1.85248671E-026
  2.07705600E+004  1.89630738E-026
  2.07708800E+004  1.94310683E-026
  2.07712000E+004  1.99283431E-026
  2.07715200E+004  2.04543501E-026
  2.07718400E+004  2.10085009E-026
  2.07721600E+004  2.15153309E-026
  2.07724800E+004  2.18848571E-026
  2.07728000E+004  2.25529845E-026
  2.07731200E+004  2.32432323E-026
  2.07734400E+004  2.39551076E-026
  2.07737600E+004  2.46879865E-026
  2.07740800E+004  2.54412080E-026
  2.07744000E+004  2.62140496E-026
  2.07747200E+004  2.70057285E-026
  2.07750400E+004  2.78153627E-026
  2.07753600E+004  2.86421407E-026
  2.07756800E+004  2.94851578E-026
  2.07760000E+004  3.02012469E-026
  2.07763200E+004  3.10885208E-026
  2.07766400E+004  3.19872630E-026
  2.07769600E+004  3.28964033E-026
  2.07772800E+004  3.38148387E-026
  2.07776000E+004  3.47413821E-026
  2.07779200E+004  3.56800536E-026
  2.07782400E+004  3.66197012E-026
  2.07785600E+004  3.75684332E-026
  2.07788800E+004  3.85158810E-026
  2.07792000E+004  3.94648824E-026
  2.07795200E+004  4.04139665E-026
  2.07798400E+004  4.13615860E-026
  2.07801600E+004  4.23061763E-026
  2.07804800E+004  4.32485299E-026
  2.07808000E+004  4.41824421E-026
  2.07811200E+004  4.51083823E-026
  2.07814400E+004  4.60246058E-026
  2.07817600E+004  4.69293388E-026
  2.07820800E+004  4.78207836E-026
  2.07824000E+004  4.86945435E-026
  2.07827200E+004  4.95541049E-026
  2.07830400E+004  5.03946908E-026
  2.07833600E+004  5.12144977E-026
  2.07836800E+004  5.20115207E-026
  2.07840000E+004  5.27838283E-026
  2.07843200E+004  5.35294592E-026
  2.07846400E+004  5.42464472E-026
  2.07849600E+004  5.49328408E-026
  2.07852800E+004  5.55866980E-026
  2.07856000E+004  5.62060702E-026
  2.07859200E+004  5.67802928E-026
  2.07862400E+004  5.73192999E-026
  2.07865600E+004  5.78254612E-026
  2.07868800E+004  5.82894258E-026
  2.07872000E+004  5.87098091E-026
  2.07875200E+004  5.90847632E-026
  2.07878400E+004  5.94127076E-026
  2.07881600E+004  5.96921472E-026
  2.07884800E+004  5.99216823E-026
  2.07888000E+004  6.01000187E-026
  2.07891200E+004  6.02259770E-026
  2.07894400E+004  6.02985040E-026
  2.07897600E+004  6.03166841E-026
  2.07900800E+004  6.02797293E-026
  2.07904000E+004  6.01510590E-026
  2.07907200E+004  6.01102584E-026
  2.07910400E+004  5.99205726E-026
  2.07913600E+004  5.96750496E-026
  2.07916800E+004  5.93739761E-026
  2.07920000E+004  5.90177157E-026
  2.07923200E+004  5.86068217E-026
  2.07926400E+004  5.81275527E-026
  2.07929600E+004  5.76113870E-026
  2.07932800E+004  5.70432611E-026
  2.07936000E+004  5.64245151E-026
  2.07939200E+004  5.57566640E-026
  2.07942400E+004  5.50413516E-026
  2.07945600E+004  5.42805969E-026
  2.07948800E+004  5.34763657E-026
  2.07952000E+004  5.26308752E-026
  2.07955200E+004  5.17464972E-026
  2.07958400E+004  5.08256718E-026
  2.07961600E+004  4.98710661E-026
  2.07964800E+004  4.88853867E-026
  2.07968000E+004  4.78715351E-026
  2.07971200E+004  4.68321903E-026
  2.07974400E+004  4.57708130E-026
  2.07977600E+004  4.46902157E-026
  2.07980800E+004  4.35934408E-026
  2.07984000E+004  4.24747099E-026
  2.07987200E+004  4.13739089E-026
  2.07990400E+004  4.02505159E-026
  2.07993600E+004  3.91235752E-026
  2.07996800E+004  3.83366102E-026
  2.08000000E+004  3.72515212E-026
  2.08003200E+004  3.61759596E-026
  2.08006400E+004  3.51131132E-026
  2.08009600E+004  3.40660172E-026
  2.08012800E+004  3.30378271E-026
  2.08016000E+004  3.20313657E-026
  2.08019200E+004  3.10519108E-026
  2.08022400E+004  3.00974062E-026
  2.08025600E+004  2.91726099E-026
  2.08028800E+004  2.82798836E-026
  2.08032000E+004  2.74214392E-026
  2.08035200E+004  2.65993272E-026
  2.08038400E+004  2.58154315E-026
  2.08041600E+004  2.50714646E-026
  2.08044800E+004  2.43689649E-026
  2.08048000E+004  2.37092937E-026
  2.08051200E+004  2.30936342E-026
  2.08054400E+004  2.25200484E-026
  2.08057600E+004  2.22941421E-026
  2.08060800E+004  2.17043122E-026
  2.08064000E+004  2.13270736E-026
  2.08067200E+004  2.09993183E-026
  2.08070400E+004  2.07216034E-026
  2.08073600E+004  2.04943309E-026
  2.08076800E+004  2.03177416E-026
  2.08080000E+004  2.00553183E-026
  2.08083200E+004  2.00117372E-026
  2.08086400E+004  2.00033947E-026
  2.08089600E+004  2.00442902E-026
  2.08092800E+004  2.01338490E-026
  2.08096000E+004  2.02717184E-026
  2.08099200E+004  2.04573024E-026
  2.08102400E+004  2.06898811E-026
  2.08105600E+004  2.09686154E-026
  2.08108800E+004  2.12925515E-026
  2.08112000E+004  2.16606253E-026
  2.08115200E+004  2.20716840E-026
  2.08118400E+004  2.25271497E-026
  2.08121600E+004  2.30205276E-026
  2.08124800E+004  2.35577844E-026
  2.08128000E+004  2.41678180E-026
  2.08131200E+004  2.47699577E-026
  2.08134400E+004  2.54166545E-026
  2.08137600E+004  2.60955389E-026
  2.08140800E+004  2.68052780E-026
  2.08144000E+004  2.75439053E-026
  2.08147200E+004  2.83094142E-026
  2.08150400E+004  2.90996238E-026
  2.08153600E+004  2.99126599E-026
  2.08156800E+004  3.07461912E-026
  2.08160000E+004  3.15979581E-026
  2.08163200E+004  3.24746405E-026
  2.08166400E+004  3.33569313E-026
  2.08169600E+004  3.42504293E-026
  2.08172800E+004  3.51526768E-026
  2.08176000E+004  3.60611635E-026
  2.08179200E+004  3.64121414E-026
  2.08182400E+004  3.73851322E-026
  2.08185600E+004  3.83508935E-026
  2.08188800E+004  3.93072610E-026
  2.08192000E+004  4.02520253E-026
  2.08195200E+004  4.11829392E-026
  2.08198400E+004  4.20977017E-026
  2.08201600E+004  4.29940684E-026
  2.08204800E+004  4.38696965E-026
  2.08208000E+004  4.47222933E-026
  2.08211200E+004  4.55495500E-026
  2.08214400E+004  4.63491853E-026
  2.08217600E+004  4.71189475E-026
  2.08220800E+004  4.79115172E-026
  2.08224000E+004  4.86213099E-026
  2.08227200E+004  4.92953875E-026
  2.08230400E+004  4.99415643E-026
  2.08233600E+004  5.05395253E-026
  2.08236800E+004  5.10962519E-026
  2.08240000E+004  5.16106285E-026
  2.08243200E+004  5.20799811E-026
  2.08246400E+004  5.25034443E-026
  2.08249600E+004  5.28796372E-026
  2.08252800E+004  5.32074292E-026
  2.08256000E+004  5.41084082E-026
  2.08259200E+004  5.44086323E-026
  2.08262400E+004  5.46650337E-026
  2.08265600E+004  5.48803930E-026
  2.08268800E+004  5.50501361E-026
  2.08272000E+004  5.53158269E-026
  2.08275200E+004  5.54165209E-026
  2.08278400E+004  5.54774517E-026
  2.08281600E+004  5.54952140E-026
  2.08284800E+004  5.54808869E-026
  2.08288000E+004  5.54267422E-026
  2.08291200E+004  5.53435706E-026
  2.08294400E+004  5.52287585E-026
  2.08297600E+004  5.50841273E-026
  2.08300800E+004  5.52557986E-026
  2.08304000E+004  5.50991849E-026
  2.08307200E+004  5.49223472E-026
  2.08310400E+004  5.47338280E-026
  2.08313600E+004  5.45330465E-026
  2.08316800E+004  5.43240704E-026
  2.08320000E+004  5.41104191E-026
  2.08323200E+004  5.38956698E-026
  2.08326400E+004  5.36835125E-026
  2.08329600E+004  5.34776497E-026
  2.08332800E+004  5.32994469E-026
  2.08336000E+004  5.31194305E-026
  2.08339200E+004  5.29571248E-026
  2.08342400E+004  5.28162010E-026
  2.08345600E+004  5.27002941E-026
  2.08348800E+004  5.26129502E-026
  2.08352000E+004  5.25575832E-026
  2.08355200E+004  5.25374714E-026
  2.08358400E+004  5.25557508E-026
  2.08361600E+004  5.26153441E-026
  2.08364800E+004  5.27189936E-026
  2.08368000E+004  5.28691993E-026
  2.08371200E+004  5.30764946E-026
  2.08374400E+004  5.33272565E-026
  2.08377600E+004  5.36305754E-026
  2.08380800E+004  5.39878497E-026
  2.08384000E+004  5.44211948E-026
  2.08387200E+004  5.48916919E-026
  2.08390400E+004  5.54185689E-026
  2.08393600E+004  5.60018663E-026
  2.08396800E+004  5.66412575E-026
  2.08400000E+004  5.73360446E-026
  2.08403200E+004  5.80851399E-026
  2.08406400E+004  5.88871067E-026
  2.08409600E+004  5.97381268E-026
  2.08412800E+004  6.05493846E-026
  2.08416000E+004  6.15073516E-026
  2.08419200E+004  6.25076481E-026
  2.08422400E+004  6.35470609E-026
  2.08425600E+004  6.46227433E-026
  2.08428800E+004  6.57294901E-026
  2.08432000E+004  6.68637419E-026
  2.08435200E+004  6.80210232E-026
  2.08438400E+004  6.91965888E-026
  2.08441600E+004  7.03854699E-026
  2.08444800E+004  7.15824410E-026
  2.08448000E+004  7.27821898E-026
  2.08451200E+004  7.39791542E-026
  2.08454400E+004  7.51676526E-026
  2.08457600E+004  7.64432961E-026
  2.08460800E+004  7.76093964E-026
  2.08464000E+004  7.87508662E-026
  2.08467200E+004  7.98620076E-026
  2.08470400E+004  8.09387018E-026
  2.08473600E+004  8.19724280E-026
  2.08476800E+004  8.29591431E-026
  2.08480000E+004  8.38935537E-026
  2.08483200E+004  8.47705563E-026
  2.08486400E+004  8.55852183E-026
  2.08489600E+004  8.63371621E-026
  2.08492800E+004  8.69981482E-026
  2.08496000E+004  8.76016144E-026
  2.08499200E+004  8.77986602E-026
  2.08502400E+004  8.82796880E-026
  2.08505600E+004  8.86686828E-026
  2.08508800E+004  8.89666759E-026
  2.08512000E+004  8.91739265E-026
  2.08515200E+004  8.92848740E-026
  2.08518400E+004  8.93003649E-026
  2.08521600E+004  8.92176109E-026
  2.08524800E+004  8.92005810E-026
  2.08528000E+004  8.89463086E-026
  2.08531200E+004  8.85983344E-026
  2.08534400E+004  8.81578300E-026
  2.08537600E+004  8.76263812E-026
  2.08540800E+004  8.70059764E-026
  2.08544000E+004  8.62989928E-026
  2.08547200E+004  8.55081796E-026
  2.08550400E+004  8.47066973E-026
  2.08553600E+004  8.37660638E-026
  2.08556800E+004  8.27526979E-026
  2.08560000E+004  8.14149644E-026
  2.08563200E+004  8.02960773E-026
  2.08566400E+004  7.91148651E-026
  2.08569600E+004  7.78763386E-026
  2.08572800E+004  7.65856457E-026
  2.08576000E+004  7.55402340E-026
  2.08579200E+004  7.41952756E-026
  2.08582400E+004  7.28177294E-026
  2.08585600E+004  7.13926933E-026
  2.08588800E+004  6.99694682E-026
  2.08592000E+004  6.85307466E-026
  2.08595200E+004  6.70824770E-026
  2.08598400E+004  6.56301203E-026
  2.08601600E+004  6.41790822E-026
  2.08604800E+004  6.27349491E-026
  2.08608000E+004  6.13047141E-026
  2.08611200E+004  5.98902552E-026
  2.08614400E+004  5.84980087E-026
  2.08617600E+004  5.71327502E-026
  2.08620800E+004  5.57963090E-026
  2.08624000E+004  5.44981059E-026
  2.08627200E+004  5.32337844E-026
  2.08630400E+004  5.19818899E-026
  2.08633600E+004  5.08243175E-026
  2.08636800E+004  4.97089379E-026
  2.08640000E+004  4.86459171E-026
  2.08643200E+004  4.76370926E-026
  2.08646400E+004  4.66904625E-026
  2.08649600E+004  4.57968991E-026
  2.08652800E+004  4.49630638E-026
  2.08656000E+004  4.41901363E-026
  2.08659200E+004  4.34788540E-026
  2.08662400E+004  4.31926272E-026
  2.08665600E+004  4.26480955E-026
  2.08668800E+004  4.21618740E-026
  2.08672000E+004  4.17511695E-026
  2.08675200E+004  4.14064992E-026
  2.08678400E+004  4.11273434E-026
  2.08681600E+004  4.09127011E-026
  2.08684800E+004  4.07615692E-026
  2.08688000E+004  4.06726427E-026
  2.08691200E+004  4.06444035E-026
  2.08694400E+004  4.06751335E-026
  2.08697600E+004  4.07629273E-026
  2.08700800E+004  4.09057065E-026
  2.08704000E+004  4.11012328E-026
  2.08707200E+004  4.13471218E-026
  2.08710400E+004  4.16408571E-026
  2.08713600E+004  4.19798032E-026
  2.08716800E+004  4.23612277E-026
  2.08720000E+004  4.27822839E-026
  2.08723200E+004  4.31946661E-026
  2.08726400E+004  4.36910591E-026
  2.08729600E+004  4.42627548E-026
  2.08732800E+004  4.48129590E-026
  2.08736000E+004  4.53977370E-026
  2.08739200E+004  4.60040603E-026
  2.08742400E+004  4.66289258E-026
  2.08745600E+004  4.72687481E-026
  2.08748800E+004  4.79216318E-026
  2.08752000E+004  4.85839503E-026
  2.08755200E+004  4.92797980E-026
  2.08758400E+004  4.94532870E-026
  2.08761600E+004  5.01887583E-026
  2.08764800E+004  5.09174342E-026
  2.08768000E+004  5.16346873E-026
  2.08771200E+004  5.23430027E-026
  2.08774400E+004  5.29029134E-026
  2.08777600E+004  5.35965092E-026
  2.08780800E+004  5.42711130E-026
  2.08784000E+004  5.49248858E-026
  2.08787200E+004  5.55560572E-026
  2.08790400E+004  5.61627181E-026
  2.08793600E+004  5.67436759E-026
  2.08796800E+004  5.72972163E-026
  2.08800000E+004  5.80142764E-026
  2.08803200E+004  5.82153843E-026
  2.08806400E+004  5.87364101E-026
  2.08809600E+004  5.92238938E-026
  2.08812800E+004  5.96764738E-026
  2.08816000E+004  6.00951841E-026
  2.08819200E+004  6.04786435E-026
  2.08822400E+004  6.08265171E-026
  2.08825600E+004  6.11385123E-026
  2.08828800E+004  6.14144371E-026
  2.08832000E+004  6.16542241E-026
  2.08835200E+004  6.18416887E-026
  2.08838400E+004  6.20107889E-026
  2.08841600E+004  6.21436078E-026
  2.08844800E+004  6.22404344E-026
  2.08848000E+004  6.23015627E-026
  2.08851200E+004  6.23273641E-026
  2.08854400E+004  6.23184690E-026
  2.08857600E+004  6.22750405E-026
  2.08860800E+004  6.21978049E-026
  2.08864000E+004  6.20874054E-026
  2.08867200E+004  6.19446627E-026
  2.08870400E+004  6.17700925E-026
  2.08873600E+004  6.15571939E-026
  2.08876800E+004  6.13223934E-026
  2.08880000E+004  6.10583337E-026
  2.08883200E+004  6.07659375E-026
  2.08886400E+004  6.04272407E-026
  2.08889600E+004  6.00830749E-026
  2.08892800E+004  5.97134130E-026
  2.08896000E+004  5.93340035E-026
  2.08899200E+004  5.89181632E-026
  2.08902400E+004  5.84801742E-026
  2.08905600E+004  5.80211589E-026
  2.08908800E+004  5.75422170E-026
  2.08912000E+004  5.70444723E-026
  2.08915200E+004  5.65290512E-026
  2.08918400E+004  5.59970744E-026
  2.08921600E+004  5.54495925E-026
  2.08924800E+004  5.48877051E-026
  2.08928000E+004  5.43124734E-026
  2.08931200E+004  5.37242906E-026
  2.08934400E+004  5.31255253E-026
  2.08937600E+004  5.25164388E-026
  2.08940800E+004  5.18979796E-026
  2.08944000E+004  5.12713294E-026
  2.08947200E+004  5.06368122E-026
  2.08950400E+004  4.99955918E-026
  2.08953600E+004  4.93484040E-026
  2.08956800E+004  4.86960046E-026
  2.08960000E+004  4.79492282E-026
  2.08963200E+004  4.72980268E-026
  2.08966400E+004  4.66426290E-026
  2.08969600E+004  4.59987204E-026
  2.08972800E+004  4.53370588E-026
  2.08976000E+004  4.46746936E-026
  2.08979200E+004  4.40104876E-026
  2.08982400E+004  4.33448696E-026
  2.08985600E+004  4.26782186E-026
  2.08988800E+004  4.20108662E-026
  2.08992000E+004  4.13390936E-026
  2.08995200E+004  4.06715893E-026
  2.08998400E+004  4.00040751E-026
  2.09001600E+004  3.93341793E-026
  2.09004800E+004  3.86645624E-026
  2.09008000E+004  3.79986423E-026
  2.09011200E+004  3.73741417E-026
  2.09014400E+004  3.67118922E-026
  2.09017600E+004  3.60529979E-026
  2.09020800E+004  3.53952305E-026
  2.09024000E+004  3.47386525E-026
  2.09027200E+004  3.40833567E-026
  2.09030400E+004  3.32862356E-026
  2.09033600E+004  3.29553356E-026
  2.09036800E+004  3.23539940E-026
  2.09040000E+004  3.17719983E-026
  2.09043200E+004  3.11808254E-026
  2.09046400E+004  3.05948570E-026
  2.09049600E+004  3.00147084E-026
  2.09052800E+004  2.94410289E-026
  2.09056000E+004  2.88119775E-026
  2.09059200E+004  2.82600402E-026
  2.09062400E+004  2.77160878E-026
  2.09065600E+004  2.71809698E-026
  2.09068800E+004  2.66555717E-026
  2.09072000E+004  2.61408013E-026
  2.09075200E+004  2.56376147E-026
  2.09078400E+004  2.48684338E-026
  2.09081600E+004  2.44209595E-026
  2.09084800E+004  2.39852162E-026
  2.09088000E+004  2.35624500E-026
  2.09091200E+004  2.31539211E-026
  2.09094400E+004  2.27608847E-026
  2.09097600E+004  2.23845589E-026
  2.09100800E+004  2.20280768E-026
  2.09104000E+004  2.16889190E-026
  2.09107200E+004  2.13701984E-026
  2.09110400E+004  2.10712169E-026
  2.09113600E+004  2.07964759E-026
  2.09116800E+004  2.05451443E-026
  2.09120000E+004  2.03219508E-026
  2.09123200E+004  2.01206244E-026
  2.09126400E+004  1.99456485E-026
  2.09129600E+004  1.97971211E-026
  2.09132800E+004  1.96759325E-026
  2.09136000E+004  1.95825923E-026
  2.09139200E+004  1.95108091E-026
  2.09142400E+004  1.94775907E-026
  2.09145600E+004  1.94726012E-026
  2.09148800E+004  1.94946003E-026
  2.09152000E+004  1.95401864E-026
  2.09155200E+004  1.96197873E-026
  2.09158400E+004  1.97274091E-026
  2.09161600E+004  1.98625575E-026
  2.09164800E+004  1.96992661E-026
  2.09168000E+004  1.99222642E-026
  2.09171200E+004  2.01671777E-026
  2.09174400E+004  2.04332556E-026
  2.09177600E+004  2.07195807E-026
  2.09180800E+004  2.12556340E-026
  2.09184000E+004  2.16058290E-026
  2.09187200E+004  2.19753248E-026
  2.09190400E+004  2.23628493E-026
  2.09193600E+004  2.27779056E-026
  2.09196800E+004  2.31985039E-026
  2.09200000E+004  2.36328045E-026
  2.09203200E+004  2.40791464E-026
  2.09206400E+004  2.49117471E-026
  2.09209600E+004  2.54206096E-026
  2.09212800E+004  2.59405391E-026
  2.09216000E+004  2.64700194E-026
  2.09219200E+004  2.70074711E-026
  2.09222400E+004  2.75513848E-026
  2.09225600E+004  2.81002633E-026
  2.09228800E+004  2.86530104E-026
  2.09232000E+004  2.91828129E-026
  2.09235200E+004  2.97384637E-026
  2.09238400E+004  3.02984814E-026
  2.09241600E+004  3.08562512E-026
  2.09244800E+004  3.14106334E-026
  2.09248000E+004  3.19605810E-026
  2.09251200E+004  3.25051441E-026
  2.09254400E+004  3.30434771E-026
  2.09257600E+004  3.35748440E-026
  2.09260800E+004  3.40546205E-026
  2.09264000E+004  3.45985868E-026
  2.09267200E+004  3.51127151E-026
  2.09270400E+004  3.56180650E-026
  2.09273600E+004  3.61142899E-026
  2.09276800E+004  3.66277540E-026
  2.09280000E+004  3.71094226E-026
  2.09283200E+004  3.75827988E-026
  2.09286400E+004  3.80482610E-026
  2.09289600E+004  3.85062632E-026
  2.09292800E+004  3.89573379E-026
  2.09296000E+004  3.94020927E-026
  2.09299200E+004  3.98411734E-026
  2.09302400E+004  4.01064900E-026
  2.09305600E+004  4.05545012E-026
  2.09308800E+004  4.09973550E-026
  2.09312000E+004  4.14359700E-026
  2.09315200E+004  4.18712467E-026
  2.09318400E+004  4.23040523E-026
  2.09321600E+004  4.27351492E-026
  2.09324800E+004  4.31654149E-026
  2.09328000E+004  4.35954655E-026
  2.09331200E+004  4.40258907E-026
  2.09334400E+004  4.44571194E-026
  2.09337600E+004  4.48896259E-026
  2.09340800E+004  4.53235620E-026
  2.09344000E+004  4.57591466E-026
  2.09347200E+004  4.61965608E-026
  2.09350400E+004  4.66350659E-026
  2.09353600E+004  4.74139957E-026
  2.09356800E+004  4.78934073E-026
  2.09360000E+004  4.83768277E-026
  2.09363200E+004  4.88635668E-026
  2.09366400E+004  4.93529557E-026
  2.09369600E+004  4.98440760E-026
  2.09372800E+004  5.03362209E-026
  2.09376000E+004  5.08282042E-026
  2.09379200E+004  5.13205567E-026
  2.09382400E+004  5.18087916E-026
  2.09385600E+004  5.22928914E-026
  2.09388800E+004  5.27713767E-026
  2.09392000E+004  5.32426895E-026
  2.09395200E+004  5.37051785E-026
  2.09398400E+004  5.41436978E-026
  2.09401600E+004  5.45848388E-026
  2.09404800E+004  5.50118324E-026
  2.09408000E+004  5.54229337E-026
  2.09411200E+004  5.58164249E-026
  2.09414400E+004  5.61908672E-026
  2.09417600E+004  5.65441240E-026
  2.09420800E+004  5.68748463E-026
  2.09424000E+004  5.71815303E-026
  2.09427200E+004  5.74627617E-026
  2.09430400E+004  5.77172833E-026
  2.09433600E+004  5.79438116E-026
  2.09436800E+004  5.81413305E-026
  2.09440000E+004  5.83089165E-026
  2.09443200E+004  5.84457910E-026
  2.09446400E+004  5.85510925E-026
  2.09449600E+004  5.86248418E-026
  2.09452800E+004  5.86664618E-026
  2.09456000E+004  5.86757930E-026
  2.09459200E+004  5.86534355E-026
  2.09462400E+004  5.85984263E-026
  2.09465600E+004  5.85116023E-026
  2.09468800E+004  5.84038731E-026
  2.09472000E+004  5.82431269E-026
  2.09475200E+004  5.80668507E-026
  2.09478400E+004  5.79471634E-026
  2.09481600E+004  5.77234330E-026
  2.09484800E+004  5.74735234E-026
  2.09488000E+004  5.71986600E-026
  2.09491200E+004  5.69001410E-026
  2.09494400E+004  5.66001386E-026
  2.09497600E+004  5.62608455E-026
  2.09500800E+004  5.59023354E-026
  2.09504000E+004  5.55260724E-026
  2.09507200E+004  5.51335266E-026
  2.09510400E+004  5.47255214E-026
  2.09513600E+004  5.42671051E-026
  2.09516800E+004  5.38386348E-026
  2.09520000E+004  5.33989573E-026
  2.09523200E+004  5.29495679E-026
  2.09526400E+004  5.24917290E-026
  2.09529600E+004  5.20266089E-026
  2.09532800E+004  5.22715256E-026
  2.09536000E+004  5.15868095E-026
  2.09539200E+004  5.12289483E-026
  2.09542400E+004  5.15763947E-026
  2.09545600E+004  5.12931694E-026
  2.09548800E+004  5.10393927E-026
  2.09552000E+004  5.08296603E-026
  2.09555200E+004  5.06136841E-026
  2.09558400E+004  5.04235035E-026
  2.09561600E+004  5.02518308E-026
  2.09564800E+004  5.01052553E-026
  2.09568000E+004  4.99857641E-026
  2.09571200E+004  4.98955120E-026
  2.09574400E+004  4.98363549E-026
  2.09577600E+004  4.98103663E-026
  2.09580800E+004  4.98676045E-026
  2.09584000E+004  4.99194816E-026
  2.09587200E+004  5.00109889E-026
  2.09590400E+004  5.01441548E-026
  2.09593600E+004  5.03208931E-026
  2.09596800E+004  5.05431802E-026
  2.09600000E+004  5.08129419E-026
  2.09603200E+004  5.11320958E-026
  2.09606400E+004  5.15004910E-026
  2.09609600E+004  5.19247725E-026
  2.09612800E+004  5.24033467E-026
  2.09616000E+004  5.30443797E-026
  2.09619200E+004  5.36499044E-026
  2.09622400E+004  5.43159400E-026
  2.09625600E+004  5.50454092E-026
  2.09628800E+004  5.58383436E-026
  2.09632000E+004  5.66965599E-026
  2.09635200E+004  5.76207979E-026
  2.09638400E+004  5.86119167E-026
  2.09641600E+004  5.96705779E-026
  2.09644800E+004  6.07949448E-026
  2.09648000E+004  6.19889814E-026
  2.09651200E+004  6.32522315E-026
  2.09654400E+004  6.45830440E-026
  2.09657600E+004  6.59824559E-026
  2.09660800E+004  6.74460882E-026
  2.09664000E+004  6.89741024E-026
  2.09667200E+004  7.05647163E-026
  2.09670400E+004  7.22189309E-026
  2.09673600E+004  7.39285480E-026
  2.09676800E+004  7.56928379E-026
  2.09680000E+004  7.75087223E-026
  2.09683200E+004  7.91782850E-026
  2.09686400E+004  8.11064520E-026
  2.09689600E+004  8.30728587E-026
  2.09692800E+004  8.50704030E-026
  2.09696000E+004  8.70850918E-026
  2.09699200E+004  8.93033365E-026
  2.09702400E+004  9.13875438E-026
  2.09705600E+004  9.34811687E-026
  2.09708800E+004  9.52435615E-026
  2.09712000E+004  9.73756028E-026
  2.09715200E+004  9.94951487E-026
  2.09718400E+004  1.01595284E-025
  2.09721600E+004  1.03668949E-025
  2.09724800E+004  1.05708884E-025
  2.09728000E+004  1.07707712E-025
  2.09731200E+004  1.09657689E-025
  2.09734400E+004  1.11550837E-025
  2.09737600E+004  1.13371557E-025
  2.09740800E+004  1.15133342E-025
  2.09744000E+004  1.16817590E-025
  2.09747200E+004  1.18416521E-025
  2.09750400E+004  1.19923726E-025
  2.09753600E+004  1.21332696E-025
  2.09756800E+004  1.22638017E-025
  2.09760000E+004  1.23832393E-025
  2.09763200E+004  1.24911085E-025
  2.09766400E+004  1.25869098E-025
  2.09769600E+004  1.26705344E-025
  2.09772800E+004  1.27414040E-025
  2.09776000E+004  1.27990098E-025
  2.09779200E+004  1.28407790E-025
  2.09782400E+004  1.28713150E-025
  2.09785600E+004  1.28878753E-025
  2.09788800E+004  1.28903506E-025
  2.09792000E+004  1.28786869E-025
  2.09795200E+004  1.28529000E-025
  2.09798400E+004  1.28130632E-025
  2.09801600E+004  1.27593100E-025
  2.09804800E+004  1.26918328E-025
  2.09808000E+004  1.26108814E-025
  2.09811200E+004  1.25167609E-025
  2.09814400E+004  1.24098347E-025
  2.09817600E+004  1.22905003E-025
  2.09820800E+004  1.21592180E-025
  2.09824000E+004  1.20164863E-025
  2.09827200E+004  1.18628439E-025
  2.09830400E+004  1.16994170E-025
  2.09833600E+004  1.15257737E-025
  2.09836800E+004  1.13430419E-025
  2.09840000E+004  1.11518796E-025
  2.09843200E+004  1.09529640E-025
  2.09846400E+004  1.07469865E-025
  2.09849600E+004  1.05346209E-025
  2.09852800E+004  1.03510658E-025
  2.09856000E+004  1.01012877E-025
  2.09859200E+004  9.88073312E-026
  2.09862400E+004  9.65791714E-026
  2.09865600E+004  9.43241583E-026
  2.09868800E+004  9.20496368E-026
  2.09872000E+004  8.97629039E-026
  2.09875200E+004  8.74706739E-026
  2.09878400E+004  8.51797842E-026
  2.09881600E+004  8.28966933E-026
  2.09884800E+004  8.06259975E-026
  2.09888000E+004  7.83767676E-026
  2.09891200E+004  7.61530379E-026
  2.09894400E+004  7.39598856E-026
  2.09897600E+004  7.18021742E-026
  2.09900800E+004  6.96844064E-026
  2.09904000E+004  6.76107411E-026
  2.09907200E+004  6.55849566E-026
  2.09910400E+004  6.36104735E-026
  2.09913600E+004  6.16903515E-026
  2.09916800E+004  5.98272927E-026
  2.09920000E+004  5.80234101E-026
  2.09923200E+004  5.62811971E-026
  2.09926400E+004  5.46021021E-026
  2.09929600E+004  5.29874572E-026
  2.09932800E+004  5.14382632E-026
  2.09936000E+004  4.99558169E-026
  2.09939200E+004  4.85396664E-026
  2.09942400E+004  4.71905421E-026
  2.09945600E+004  4.61007921E-026
  2.09948800E+004  4.49075095E-026
  2.09952000E+004  4.37825477E-026
  2.09955200E+004  4.27253689E-026
  2.09958400E+004  4.17352440E-026
  2.09961600E+004  4.08107662E-026
  2.09964800E+004  3.99519593E-026
  2.09968000E+004  3.91570537E-026
  2.09971200E+004  3.84153283E-026
  2.09974400E+004  3.77450777E-026
  2.09977600E+004  3.71349299E-026
  2.09980800E+004  3.65124440E-026
  2.09984000E+004  3.60112099E-026
  2.09987200E+004  3.55767692E-026
  2.09990400E+004  3.51939622E-026
  2.09993600E+004  3.48609040E-026
  2.09996800E+004  3.45570466E-026
  2.10000000E+004  3.43195854E-026
  2.10003200E+004  3.41256684E-026
  2.10006400E+004  3.39732241E-026
  2.10009600E+004  3.38601300E-026
  2.10012800E+004  3.37842273E-026
  2.10016000E+004  3.37435927E-026
  2.10019200E+004  3.37353402E-026
  2.10022400E+004  3.37578538E-026
  2.10025600E+004  3.38086232E-026
  2.10028800E+004  3.38854887E-026
  2.10032000E+004  3.39860106E-026
  2.10035200E+004  3.34435619E-026
  2.10038400E+004  3.36554325E-026
  2.10041600E+004  3.38773772E-026
  2.10044800E+004  3.35168986E-026
  2.10048000E+004  3.38170465E-026
  2.10051200E+004  3.41159296E-026
  2.10054400E+004  3.43863715E-026
  2.10057600E+004  3.46816710E-026
  2.10060800E+004  3.49672891E-026
  2.10064000E+004  3.52508241E-026
  2.10067200E+004  3.55261503E-026
  2.10070400E+004  3.57919867E-026
  2.10073600E+004  3.60468561E-026
  2.10076800E+004  3.62895832E-026
  2.10080000E+004  3.65187491E-026
  2.10083200E+004  3.66891631E-026
  2.10086400E+004  3.68920067E-026
  2.10089600E+004  3.70770477E-026
  2.10092800E+004  3.72431170E-026
  2.10096000E+004  3.73891066E-026
  2.10099200E+004  3.75140328E-026
  2.10102400E+004  3.76168957E-026
  2.10105600E+004  3.76968030E-026
  2.10108800E+004  3.77528909E-026
  2.10112000E+004  3.77839343E-026
  2.10115200E+004  3.77903355E-026
  2.10118400E+004  3.76787816E-026
  2.10121600E+004  3.76429203E-026
  2.10124800E+004  3.75793983E-026
  2.10128000E+004  3.74854416E-026
  2.10131200E+004  3.73670772E-026
  2.10134400E+004  3.72198466E-026
  2.10137600E+004  3.74326990E-026
  2.10140800E+004  3.72747815E-026
  2.10144000E+004  3.70962981E-026
  2.10147200E+004  3.68929901E-026
  2.10150400E+004  3.66672135E-026
  2.10153600E+004  3.64214269E-026
  2.10156800E+004  3.61557163E-026
  2.10160000E+004  3.58694642E-026
  2.10163200E+004  3.55673936E-026
  2.10166400E+004  3.52488450E-026
  2.10169600E+004  3.49151388E-026
  2.10172800E+004  3.45648250E-026
  2.10176000E+004  3.42054688E-026
  2.10179200E+004  3.38707992E-026
  2.10182400E+004  3.34955922E-026
  2.10185600E+004  3.31132671E-026
  2.10188800E+004  3.27255069E-026
  2.10192000E+004  3.23330103E-026
  2.10195200E+004  3.19399705E-026
  2.10198400E+004  3.15469302E-026
  2.10201600E+004  3.09996387E-026
  2.10204800E+004  3.06272298E-026
  2.10208000E+004  3.02605574E-026
  2.10211200E+004  2.98998113E-026
  2.10214400E+004  2.95977445E-026
  2.10217600E+004  2.92634528E-026
  2.10220800E+004  2.89390070E-026
  2.10224000E+004  2.86287787E-026
  2.10227200E+004  2.83345885E-026
  2.10230400E+004  2.80581877E-026
  2.10233600E+004  2.78012495E-026
  2.10236800E+004  2.75653596E-026
  2.10240000E+004  2.75482280E-026
  2.10243200E+004  2.73894630E-026
  2.10246400E+004  2.72509607E-026
  2.10249600E+004  2.71426268E-026
  2.10252800E+004  2.70637121E-026
  2.10256000E+004  2.70160596E-026
  2.10259200E+004  2.70102044E-026
  2.10262400E+004  2.70291147E-026
  2.10265600E+004  2.70818854E-026
  2.10268800E+004  2.71689389E-026
  2.10272000E+004  2.72702550E-026
  2.10275200E+004  2.74291258E-026
  2.10278400E+004  2.76227350E-026
  2.10281600E+004  2.78500108E-026
  2.10284800E+004  2.81126884E-026
  2.10288000E+004  2.84109254E-026
  2.10291200E+004  2.87408836E-026
  2.10294400E+004  2.91032470E-026
  2.10297600E+004  2.94970985E-026
  2.10300800E+004  2.99212608E-026
  2.10304000E+004  3.03744254E-026
  2.10307200E+004  3.08551254E-026
  2.10310400E+004  3.13617415E-026
  2.10313600E+004  3.18925092E-026
  2.10316800E+004  3.28287757E-026
  2.10320000E+004  3.34468008E-026
  2.10323200E+004  3.40875229E-026
  2.10326400E+004  3.47490001E-026
  2.10329600E+004  3.54544116E-026
  2.10332800E+004  3.61543879E-026
  2.10336000E+004  3.68644086E-026
  2.10339200E+004  3.75928324E-026
  2.10342400E+004  3.83320021E-026
  2.10345600E+004  3.90798064E-026
  2.10348800E+004  3.98340917E-026
  2.10352000E+004  4.05927543E-026
  2.10355200E+004  4.10680055E-026
  2.10358400E+004  4.18597842E-026
  2.10361600E+004  4.26468168E-026
  2.10364800E+004  4.34273945E-026
  2.10368000E+004  4.41998497E-026
  2.10371200E+004  4.49625822E-026
  2.10374400E+004  4.57140602E-026
  2.10377600E+004  4.64527051E-026
  2.10380800E+004  4.71773809E-026
  2.10384000E+004  4.78866926E-026
  2.10387200E+004  4.85794055E-026
  2.10390400E+004  4.92544484E-026
  2.10393600E+004  4.99107991E-026
  2.10396800E+004  5.05475773E-026
  2.10400000E+004  5.11639607E-026
  2.10403200E+004  5.17592498E-026
  2.10406400E+004  5.23328398E-026
  2.10409600E+004  5.28842163E-026
  2.10412800E+004  5.34129537E-026
  2.10416000E+004  5.39187102E-026
  2.10419200E+004  5.44012222E-026
  2.10422400E+004  5.48602975E-026
  2.10425600E+004  5.52962384E-026
  2.10428800E+004  5.57081629E-026
  2.10432000E+004  5.60967441E-026
  2.10435200E+004  5.64614109E-026
  2.10438400E+004  5.68081703E-026
  2.10441600E+004  5.71262580E-026
  2.10444800E+004  5.74210804E-026
  2.10448000E+004  5.76927504E-026
  2.10451200E+004  5.77675317E-026
  2.10454400E+004  5.80115633E-026
  2.10457600E+004  5.82307583E-026
  2.10460800E+004  5.84253134E-026
  2.10464000E+004  5.85953712E-026
  2.10467200E+004  5.87410544E-026
  2.10470400E+004  5.88624156E-026
  2.10473600E+004  5.89594621E-026
  2.10476800E+004  5.92148366E-026
  2.10480000E+004  5.92839124E-026
  2.10483200E+004  5.93311020E-026
  2.10486400E+004  5.93558134E-026
  2.10489600E+004  5.93579827E-026
  2.10492800E+004  5.93374990E-026
  2.10496000E+004  5.92942197E-026
  2.10499200E+004  5.92279718E-026
  2.10502400E+004  5.91385469E-026
  2.10505600E+004  5.90257517E-026
  2.10508800E+004  5.88893458E-026
  2.10512000E+004  5.87290963E-026
  2.10515200E+004  5.85447730E-026
  2.10518400E+004  5.83362915E-026
  2.10521600E+004  5.81030027E-026
  2.10524800E+004  5.78452377E-026
  2.10528000E+004  5.75627023E-026
  2.10531200E+004  5.72552308E-026
  2.10534400E+004  5.69228567E-026
  2.10537600E+004  5.65655477E-026
  2.10540800E+004  5.61855540E-026
  2.10544000E+004  5.57789316E-026
  2.10547200E+004  5.53478513E-026
  2.10550400E+004  5.48926215E-026
  2.10553600E+004  5.44136360E-026
  2.10556800E+004  5.39112511E-026
  2.10560000E+004  5.33912469E-026
  2.10563200E+004  5.28448332E-026
  2.10566400E+004  5.22771934E-026
  2.10569600E+004  5.16891779E-026
  2.10572800E+004  5.14528819E-026
  2.10576000E+004  5.08703097E-026
  2.10579200E+004  5.02748255E-026
  2.10582400E+004  4.96694133E-026
  2.10585600E+004  4.90532979E-026
  2.10588800E+004  4.84290251E-026
  2.10592000E+004  4.78628431E-026
  2.10595200E+004  4.72354269E-026
  2.10598400E+004  4.66063474E-026
  2.10601600E+004  4.59776318E-026
  2.10604800E+004  4.53513461E-026
  2.10608000E+004  4.47295845E-026
  2.10611200E+004  4.41144464E-026
  2.10614400E+004  4.35080660E-026
  2.10617600E+004  4.29125325E-026
  2.10620800E+004  4.23299358E-026
  2.10624000E+004  4.17623195E-026
  2.10627200E+004  4.12116844E-026
  2.10630400E+004  4.06799715E-026
  2.10633600E+004  4.01690506E-026
  2.10636800E+004  3.96804473E-026
  2.10640000E+004  3.92165096E-026
  2.10643200E+004  3.84350132E-026
  2.10646400E+004  3.80586919E-026
  2.10649600E+004  3.77101720E-026
  2.10652800E+004  3.73882359E-026
  2.10656000E+004  3.70942131E-026
  2.10659200E+004  3.68293353E-026
  2.10662400E+004  3.65946210E-026
  2.10665600E+004  3.63908429E-026
  2.10668800E+004  3.62186822E-026
  2.10672000E+004  3.60786063E-026
  2.10675200E+004  3.59708691E-026
  2.10678400E+004  3.58955491E-026
  2.10681600E+004  3.58527096E-026
  2.10684800E+004  3.58099087E-026
  2.10688000E+004  3.58342670E-026
  2.10691200E+004  3.58893191E-026
  2.10694400E+004  3.59742795E-026
  2.10697600E+004  3.60913210E-026
  2.10700800E+004  3.62334402E-026
  2.10704000E+004  3.64021119E-026
  2.10707200E+004  3.65960828E-026
  2.10710400E+004  3.68135653E-026
  2.10713600E+004  3.70529461E-026
  2.10716800E+004  3.73123691E-026
  2.10720000E+004  3.75408686E-026
  2.10723200E+004  3.78396432E-026
  2.10726400E+004  3.81517592E-026
  2.10729600E+004  3.84751964E-026
  2.10732800E+004  3.88073002E-026
  2.10736000E+004  3.91458822E-026
  2.10739200E+004  3.96396468E-026
  2.10742400E+004  3.98181963E-026
  2.10745600E+004  4.01941171E-026
  2.10748800E+004  4.13336190E-026
  2.10752000E+004  4.17952157E-026
  2.10755200E+004  4.22587038E-026
  2.10758400E+004  4.27217477E-026
  2.10761600E+004  4.31734812E-026
  2.10764800E+004  4.36326452E-026
  2.10768000E+004  4.40874152E-026
  2.10771200E+004  4.45366009E-026
  2.10774400E+004  4.51515387E-026
  2.10777600E+004  4.56069636E-026
  2.10780800E+004  4.60562864E-026
  2.10784000E+004  4.64990741E-026
  2.10787200E+004  4.69355864E-026
  2.10790400E+004  4.73631742E-026
  2.10793600E+004  4.77855655E-026
  2.10796800E+004  4.82012584E-026
  2.10800000E+004  4.86106379E-026
  2.10803200E+004  4.90142506E-026
  2.10806400E+004  4.94128084E-026
  2.10809600E+004  4.98071820E-026
  2.10812800E+004  5.01984333E-026
  2.10816000E+004  5.05876745E-026
  2.10819200E+004  5.09762501E-026
  2.10822400E+004  5.10265543E-026
  2.10825600E+004  5.14546551E-026
  2.10828800E+004  5.22723857E-026
  2.10832000E+004  5.27269036E-026
  2.10835200E+004  5.32145460E-026
  2.10838400E+004  5.37135684E-026
  2.10841600E+004  5.42265271E-026
  2.10844800E+004  5.47559697E-026
  2.10848000E+004  5.53044256E-026
  2.10851200E+004  5.58744102E-026
  2.10854400E+004  5.64683580E-026
  2.10857600E+004  5.70902694E-026
  2.10860800E+004  5.77393124E-026
  2.10864000E+004  5.84190794E-026
  2.10867200E+004  5.95824881E-026
  2.10870400E+004  6.03830461E-026
  2.10873600E+004  6.12311128E-026
  2.10876800E+004  6.21164163E-026
  2.10880000E+004  6.30523469E-026
  2.10883200E+004  6.40295622E-026
  2.10886400E+004  6.50542220E-026
  2.10889600E+004  6.61271891E-026
  2.10892800E+004  6.72489718E-026
  2.10896000E+004  6.84197863E-026
  2.10899200E+004  6.96395366E-026
  2.10902400E+004  7.09078102E-026
  2.10905600E+004  7.22250836E-026
  2.10908800E+004  7.35879004E-026
  2.10912000E+004  7.49959283E-026
  2.10915200E+004  7.64473759E-026
  2.10918400E+004  7.79401107E-026
  2.10921600E+004  7.94716645E-026
  2.10924800E+004  8.10392413E-026
  2.10928000E+004  8.26393242E-026
  2.10931200E+004  8.42693448E-026
  2.10934400E+004  8.59248493E-026
  2.10937600E+004  8.76024808E-026
  2.10940800E+004  8.92976775E-026
  2.10944000E+004  9.10006065E-026
  2.10947200E+004  9.27179128E-026
  2.10950400E+004  9.44389915E-026
  2.10953600E+004  9.61583742E-026
  2.10956800E+004  9.78711257E-026
  2.10960000E+004  9.95720158E-026
  2.10963200E+004  1.01285974E-025
  2.10966400E+004  1.02950677E-025
  2.10969600E+004  1.04603631E-025
  2.10972800E+004  1.06210482E-025
  2.10976000E+004  1.07833122E-025
  2.10979200E+004  1.09364476E-025
  2.10982400E+004  1.10689356E-025
  2.10985600E+004  1.12137526E-025
  2.10988800E+004  1.13526663E-025
  2.10992000E+004  1.14852300E-025
  2.10995200E+004  1.16110157E-025
  2.10998400E+004  1.17513493E-025
  2.11001600E+004  1.18649052E-025
  2.11004800E+004  1.19707865E-025
  2.11008000E+004  1.20686800E-025
  2.11011200E+004  1.21583007E-025
  2.11014400E+004  1.22394619E-025
  2.11017600E+004  1.23121735E-025
  2.11020800E+004  1.23756165E-025
  2.11024000E+004  1.24299413E-025
  2.11027200E+004  1.24750463E-025
  2.11030400E+004  1.25108176E-025
  2.11033600E+004  1.25371854E-025
  2.11036800E+004  1.25541213E-025
  2.11040000E+004  1.25616177E-025
  2.11043200E+004  1.25595102E-025
  2.11046400E+004  1.25843273E-025
  2.11049600E+004  1.25716016E-025
  2.11052800E+004  1.25469445E-025
  2.11056000E+004  1.25137650E-025
  2.11059200E+004  1.24722873E-025
  2.11062400E+004  1.24222931E-025
  2.11065600E+004  1.23649451E-025
  2.11068800E+004  1.23050556E-025
  2.11072000E+004  1.22334643E-025
  2.11075200E+004  1.21200516E-025
  2.11078400E+004  1.20387717E-025
  2.11081600E+004  1.19509830E-025
  2.11084800E+004  1.18569295E-025
  2.11088000E+004  1.17573111E-025
  2.11091200E+004  1.16523847E-025
  2.11094400E+004  1.15368731E-025
  2.11097600E+004  1.14233633E-025
  2.11100800E+004  1.13058317E-025
  2.11104000E+004  1.11847299E-025
  2.11107200E+004  1.10605124E-025
  2.11110400E+004  1.09336236E-025
  2.11113600E+004  1.08170751E-025
  2.11116800E+004  1.06876521E-025
  2.11120000E+004  1.05570319E-025
  2.11123200E+004  1.04256569E-025
  2.11126400E+004  1.02939489E-025
  2.11129600E+004  1.01623244E-025
  2.11132800E+004  1.00311888E-025
  2.11136000E+004  9.90093079E-026
  2.11139200E+004  9.77192267E-026
  2.11142400E+004  9.64447500E-026
  2.11145600E+004  9.51901590E-026
  2.11148800E+004  9.39842577E-026
  2.11152000E+004  9.27807310E-026
  2.11155200E+004  9.16056825E-026
  2.11158400E+004  9.04615942E-026
  2.11161600E+004  8.93506985E-026
  2.11164800E+004  8.82749690E-026
  2.11168000E+004  8.72360844E-026
  2.11171200E+004  8.62355416E-026
  2.11174400E+004  8.52751950E-026
  2.11177600E+004  8.43545472E-026
  2.11180800E+004  8.34748604E-026
  2.11184000E+004  8.26378081E-026
  2.11187200E+004  8.18408598E-026
  2.11190400E+004  8.10849878E-026
  2.11193600E+004  8.03696830E-026
  2.11196800E+004  7.96941657E-026
  2.11200000E+004  7.90547359E-026
  2.11203200E+004  7.84557143E-026
  2.11206400E+004  7.78925618E-026
  2.11209600E+004  7.73636101E-026
  2.11212800E+004  7.68667867E-026
  2.11216000E+004  7.64001787E-026
  2.11219200E+004  7.59612317E-026
  2.11222400E+004  7.55474186E-026
  2.11225600E+004  7.51561443E-026
  2.11228800E+004  7.47846311E-026
  2.11232000E+004  7.44298259E-026
  2.11235200E+004  7.40891141E-026
  2.11238400E+004  7.37592705E-026
  2.11241600E+004  7.33064767E-026
  2.11244800E+004  7.30036276E-026
  2.11248000E+004  7.27009555E-026
  2.11251200E+004  7.17514360E-026
  2.11254400E+004  7.15160228E-026
  2.11257600E+004  7.12784679E-026
  2.11260800E+004  7.10115250E-026
  2.11264000E+004  7.07252193E-026
  2.11267200E+004  7.04224706E-026
  2.11270400E+004  7.01114858E-026
  2.11273600E+004  6.97579210E-026
  2.11276800E+004  6.92198991E-026
  2.11280000E+004  6.88249328E-026
  2.11283200E+004  6.84020358E-026
  2.11286400E+004  6.79465587E-026
  2.11289600E+004  6.74575280E-026
  2.11292800E+004  6.69336091E-026
  2.11296000E+004  6.63753074E-026
  2.11299200E+004  6.57815856E-026
  2.11302400E+004  6.51735041E-026
  2.11305600E+004  6.45109070E-026
  2.11308800E+004  6.46871485E-026
  2.11312000E+004  6.40556911E-026
  2.11315200E+004  6.34008411E-026
  2.11318400E+004  6.27226091E-026
  2.11321600E+004  6.20235019E-026
  2.11324800E+004  6.13059405E-026
  2.11328000E+004  6.05713223E-026
  2.11331200E+004  5.98741307E-026
  2.11334400E+004  5.91934244E-026
  2.11337600E+004  5.85049220E-026
  2.11340800E+004  5.78121808E-026
  2.11344000E+004  5.71189613E-026
  2.11347200E+004  5.64290968E-026
  2.11350400E+004  5.57465544E-026
  2.11353600E+004  5.50753908E-026
  2.11356800E+004  5.44314375E-026
  2.11360000E+004  5.37962367E-026
  2.11363200E+004  5.31860682E-026
  2.11366400E+004  5.26042387E-026
  2.11369600E+004  5.20550244E-026
  2.11372800E+004  5.11471800E-026
  2.11376000E+004  5.07112095E-026
  2.11379200E+004  5.03241456E-026
  2.11382400E+004  4.99823851E-026
  2.11385600E+004  4.99694901E-026
  2.11388800E+004  4.97644797E-026
  2.11392000E+004  4.96202105E-026
  2.11395200E+004  4.96379291E-026
  2.11398400E+004  4.96381059E-026
  2.11401600E+004  4.97119682E-026
  2.11404800E+004  4.98615758E-026
  2.11408000E+004  5.00899042E-026
  2.11411200E+004  5.04011681E-026
  2.11414400E+004  5.07969116E-026
  2.11417600E+004  5.12934586E-026
  2.11420800E+004  5.18657335E-026
  2.11424000E+004  5.25278267E-026
  2.11427200E+004  5.32807498E-026
  2.11430400E+004  5.41250547E-026
  2.11433600E+004  5.50608578E-026
  2.11436800E+004  5.60879340E-026
  2.11440000E+004  5.72614997E-026
  2.11443200E+004  5.84751468E-026
  2.11446400E+004  5.97773232E-026
  2.11449600E+004  6.11660462E-026
  2.11452800E+004  6.26445426E-026
  2.11456000E+004  6.41993363E-026
  2.11459200E+004  6.58321434E-026
  2.11462400E+004  6.75392069E-026
  2.11465600E+004  6.92878306E-026
  2.11468800E+004  7.11336521E-026
  2.11472000E+004  7.30253607E-026
  2.11475200E+004  7.49868926E-026
  2.11478400E+004  7.69980942E-026
  2.11481600E+004  7.90033942E-026
  2.11484800E+004  8.11116462E-026
  2.11488000E+004  8.32383686E-026
  2.11491200E+004  8.53876324E-026
  2.11494400E+004  8.75522876E-026
  2.11497600E+004  8.97249736E-026
  2.11500800E+004  9.17067018E-026
  2.11504000E+004  9.38936512E-026
  2.11507200E+004  9.60632214E-026
  2.11510400E+004  9.82081825E-026
  2.11513600E+004  1.00320815E-025
  2.11516800E+004  1.02392790E-025
  2.11520000E+004  1.04414671E-025
  2.11523200E+004  1.06384627E-025
  2.11526400E+004  1.08291780E-025
  2.11529600E+004  1.10128822E-025
  2.11532800E+004  1.11888692E-025
  2.11536000E+004  1.13564526E-025
  2.11539200E+004  1.15149754E-025
  2.11542400E+004  1.16638119E-025
  2.11545600E+004  1.18023711E-025
  2.11548800E+004  1.18983413E-025
  2.11552000E+004  1.20150164E-025
  2.11555200E+004  1.21229894E-025
  2.11558400E+004  1.22183955E-025
  2.11561600E+004  1.23008868E-025
  2.11564800E+004  1.23701451E-025
  2.11568000E+004  1.24259376E-025
  2.11571200E+004  1.24634030E-025
  2.11574400E+004  1.24922299E-025
  2.11577600E+004  1.25070943E-025
  2.11580800E+004  1.25079530E-025
  2.11584000E+004  1.24947984E-025
  2.11587200E+004  1.24677292E-025
  2.11590400E+004  1.24268327E-025
  2.11593600E+004  1.23722710E-025
  2.11596800E+004  1.23042520E-025
  2.11600000E+004  1.22229511E-025
  2.11603200E+004  1.21288376E-025
  2.11606400E+004  1.20221602E-025
  2.11609600E+004  1.19032999E-025
  2.11612800E+004  1.17739340E-025
  2.11616000E+004  1.16321312E-025
  2.11619200E+004  1.14685613E-025
  2.11622400E+004  1.13068482E-025
  2.11625600E+004  1.11352675E-025
  2.11628800E+004  1.09543872E-025
  2.11632000E+004  1.07648131E-025
  2.11635200E+004  1.05671479E-025
  2.11638400E+004  1.03620123E-025
  2.11641600E+004  1.01500379E-025
  2.11644800E+004  9.93522195E-026
  2.11648000E+004  9.71188247E-026
  2.11651200E+004  9.48114690E-026
  2.11654400E+004  9.24895330E-026
  2.11657600E+004  9.01313316E-026
  2.11660800E+004  8.77431756E-026
  2.11664000E+004  8.53312718E-026
  2.11667200E+004  8.29017004E-026
  2.11670400E+004  8.04603930E-026
  2.11673600E+004  7.80131123E-026
  2.11676800E+004  7.55648319E-026
  2.11680000E+004  7.31221947E-026
  2.11683200E+004  7.06896745E-026
  2.11686400E+004  6.82709519E-026
  2.11689600E+004  6.58733576E-026
  2.11692800E+004  6.34999119E-026
  2.11696000E+004  6.11547981E-026
  2.11699200E+004  5.88420092E-026
  2.11702400E+004  5.65650302E-026
  2.11705600E+004  5.43272983E-026
  2.11708800E+004  5.21319181E-026
  2.11712000E+004  5.03885206E-026
  2.11715200E+004  4.83365827E-026
  2.11718400E+004  4.63368941E-026
  2.11721600E+004  4.43944166E-026
  2.11724800E+004  4.25115111E-026
  2.11728000E+004  4.07291606E-026
  2.11731200E+004  3.89755491E-026
  2.11734400E+004  3.72871419E-026
  2.11737600E+004  3.56652933E-026
  2.11740800E+004  3.41111600E-026
  2.11744000E+004  3.26231139E-026
  2.11747200E+004  3.12074083E-026
  2.11750400E+004  3.00194668E-026
  2.11753600E+004  2.87404707E-026
  2.11756800E+004  2.75582531E-026
  2.11760000E+004  2.64367975E-026
  2.11763200E+004  2.54023757E-026
  2.11766400E+004  2.44408479E-026
  2.11769600E+004  2.35480329E-026
  2.11772800E+004  2.27151565E-026
  2.11776000E+004  2.19738387E-026
  2.11779200E+004  2.13044767E-026
  2.11782400E+004  2.07066561E-026
  2.11785600E+004  2.01797727E-026
  2.11788800E+004  1.97232172E-026
  2.11792000E+004  1.93362949E-026
  2.11795200E+004  1.90182275E-026
  2.11798400E+004  1.87681549E-026
  2.11801600E+004  1.85851361E-026
  2.11804800E+004  1.84681492E-026
  2.11808000E+004  1.83970472E-026
  2.11811200E+004  1.76542680E-026
  2.11814400E+004  1.78111534E-026
  2.11817600E+004  1.80204355E-026
  2.11820800E+004  1.82829321E-026
  2.11824000E+004  1.85968959E-026
  2.11827200E+004  1.89612820E-026
  2.11830400E+004  1.93745437E-026
  2.11833600E+004  1.98361524E-026
  2.11836800E+004  2.00115093E-026
  2.11840000E+004  2.06002874E-026
  2.11843200E+004  2.12287899E-026
  2.11846400E+004  2.18954529E-026
  2.11849600E+004  2.25985571E-026
  2.11852800E+004  2.33362293E-026
  2.11856000E+004  2.41064442E-026
  2.11859200E+004  2.49070279E-026
  2.11862400E+004  2.57244547E-026
  2.11865600E+004  2.65798615E-026
  2.11868800E+004  2.74581616E-026
  2.11872000E+004  2.83566193E-026
  2.11875200E+004  3.00967539E-026
  2.11878400E+004  3.11288607E-026
  2.11881600E+004  3.21765112E-026
  2.11884800E+004  3.32435324E-026
  2.11888000E+004  3.40679275E-026
  2.11891200E+004  3.51921647E-026
  2.11894400E+004  3.67942226E-026
  2.11897600E+004  3.79882905E-026
  2.11900800E+004  3.91060022E-026
  2.11904000E+004  4.03264675E-026
  2.11907200E+004  4.15535599E-026
  2.11910400E+004  4.27833391E-026
  2.11913600E+004  4.40156630E-026
  2.11916800E+004  4.52486592E-026
  2.11920000E+004  4.64687207E-026
  2.11923200E+004  4.77004063E-026
  2.11926400E+004  4.89286175E-026
  2.11929600E+004  5.02799170E-026
  2.11932800E+004  5.15132924E-026
  2.11936000E+004  5.27421649E-026
  2.11939200E+004  5.39751408E-026
  2.11942400E+004  5.51946368E-026
  2.11945600E+004  5.63578686E-026
  2.11948800E+004  5.75718473E-026
  2.11952000E+004  5.90095293E-026
  2.11955200E+004  6.02334915E-026
  2.11958400E+004  6.14608201E-026
  2.11961600E+004  6.26865487E-026
  2.11964800E+004  6.39361645E-026
  2.11968000E+004  6.51646324E-026
  2.11971200E+004  6.63951154E-026
  2.11974400E+004  6.76288288E-026
  2.11977600E+004  6.88674970E-026
  2.11980800E+004  7.01124383E-026
  2.11984000E+004  7.13661763E-026
  2.11987200E+004  7.26177923E-026
  2.11990400E+004  7.38920712E-026
  2.11993600E+004  7.51786578E-026
  2.11996800E+004  7.64790054E-026
  2.12000000E+004  7.77944789E-026
  2.12003200E+004  7.91263409E-026
  2.12006400E+004  8.04759407E-026
  2.12009600E+004  8.18432529E-026
  2.12012800E+004  8.32302366E-026
  2.12016000E+004  8.46369490E-026
  2.12019200E+004  8.60635421E-026
  2.12022400E+004  8.75100701E-026
  2.12025600E+004  8.89762443E-026
  2.12028800E+004  9.04614712E-026
  2.12032000E+004  9.19647978E-026
  2.12035200E+004  9.34849702E-026
  2.12038400E+004  9.50609199E-026
  2.12041600E+004  9.66142929E-026
  2.12044800E+004  9.81793199E-026
  2.12048000E+004  9.97528425E-026
  2.12051200E+004  1.01332018E-025
  2.12054400E+004  1.02933719E-025
  2.12057600E+004  1.04516252E-025
  2.12060800E+004  1.06093593E-025
  2.12064000E+004  1.07661403E-025
  2.12067200E+004  1.09215066E-025
  2.12070400E+004  1.10749655E-025
  2.12073600E+004  1.12260081E-025
  2.12076800E+004  1.13741685E-025
  2.12080000E+004  1.15187540E-025
  2.12083200E+004  1.16691554E-025
  2.12086400E+004  1.18061653E-025
  2.12089600E+004  1.19380529E-025
  2.12092800E+004  1.20642443E-025
  2.12096000E+004  1.21841610E-025
  2.12099200E+004  1.22972331E-025
  2.12102400E+004  1.24028833E-025
  2.12105600E+004  1.25006020E-025
  2.12108800E+004  1.25898432E-025
  2.12112000E+004  1.26701473E-025
  2.12115200E+004  1.27398549E-025
  2.12118400E+004  1.28008945E-025
  2.12121600E+004  1.28515781E-025
  2.12124800E+004  1.28915823E-025
  2.12128000E+004  1.29205149E-025
  2.12131200E+004  1.29381088E-025
  2.12134400E+004  1.29441150E-025
  2.12137600E+004  1.29383531E-025
  2.12140800E+004  1.29208548E-025
  2.12144000E+004  1.28911128E-025
  2.12147200E+004  1.28460357E-025
  2.12150400E+004  1.27924475E-025
  2.12153600E+004  1.27267863E-025
  2.12156800E+004  1.26491487E-025
  2.12160000E+004  1.25988259E-025
  2.12163200E+004  1.25022876E-025
  2.12166400E+004  1.23948430E-025
  2.12169600E+004  1.22768284E-025
  2.12172800E+004  1.21486229E-025
  2.12176000E+004  1.20135165E-025
  2.12179200E+004  1.18665791E-025
  2.12182400E+004  1.17108793E-025
  2.12185600E+004  1.15470167E-025
  2.12188800E+004  1.13754533E-025
  2.12192000E+004  1.11968419E-025
  2.12195200E+004  1.10118070E-025
  2.12198400E+004  1.08209931E-025
  2.12201600E+004  1.06250539E-025
  2.12204800E+004  1.04246877E-025
  2.12208000E+004  1.02205511E-025
  2.12211200E+004  1.00133383E-025
  2.12214400E+004  9.80402413E-026
  2.12217600E+004  9.55709144E-026
  2.12220800E+004  9.34862235E-026
  2.12224000E+004  9.13946935E-026
  2.12227200E+004  8.93022291E-026
  2.12230400E+004  8.71813752E-026
  2.12233600E+004  8.51113714E-026
  2.12236800E+004  8.30598804E-026
  2.12240000E+004  8.10323484E-026
  2.12243200E+004  7.90346248E-026
  2.12246400E+004  7.74469383E-026
  2.12249600E+004  7.55681667E-026
  2.12252800E+004  7.37384039E-026
  2.12256000E+004  7.18194643E-026
  2.12259200E+004  7.01162672E-026
  2.12262400E+004  6.84730179E-026
  2.12265600E+004  6.68934480E-026
  2.12268800E+004  6.53805807E-026
  2.12272000E+004  6.39371746E-026
  2.12275200E+004  6.25655813E-026
  2.12278400E+004  6.12677597E-026
  2.12281600E+004  6.00450121E-026
  2.12284800E+004  5.88990943E-026
  2.12288000E+004  5.78305220E-026
  2.12291200E+004  5.68397478E-026
  2.12294400E+004  5.59268715E-026
  2.12297600E+004  5.50916526E-026
  2.12300800E+004  5.43335236E-026
  2.12304000E+004  5.36516047E-026
  2.12307200E+004  5.30447494E-026
  2.12310400E+004  5.25114207E-026
  2.12313600E+004  5.20499648E-026
  2.12316800E+004  5.17638501E-026
  2.12320000E+004  5.14610588E-026
  2.12323200E+004  5.12169227E-026
  2.12326400E+004  5.10368763E-026
  2.12329600E+004  5.09187709E-026
  2.12332800E+004  5.08587899E-026
  2.12336000E+004  5.08544384E-026
  2.12339200E+004  5.09026429E-026
  2.12342400E+004  5.10001963E-026
  2.12345600E+004  5.11438346E-026
  2.12348800E+004  5.13302135E-026
  2.12352000E+004  5.15560325E-026
  2.12355200E+004  5.18176650E-026
  2.12358400E+004  5.21117334E-026
  2.12361600E+004  5.24347590E-026
  2.12364800E+004  5.27832636E-026
  2.12368000E+004  5.31678921E-026
  2.12371200E+004  5.35586331E-026
  2.12374400E+004  5.39647078E-026
  2.12377600E+004  5.36499180E-026
  2.12380800E+004  5.41495741E-026
  2.12384000E+004  5.46530722E-026
  2.12387200E+004  5.51513279E-026
  2.12390400E+004  5.56425538E-026
  2.12393600E+004  5.61248982E-026
  2.12396800E+004  5.61698582E-026
  2.12400000E+004  5.66713351E-026
  2.12403200E+004  5.71519381E-026
  2.12406400E+004  5.76098762E-026
  2.12409600E+004  5.80427685E-026
  2.12412800E+004  5.84501647E-026
  2.12416000E+004  5.88297969E-026
  2.12419200E+004  5.91825387E-026
  2.12422400E+004  5.95023519E-026
  2.12425600E+004  5.97898885E-026
  2.12428800E+004  6.00609599E-026
  2.12432000E+004  6.01651433E-026
  2.12435200E+004  6.03635167E-026
  2.12438400E+004  6.05243229E-026
  2.12441600E+004  6.06379256E-026
  2.12444800E+004  6.07218280E-026
  2.12448000E+004  6.07660077E-026
  2.12451200E+004  6.07695127E-026
  2.12454400E+004  6.05378213E-026
  2.12457600E+004  6.04800783E-026
  2.12460800E+004  6.03789506E-026
  2.12464000E+004  6.02345043E-026
  2.12467200E+004  6.00242428E-026
  2.12470400E+004  5.97974767E-026
  2.12473600E+004  5.95564456E-026
  2.12476800E+004  5.92468019E-026
  2.12480000E+004  5.88957791E-026
  2.12483200E+004  5.85038738E-026
  2.12486400E+004  5.80710903E-026
  2.12489600E+004  5.76000045E-026
  2.12492800E+004  5.70912068E-026
  2.12496000E+004  5.65445613E-026
  2.12499200E+004  5.59616932E-026
  2.12502400E+004  5.53455173E-026
  2.12505600E+004  5.46940450E-026
  2.12508800E+004  5.40100242E-026
  2.12512000E+004  5.32946618E-026
  2.12515200E+004  5.25499205E-026
  2.12518400E+004  5.17769850E-026
  2.12521600E+004  5.09775335E-026
  2.12524800E+004  5.01531282E-026
  2.12528000E+004  4.93054333E-026
  2.12531200E+004  4.84361646E-026
  2.12534400E+004  4.75486269E-026
  2.12537600E+004  4.66416553E-026
  2.12540800E+004  4.61356238E-026
  2.12544000E+004  4.52546868E-026
  2.12547200E+004  4.43658818E-026
  2.12550400E+004  4.34719827E-026
  2.12553600E+004  4.25750642E-026
  2.12556800E+004  4.16600858E-026
  2.12560000E+004  4.07660103E-026
  2.12563200E+004  3.98757681E-026
  2.12566400E+004  3.89917149E-026
  2.12569600E+004  3.81164913E-026
  2.12572800E+004  3.72518409E-026
  2.12576000E+004  3.64003218E-026
  2.12579200E+004  3.55691793E-026
  2.12582400E+004  3.47525960E-026
  2.12585600E+004  3.38660225E-026
  2.12588800E+004  3.30997027E-026
  2.12592000E+004  3.23564895E-026
  2.12595200E+004  3.16384377E-026
  2.12598400E+004  3.09475191E-026
  2.12601600E+004  3.02856161E-026
  2.12604800E+004  2.96545149E-026
  2.12608000E+004  2.90559934E-026
  2.12611200E+004  2.84914497E-026
  2.12614400E+004  2.79624278E-026
  2.12617600E+004  2.74698583E-026
  2.12620800E+004  2.72635750E-026
  2.12624000E+004  2.68772671E-026
  2.12627200E+004  2.65339496E-026
  2.12630400E+004  2.63953997E-026
  2.12633600E+004  2.61634610E-026
  2.12636800E+004  2.59760611E-026
  2.12640000E+004  2.58370162E-026
  2.12643200E+004  2.57449879E-026
  2.12646400E+004  2.57049172E-026
  2.12649600E+004  2.57147674E-026
  2.12652800E+004  2.57747673E-026
  2.12656000E+004  2.58849938E-026
  2.12659200E+004  2.60453835E-026
  2.12662400E+004  2.59288300E-026
  2.12665600E+004  2.62236868E-026
  2.12668800E+004  2.65641689E-026
  2.12672000E+004  2.69498676E-026
  2.12675200E+004  2.73802329E-026
  2.12678400E+004  2.78320229E-026
  2.12681600E+004  2.83522574E-026
  2.12684800E+004  2.89357092E-026
  2.12688000E+004  2.95399793E-026
  2.12691200E+004  3.01841104E-026
  2.12694400E+004  3.08659721E-026
  2.12697600E+004  3.15839383E-026
  2.12700800E+004  3.23360593E-026
  2.12704000E+004  3.31204111E-026
  2.12707200E+004  3.39348788E-026
  2.12710400E+004  3.47771325E-026
  2.12713600E+004  3.56450191E-026
  2.12716800E+004  3.65331108E-026
  2.12720000E+004  3.74448191E-026
  2.12723200E+004  3.83741583E-026
  2.12726400E+004  3.93179595E-026
  2.12729600E+004  4.02744003E-026
  2.12732800E+004  4.12400179E-026
  2.12736000E+004  4.22117263E-026
  2.12739200E+004  4.31864561E-026
  2.12742400E+004  4.41623098E-026
  2.12745600E+004  4.51345745E-026
  2.12748800E+004  4.61007782E-026
  2.12752000E+004  4.67215999E-026
  2.12755200E+004  4.77024906E-026
  2.12758400E+004  4.86645530E-026
  2.12761600E+004  4.96050531E-026
  2.12764800E+004  5.05212685E-026
  2.12768000E+004  5.14105016E-026
  2.12771200E+004  5.27719855E-026
  2.12774400E+004  5.36579552E-026
  2.12777600E+004  5.45151627E-026
  2.12780800E+004  5.53416688E-026
  2.12784000E+004  5.61356521E-026
  2.12787200E+004  5.68954195E-026
  2.12790400E+004  5.76194148E-026
  2.12793600E+004  5.83062275E-026
  2.12796800E+004  5.89545999E-026
  2.12800000E+004  5.95634339E-026
  2.12803200E+004  6.01611645E-026
  2.12806400E+004  6.09265102E-026
  2.12809600E+004  6.14428958E-026
  2.12812800E+004  6.19200603E-026
  2.12816000E+004  6.23581215E-026
  2.12819200E+004  6.26727921E-026
  2.12822400E+004  6.30438358E-026
  2.12825600E+004  6.33682836E-026
  2.12828800E+004  6.36637591E-026
  2.12832000E+004  6.39220528E-026
  2.12835200E+004  6.41442346E-026
  2.12838400E+004  6.45956760E-026
  2.12841600E+004  6.47817726E-026
  2.12844800E+004  6.49398670E-026
  2.12848000E+004  6.50720234E-026
  2.12851200E+004  6.51804652E-026
  2.12854400E+004  6.52674611E-026
  2.12857600E+004  6.53356430E-026
  2.12860800E+004  6.53874831E-026
  2.12864000E+004  6.54256273E-026
  2.12867200E+004  6.54527889E-026
  2.12870400E+004  6.54717308E-026
  2.12873600E+004  6.54730444E-026
  2.12876800E+004  6.54853475E-026
  2.12880000E+004  6.55744871E-026
  2.12883200E+004  6.55986357E-026
  2.12886400E+004  6.56292727E-026
  2.12889600E+004  6.56691427E-026
  2.12892800E+004  6.57209064E-026
  2.12896000E+004  6.57869516E-026
  2.12899200E+004  6.58702161E-026
  2.12902400E+004  6.59725162E-026
  2.12905600E+004  6.60961123E-026
  2.12908800E+004  6.62429268E-026
  2.12912000E+004  6.64147517E-026
  2.12915200E+004  6.66131284E-026
  2.12918400E+004  6.76770045E-026
  2.12921600E+004  6.80278694E-026
  2.12924800E+004  6.84207501E-026
  2.12928000E+004  6.88546123E-026
  2.12931200E+004  6.93146506E-026
  2.12934400E+004  6.98353348E-026
  2.12937600E+004  7.03995314E-026
  2.12940800E+004  7.10075914E-026
  2.12944000E+004  7.16597030E-026
  2.12947200E+004  7.23557645E-026
  2.12950400E+004  7.30952590E-026
  2.12953600E+004  7.38779626E-026
  2.12956800E+004  7.47028286E-026
  2.12960000E+004  7.55687743E-026
  2.12963200E+004  7.64744846E-026
  2.12966400E+004  7.74184204E-026
  2.12969600E+004  7.84000112E-026
  2.12972800E+004  7.94138608E-026
  2.12976000E+004  8.04326301E-026
  2.12979200E+004  8.15172265E-026
  2.12982400E+004  8.26255812E-026
  2.12985600E+004  8.38320479E-026
  2.12988800E+004  8.49957875E-026
  2.12992000E+004  8.61794938E-026
  2.12995200E+004  8.74048155E-026
  2.12998400E+004  8.86227933E-026
  2.13001600E+004  9.08846104E-026
  2.13004800E+004  9.22403694E-026
  2.13008000E+004  9.36151537E-026
  2.13011200E+004  9.56286454E-026
  2.13014400E+004  9.71040233E-026
  2.13017600E+004  9.85977606E-026
  2.13020800E+004  1.00108506E-025
  2.13024000E+004  1.01635026E-025
  2.13027200E+004  1.03176207E-025
  2.13030400E+004  1.04731066E-025
  2.13033600E+004  1.06298752E-025
  2.13036800E+004  1.07878548E-025
  2.13040000E+004  1.09468507E-025
  2.13043200E+004  1.10674103E-025
  2.13046400E+004  1.12329810E-025
  2.13049600E+004  1.13992006E-025
  2.13052800E+004  1.15660888E-025
  2.13056000E+004  1.17336813E-025
  2.13059200E+004  1.19020178E-025
  2.13062400E+004  1.21090982E-025
  2.13065600E+004  1.22835767E-025
  2.13068800E+004  1.24593347E-025
  2.13072000E+004  1.26364975E-025
  2.13075200E+004  1.28152117E-025
  2.13078400E+004  1.29955347E-025
  2.13081600E+004  1.31770070E-025
  2.13084800E+004  1.33607556E-025
  2.13088000E+004  1.35464460E-025
  2.13091200E+004  1.37340301E-025
  2.13094400E+004  1.39235603E-025
  2.13097600E+004  1.41151100E-025
  2.13100800E+004  1.43086012E-025
  2.13104000E+004  1.45040744E-025
  2.13107200E+004  1.47015032E-025
  2.13110400E+004  1.49008371E-025
  2.13113600E+004  1.51019948E-025
  2.13116800E+004  1.53048852E-025
  2.13120000E+004  1.55093700E-025
  2.13123200E+004  1.56931181E-025
  2.13126400E+004  1.59026693E-025
  2.13129600E+004  1.61129815E-025
  2.13132800E+004  1.63099594E-025
  2.13136000E+004  1.65228730E-025
  2.13139200E+004  1.67350347E-025
  2.13142400E+004  1.69470367E-025
  2.13145600E+004  1.71581683E-025
  2.13148800E+004  1.73694300E-025
  2.13152000E+004  1.75777460E-025
  2.13155200E+004  1.77839076E-025
  2.13158400E+004  1.79874206E-025
  2.13161600E+004  1.81877553E-025
  2.13164800E+004  1.83843770E-025
  2.13168000E+004  1.85767038E-025
  2.13171200E+004  1.87641495E-025
  2.13174400E+004  1.89460919E-025
  2.13177600E+004  1.91218876E-025
  2.13180800E+004  1.92906398E-025
  2.13184000E+004  1.94522770E-025
  2.13187200E+004  1.96403928E-025
  2.13190400E+004  1.97896789E-025
  2.13193600E+004  1.99299704E-025
  2.13196800E+004  2.00606525E-025
  2.13200000E+004  2.01811586E-025
  2.13203200E+004  2.02908297E-025
  2.13206400E+004  2.03891283E-025
  2.13209600E+004  2.04755081E-025
  2.13212800E+004  2.05494495E-025
  2.13216000E+004  2.06104607E-025
  2.13219200E+004  2.06581736E-025
  2.13222400E+004  2.06920170E-025
  2.13225600E+004  2.07116780E-025
  2.13228800E+004  2.07168443E-025
  2.13232000E+004  2.07072213E-025
  2.13235200E+004  2.06825738E-025
  2.13238400E+004  2.06427229E-025
  2.13241600E+004  2.05875299E-025
  2.13244800E+004  2.05168647E-025
  2.13248000E+004  2.04314924E-025
  2.13251200E+004  2.03301459E-025
  2.13254400E+004  2.02135106E-025
  2.13257600E+004  2.00817389E-025
  2.13260800E+004  1.99350471E-025
  2.13264000E+004  1.97737016E-025
  2.13267200E+004  1.95980267E-025
  2.13270400E+004  1.94084004E-025
  2.13273600E+004  1.91581781E-025
  2.13276800E+004  1.89470194E-025
  2.13280000E+004  1.87228507E-025
  2.13283200E+004  1.84863080E-025
  2.13286400E+004  1.82380266E-025
  2.13289600E+004  1.79786986E-025
  2.13292800E+004  1.77090409E-025
  2.13296000E+004  1.74298450E-025
  2.13299200E+004  1.71417888E-025
  2.13302400E+004  1.68457033E-025
  2.13305600E+004  1.65399008E-025
  2.13308800E+004  1.62108718E-025
  2.13312000E+004  1.58979005E-025
  2.13315200E+004  1.55800672E-025
  2.13318400E+004  1.52579792E-025
  2.13321600E+004  1.49320037E-025
  2.13324800E+004  1.46102403E-025
  2.13328000E+004  1.42813400E-025
  2.13331200E+004  1.39529223E-025
  2.13334400E+004  1.36231692E-025
  2.13337600E+004  1.32940734E-025
  2.13340800E+004  1.29430964E-025
  2.13344000E+004  1.26198196E-025
  2.13347200E+004  1.22989456E-025
  2.13350400E+004  1.19811288E-025
  2.13353600E+004  1.16668680E-025
  2.13356800E+004  1.13567296E-025
  2.13360000E+004  1.10511996E-025
  2.13363200E+004  1.07507195E-025
  2.13366400E+004  1.04556840E-025
  2.13369600E+004  1.01664421E-025
  2.13372800E+004  9.88329701E-026
  2.13376000E+004  9.60647524E-026
  2.13379200E+004  9.33625387E-026
  2.13382400E+004  9.06575634E-026
  2.13385600E+004  8.81511016E-026
  2.13388800E+004  8.56678112E-026
  2.13392000E+004  8.32544763E-026
  2.13395200E+004  8.09113250E-026
  2.13398400E+004  7.86389140E-026
  2.13401600E+004  7.64358119E-026
  2.13404800E+004  7.43014121E-026
  2.13408000E+004  7.23800374E-026
  2.13411200E+004  7.03970703E-026
  2.13414400E+004  6.84810252E-026
  2.13417600E+004  6.66303734E-026
  2.13420800E+004  6.48435320E-026
  2.13424000E+004  6.23827243E-026
  2.13427200E+004  6.07970880E-026
  2.13430400E+004  5.92620186E-026
  2.13433600E+004  5.77760404E-026
  2.13436800E+004  5.63378764E-026
  2.13440000E+004  5.49477889E-026
  2.13443200E+004  5.36009433E-026
  2.13446400E+004  5.22974411E-026
  2.13449600E+004  5.10358070E-026
  2.13452800E+004  4.98145572E-026
  2.13456000E+004  4.86324413E-026
  2.13459200E+004  4.74879642E-026
  2.13462400E+004  4.63798950E-026
  2.13465600E+004  4.53070289E-026
  2.13468800E+004  4.42682399E-026
  2.13472000E+004  4.32614250E-026
  2.13475200E+004  4.22882901E-026
  2.13478400E+004  4.13459675E-026
  2.13481600E+004  4.04315619E-026
  2.13484800E+004  3.95502129E-026
  2.13488000E+004  3.86272711E-026
  2.13491200E+004  3.78106113E-026
  2.13494400E+004  3.70214136E-026
  2.13497600E+004  3.62590848E-026
  2.13500800E+004  3.55010030E-026
  2.13504000E+004  3.39262138E-026
  2.13507200E+004  3.33378319E-026
  2.13510400E+004  3.27660772E-026
  2.13513600E+004  3.16838417E-026
  2.13516800E+004  3.12033511E-026
  2.13520000E+004  3.07354745E-026
  2.13523200E+004  3.04918375E-026
  2.13526400E+004  3.04512231E-026
  2.13529600E+004  3.00961850E-026
  2.13532800E+004  2.97633219E-026
  2.13536000E+004  2.94537034E-026
  2.13539200E+004  2.91682011E-026
  2.13542400E+004  2.89075934E-026
  2.13545600E+004  2.86725956E-026
  2.13548800E+004  2.84638765E-026
  2.13552000E+004  2.82823801E-026
  2.13555200E+004  2.81275892E-026
  2.13558400E+004  2.82137237E-026
  2.13561600E+004  2.81392691E-026
  2.13564800E+004  2.85976630E-026
  2.13568000E+004  2.83182564E-026
  2.13571200E+004  2.84393947E-026
  2.13574400E+004  2.85951851E-026
  2.13577600E+004  2.87862563E-026
  2.13580800E+004  2.90137287E-026
  2.13584000E+004  2.92813023E-026
  2.13587200E+004  2.95845839E-026
  2.13590400E+004  2.99269022E-026
  2.13593600E+004  3.03822234E-026
  2.13596800E+004  3.08137656E-026
  2.13600000E+004  3.12869970E-026
  2.13603200E+004  3.18038319E-026
  2.13606400E+004  3.24048598E-026
  2.13609600E+004  3.30148580E-026
  2.13612800E+004  3.36706697E-026
  2.13616000E+004  3.43730038E-026
  2.13619200E+004  3.51226141E-026
  2.13622400E+004  3.59204285E-026
  2.13625600E+004  3.67665020E-026
  2.13628800E+004  3.76616465E-026
  2.13632000E+004  3.86063868E-026
  2.13635200E+004  3.96010775E-026
  2.13638400E+004  4.06434685E-026
  2.13641600E+004  4.17392678E-026
  2.13644800E+004  4.28855837E-026
  2.13648000E+004  4.40824401E-026
  2.13651200E+004  4.53166958E-026
  2.13654400E+004  4.66153884E-026
  2.13657600E+004  4.79634981E-026
  2.13660800E+004  4.93603525E-026
  2.13664000E+004  5.08050789E-026
  2.13667200E+004  5.22965898E-026
  2.13670400E+004  5.38667938E-026
  2.13673600E+004  5.54514748E-026
  2.13676800E+004  5.70786688E-026
  2.13680000E+004  5.87464190E-026
  2.13683200E+004  6.04523374E-026
  2.13686400E+004  6.21938511E-026
  2.13689600E+004  6.39679420E-026
  2.13692800E+004  6.54380985E-026
  2.13696000E+004  6.73039713E-026
  2.13699200E+004  6.91889564E-026
  2.13702400E+004  7.12466834E-026
  2.13705600E+004  7.31829051E-026
  2.13708800E+004  7.51228553E-026
  2.13712000E+004  7.70675432E-026
  2.13715200E+004  7.90123698E-026
  2.13718400E+004  8.09526444E-026
  2.13721600E+004  8.28829272E-026
  2.13724800E+004  8.47980733E-026
  2.13728000E+004  8.66933477E-026
  2.13731200E+004  8.85627836E-026
  2.13734400E+004  9.04008749E-026
  2.13737600E+004  9.22017019E-026
  2.13740800E+004  9.39951288E-026
  2.13744000E+004  9.57085303E-026
  2.13747200E+004  9.78435464E-026
  2.13750400E+004  9.94989779E-026
  2.13753600E+004  1.01089080E-025
  2.13756800E+004  1.02621094E-025
  2.13760000E+004  1.04083766E-025
  2.13763200E+004  1.05472541E-025
  2.13766400E+004  1.06783117E-025
  2.13769600E+004  1.08011476E-025
  2.13772800E+004  1.09153916E-025
  2.13776000E+004  1.10207108E-025
  2.13779200E+004  1.11522571E-025
  2.13782400E+004  1.12430005E-025
  2.13785600E+004  1.13244521E-025
  2.13788800E+004  1.13964866E-025
  2.13792000E+004  1.14590021E-025
  2.13795200E+004  1.15119524E-025
  2.13798400E+004  1.15553001E-025
  2.13801600E+004  1.15891964E-025
  2.13804800E+004  1.16136717E-025
  2.13808000E+004  1.16288767E-025
  2.13811200E+004  1.16348172E-025
  2.13814400E+004  1.16321519E-025
  2.13817600E+004  1.16208500E-025
  2.13820800E+004  1.16014363E-025
  2.13824000E+004  1.15741762E-025
  2.13827200E+004  1.15420301E-025
  2.13830400E+004  1.15023977E-025
  2.13833600E+004  1.14546297E-025
  2.13836800E+004  1.14022837E-025
  2.13840000E+004  1.13444956E-025
  2.13843200E+004  1.12818273E-025
  2.13846400E+004  1.12148494E-025
  2.13849600E+004  1.11441474E-025
  2.13852800E+004  1.10703113E-025
  2.13856000E+004  1.09939109E-025
  2.13859200E+004  1.09156032E-025
  2.13862400E+004  1.08359312E-025
  2.13865600E+004  1.07555764E-025
  2.13868800E+004  1.06749035E-025
  2.13872000E+004  1.05945435E-025
  2.13875200E+004  1.05150145E-025
  2.13878400E+004  1.04367984E-025
  2.13881600E+004  1.04529752E-025
  2.13884800E+004  1.03894914E-025
  2.13888000E+004  1.03250855E-025
  2.13891200E+004  1.02698474E-025
  2.13894400E+004  1.02190528E-025
  2.13897600E+004  1.01730605E-025
  2.13900800E+004  1.01321237E-025
  2.13904000E+004  1.00976851E-025
  2.13907200E+004  1.00679267E-025
  2.13910400E+004  1.00314786E-025
  2.13913600E+004  1.00148936E-025
  2.13916800E+004  1.00042283E-025
  2.13920000E+004  9.99955140E-026
  2.13923200E+004  1.00041822E-025
  2.13926400E+004  1.00118910E-025
  2.13929600E+004  1.00255638E-025
  2.13932800E+004  1.00450974E-025
  2.13936000E+004  1.00703510E-025
  2.13939200E+004  1.01012233E-025
  2.13942400E+004  1.01372301E-025
  2.13945600E+004  1.01785058E-025
  2.13948800E+004  1.02246317E-025
  2.13952000E+004  1.02752866E-025
  2.13955200E+004  1.03301697E-025
  2.13958400E+004  1.03889465E-025
  2.13961600E+004  1.04512609E-025
  2.13964800E+004  1.05169236E-025
  2.13968000E+004  1.05852832E-025
  2.13971200E+004  1.06560377E-025
  2.13974400E+004  1.07287998E-025
  2.13977600E+004  1.08031494E-025
  2.13980800E+004  1.08787769E-025
  2.13984000E+004  1.09552400E-025
  2.13987200E+004  1.10321459E-025
  2.13990400E+004  1.11089732E-025
  2.13993600E+004  1.11856313E-025
  2.13996800E+004  1.12615544E-025
  2.14000000E+004  1.13367057E-025
  2.14003200E+004  1.14101914E-025
  2.14006400E+004  1.14819005E-025
  2.14009600E+004  1.15515109E-025
  2.14012800E+004  1.16186974E-025
  2.14016000E+004  1.16831505E-025
  2.14019200E+004  1.17445731E-025
  2.14022400E+004  1.18026804E-025
  2.14025600E+004  1.18388841E-025
  2.14028800E+004  1.18600223E-025
  2.14032000E+004  1.19117243E-025
  2.14035200E+004  1.19586068E-025
  2.14038400E+004  1.20004710E-025
  2.14041600E+004  1.20371506E-025
  2.14044800E+004  1.20684564E-025
  2.14048000E+004  1.20942357E-025
  2.14051200E+004  1.21143439E-025
  2.14054400E+004  1.21285746E-025
  2.14057600E+004  1.21368893E-025
  2.14060800E+004  1.21390780E-025
  2.14064000E+004  1.21159727E-025
  2.14067200E+004  1.21076166E-025
  2.14070400E+004  1.20476750E-025
  2.14073600E+004  1.20307147E-025
  2.14076800E+004  1.20064198E-025
  2.14080000E+004  1.19748606E-025
  2.14083200E+004  1.19476458E-025
  2.14086400E+004  1.19023146E-025
  2.14089600E+004  1.18499613E-025
  2.14092800E+004  1.17902925E-025
  2.14096000E+004  1.17241836E-025
  2.14099200E+004  1.16433873E-025
  2.14102400E+004  1.15626710E-025
  2.14105600E+004  1.14746703E-025
  2.14108800E+004  1.13758287E-025
  2.14112000E+004  1.12738399E-025
  2.14115200E+004  1.11647542E-025
  2.14118400E+004  1.10486808E-025
  2.14121600E+004  1.09257459E-025
  2.14124800E+004  1.07961958E-025
  2.14128000E+004  1.06600062E-025
  2.14131200E+004  1.05229347E-025
  2.14134400E+004  1.04130750E-025
  2.14137600E+004  1.02635639E-025
  2.14140800E+004  1.01088660E-025
  2.14144000E+004  9.94928399E-026
  2.14147200E+004  9.78514899E-026
  2.14150400E+004  9.61679544E-026
  2.14153600E+004  9.44457557E-026
  2.14156800E+004  9.26892514E-026
  2.14160000E+004  9.10591624E-026
  2.14163200E+004  8.92637703E-026
  2.14166400E+004  8.74481659E-026
  2.14169600E+004  8.61354510E-026
  2.14172800E+004  8.43238206E-026
  2.14176000E+004  8.25455910E-026
  2.14179200E+004  8.07727316E-026
  2.14182400E+004  7.90107200E-026
  2.14185600E+004  7.72652337E-026
  2.14188800E+004  7.55419432E-026
  2.14192000E+004  7.39885373E-026
  2.14195200E+004  7.23431649E-026
  2.14198400E+004  7.07386257E-026
  2.14201600E+004  6.91805482E-026
  2.14204800E+004  6.76746575E-026
  2.14208000E+004  6.60763083E-026
  2.14211200E+004  6.47070557E-026
  2.14214400E+004  6.36252978E-026
  2.14217600E+004  6.24198550E-026
  2.14220800E+004  6.12934648E-026
  2.14224000E+004  6.02508071E-026
  2.14227200E+004  5.92966520E-026
  2.14230400E+004  5.84349301E-026
  2.14233600E+004  5.76698875E-026
  2.14236800E+004  5.70047947E-026
  2.14240000E+004  5.64430909E-026
  2.14243200E+004  5.59544101E-026
  2.14246400E+004  5.56108232E-026
  2.14249600E+004  5.53774304E-026
  2.14252800E+004  5.48340104E-026
  2.14256000E+004  5.48707350E-026
  2.14259200E+004  5.50184302E-026
  2.14262400E+004  5.52746966E-026
  2.14265600E+004  5.56411526E-026
  2.14268800E+004  5.61174700E-026
  2.14272000E+004  5.67028406E-026
  2.14275200E+004  5.73959635E-026
  2.14278400E+004  5.81950540E-026
  2.14281600E+004  5.87642133E-026
  2.14284800E+004  5.98034616E-026
  2.14288000E+004  6.09370424E-026
  2.14291200E+004  6.21615636E-026
  2.14294400E+004  6.34731703E-026
  2.14297600E+004  6.48675591E-026
  2.14300800E+004  6.63399421E-026
  2.14304000E+004  6.78852450E-026
  2.14307200E+004  6.94977987E-026
  2.14310400E+004  7.11899581E-026
  2.14313600E+004  7.29212154E-026
  2.14316800E+004  7.47015069E-026
  2.14320000E+004  7.65237658E-026
  2.14323200E+004  7.83809548E-026
  2.14326400E+004  8.02655778E-026
  2.14329600E+004  8.20900962E-026
  2.14332800E+004  8.40112808E-026
  2.14336000E+004  8.59406452E-026
  2.14339200E+004  8.78956841E-026
  2.14342400E+004  8.98119001E-026
  2.14345600E+004  9.17082031E-026
  2.14348800E+004  9.35766556E-026
  2.14352000E+004  9.54093670E-026
  2.14355200E+004  9.72089862E-026
  2.14358400E+004  9.89480922E-026
  2.14361600E+004  1.00628580E-025
  2.14364800E+004  1.02243160E-025
  2.14368000E+004  1.03783845E-025
  2.14371200E+004  1.05245617E-025
  2.14374400E+004  1.06621003E-025
  2.14377600E+004  1.07903789E-025
  2.14380800E+004  1.09106642E-025
  2.14384000E+004  1.09373018E-025
  2.14387200E+004  1.10434233E-025
  2.14390400E+004  1.11374040E-025
  2.14393600E+004  1.12507158E-025
  2.14396800E+004  1.13232093E-025
  2.14400000E+004  1.13829847E-025
  2.14403200E+004  1.14299376E-025
  2.14406400E+004  1.14630496E-025
  2.14409600E+004  1.14841431E-025
  2.14412800E+004  1.14922151E-025
  2.14416000E+004  1.14872784E-025
  2.14419200E+004  1.14694558E-025
  2.14422400E+004  1.14388834E-025
  2.14425600E+004  1.13928927E-025
  2.14428800E+004  1.13443759E-025
  2.14432000E+004  1.12782239E-025
  2.14435200E+004  1.12002040E-025
  2.14438400E+004  1.11109695E-025
  2.14441600E+004  1.10108696E-025
  2.14444800E+004  1.09005270E-025
  2.14448000E+004  1.07803910E-025
  2.14451200E+004  1.06509993E-025
  2.14454400E+004  1.05129677E-025
  2.14457600E+004  1.03702647E-025
  2.14460800E+004  1.02171768E-025
  2.14464000E+004  1.00573800E-025
  2.14467200E+004  9.89139799E-026
  2.14470400E+004  9.72020941E-026
  2.14473600E+004  9.54442348E-026
  2.14476800E+004  9.36468745E-026
  2.14480000E+004  9.18174257E-026
  2.14483200E+004  8.99627565E-026
  2.14486400E+004  8.80951325E-026
  2.14489600E+004  8.62114804E-026
  2.14492800E+004  8.43232702E-026
  2.14496000E+004  8.24370690E-026
  2.14499200E+004  8.05591471E-026
  2.14502400E+004  7.86930983E-026
  2.14505600E+004  7.68505684E-026
  2.14508800E+004  7.50882039E-026
  2.14512000E+004  7.33087624E-026
  2.14515200E+004  7.15658894E-026
  2.14518400E+004  6.98641603E-026
  2.14521600E+004  6.82077543E-026
  2.14524800E+004  6.66004540E-026
  2.14528000E+004  6.50456340E-026
  2.14531200E+004  6.35462518E-026
  2.14534400E+004  6.21109942E-026
  2.14537600E+004  6.07303750E-026
  2.14540800E+004  5.94115943E-026
  2.14544000E+004  5.81563957E-026
  2.14547200E+004  5.69647374E-026
  2.14550400E+004  5.58374652E-026
  2.14553600E+004  5.47744779E-026
  2.14556800E+004  5.37756820E-026
  2.14560000E+004  5.28400579E-026
  2.14563200E+004  5.19738239E-026
  2.14566400E+004  5.11623269E-026
  2.14569600E+004  5.04100116E-026
  2.14572800E+004  4.97150402E-026
  2.14576000E+004  4.90740274E-026
  2.14579200E+004  4.84861370E-026
  2.14582400E+004  4.79470720E-026
  2.14585600E+004  4.73419488E-026
  2.14588800E+004  4.69057199E-026
  2.14592000E+004  4.65084834E-026
  2.14595200E+004  4.61469366E-026
  2.14598400E+004  4.58179983E-026
  2.14601600E+004  4.55097639E-026
  2.14604800E+004  4.52355207E-026
  2.14608000E+004  4.61050573E-026
  2.14611200E+004  4.60015657E-026
  2.14614400E+004  4.59260503E-026
  2.14617600E+004  4.58761730E-026
  2.14620800E+004  4.59766635E-026
  2.14624000E+004  4.59864036E-026
  2.14627200E+004  4.60160224E-026
  2.14630400E+004  4.60663526E-026
  2.14633600E+004  4.60849104E-026
  2.14636800E+004  4.58190140E-026
  2.14640000E+004  4.59841890E-026
  2.14643200E+004  4.66934735E-026
  2.14646400E+004  4.69281382E-026
  2.14649600E+004  4.71808134E-026
  2.14652800E+004  4.74526276E-026
  2.14656000E+004  4.77776468E-026
  2.14659200E+004  4.81914066E-026
  2.14662400E+004  4.84013022E-026
  2.14665600E+004  4.87957990E-026
  2.14668800E+004  4.92178589E-026
  2.14672000E+004  4.91938925E-026
  2.14675200E+004  4.97297112E-026
  2.14678400E+004  5.02963873E-026
  2.14681600E+004  5.08974415E-026
  2.14684800E+004  5.15364207E-026
  2.14688000E+004  5.22168569E-026
  2.14691200E+004  5.29423570E-026
  2.14694400E+004  5.35916029E-026
  2.14697600E+004  5.47354561E-026
  2.14700800E+004  5.56652406E-026
  2.14704000E+004  5.66566042E-026
  2.14707200E+004  5.77132161E-026
  2.14710400E+004  5.88384576E-026
  2.14713600E+004  6.00358838E-026
  2.14716800E+004  6.11159609E-026
  2.14720000E+004  6.24873104E-026
  2.14723200E+004  6.39371051E-026
  2.14726400E+004  6.54676769E-026
  2.14729600E+004  6.70809662E-026
  2.14732800E+004  6.87785122E-026
  2.14736000E+004  7.05615047E-026
  2.14739200E+004  7.24303921E-026
  2.14742400E+004  7.43853897E-026
  2.14745600E+004  7.64261213E-026
  2.14748800E+004  7.85517214E-026
  2.14752000E+004  8.07606170E-026
  2.14755200E+004  8.30508269E-026
  2.14758400E+004  8.63440360E-026
  2.14761600E+004  8.89113990E-026
  2.14764800E+004  9.15483384E-026
  2.14768000E+004  9.44773677E-026
  2.14771200E+004  9.72937915E-026
  2.14774400E+004  1.00183648E-025
  2.14777600E+004  1.03142174E-025
  2.14780800E+004  1.06164124E-025
  2.14784000E+004  1.09243758E-025
  2.14787200E+004  1.12375357E-025
  2.14790400E+004  1.15551799E-025
  2.14793600E+004  1.18766464E-025
  2.14796800E+004  1.22012142E-025
  2.14800000E+004  1.25281330E-025
  2.14803200E+004  1.28566269E-025
  2.14806400E+004  1.31858991E-025
  2.14809600E+004  1.35154932E-025
  2.14812800E+004  1.38510355E-025
  2.14816000E+004  1.41789681E-025
  2.14819200E+004  1.45044580E-025
  2.14822400E+004  1.48266794E-025
  2.14825600E+004  1.51448062E-025
  2.14828800E+004  1.54580626E-025
  2.14832000E+004  1.57658188E-025
  2.14835200E+004  1.60715710E-025
  2.14838400E+004  1.63660157E-025
  2.14841600E+004  1.66515814E-025
  2.14844800E+004  1.69319506E-025
  2.14848000E+004  1.72014497E-025
  2.14851200E+004  1.74611449E-025
  2.14854400E+004  1.77104703E-025
  2.14857600E+004  1.79489034E-025
  2.14860800E+004  1.81788758E-025
  2.14864000E+004  1.83946858E-025
  2.14867200E+004  1.85983461E-025
  2.14870400E+004  1.87895257E-025
  2.14873600E+004  1.89679421E-025
  2.14876800E+004  1.91333615E-025
  2.14880000E+004  1.92855978E-025
  2.14883200E+004  1.94229640E-025
  2.14886400E+004  1.95486289E-025
  2.14889600E+004  1.96608125E-025
  2.14892800E+004  1.97595102E-025
  2.14896000E+004  1.98139543E-025
  2.14899200E+004  1.98890272E-025
  2.14902400E+004  1.99505800E-025
  2.14905600E+004  1.99987051E-025
  2.14908800E+004  2.00631996E-025
  2.14912000E+004  2.00884930E-025
  2.14915200E+004  2.01014173E-025
  2.14918400E+004  2.01021087E-025
  2.14921600E+004  2.00909312E-025
  2.14924800E+004  2.00681932E-025
  2.14928000E+004  2.00342049E-025
  2.14931200E+004  1.99835119E-025
  2.14934400E+004  1.99284089E-025
  2.14937600E+004  1.98632565E-025
  2.14940800E+004  1.97881119E-025
  2.14944000E+004  1.97033317E-025
  2.14947200E+004  1.96133316E-025
  2.14950400E+004  1.95107129E-025
  2.14953600E+004  1.93994602E-025
  2.14956800E+004  1.92798838E-025
  2.14960000E+004  1.91522847E-025
  2.14963200E+004  1.90148256E-025
  2.14966400E+004  1.88725115E-025
  2.14969600E+004  1.87229597E-025
  2.14972800E+004  1.85664737E-025
  2.14976000E+004  1.84033096E-025
  2.14979200E+004  1.82337137E-025
  2.14982400E+004  1.80579259E-025
  2.14985600E+004  1.78761778E-025
  2.14988800E+004  1.76882299E-025
  2.14992000E+004  1.74952845E-025
  2.14995200E+004  1.73337710E-025
  2.14998400E+004  1.71347361E-025
  2.15001600E+004  1.69312644E-025
  2.15004800E+004  1.67236120E-025
  2.15008000E+004  1.65120082E-025
  2.15011200E+004  1.62921555E-025
  2.15014400E+004  1.60739837E-025
  2.15017600E+004  1.58526225E-025
  2.15020800E+004  1.56283855E-025
  2.15024000E+004  1.54014893E-025
  2.15027200E+004  1.51722590E-025
  2.15030400E+004  1.49409943E-025
  2.15033600E+004  1.47080018E-025
  2.15036800E+004  1.44730763E-025
  2.15040000E+004  1.42376318E-025
  2.15043200E+004  1.40014166E-025
  2.15046400E+004  1.37647109E-025
  2.15049600E+004  1.35279515E-025
  2.15052800E+004  1.32914239E-025
  2.15056000E+004  1.30555636E-025
  2.15059200E+004  1.28205305E-025
  2.15062400E+004  1.25867489E-025
  2.15065600E+004  1.23539073E-025
  2.15068800E+004  1.21262332E-025
  2.15072000E+004  1.18985557E-025
  2.15075200E+004  1.16734595E-025
  2.15078400E+004  1.14512361E-025
  2.15081600E+004  1.12412078E-025
  2.15084800E+004  1.11016121E-025
  2.15088000E+004  1.08996988E-025
  2.15091200E+004  1.07027773E-025
  2.15094400E+004  1.05111608E-025
  2.15097600E+004  1.03251611E-025
  2.15100800E+004  1.01450104E-025
  2.15104000E+004  9.97104654E-026
  2.15107200E+004  9.80348311E-026
  2.15110400E+004  9.53716846E-026
  2.15113600E+004  9.39428330E-026
  2.15116800E+004  9.25734311E-026
  2.15120000E+004  9.12660013E-026
  2.15123200E+004  8.99047604E-026
  2.15126400E+004  8.87402923E-026
  2.15129600E+004  8.76426685E-026
  2.15132800E+004  8.66827979E-026
  2.15136000E+004  8.57298850E-026
  2.15139200E+004  8.48436188E-026
  2.15142400E+004  8.40353678E-026
  2.15145600E+004  8.28264150E-026
  2.15148800E+004  8.22138734E-026
  2.15152000E+004  8.22800713E-026
  2.15155200E+004  8.18741497E-026
  2.15158400E+004  8.15432167E-026
  2.15161600E+004  8.11705233E-026
  2.15164800E+004  8.10026580E-026
  2.15168000E+004  8.09087202E-026
  2.15171200E+004  8.08884907E-026
  2.15174400E+004  8.09415114E-026
  2.15177600E+004  8.10671902E-026
  2.15180800E+004  8.12647497E-026
  2.15184000E+004  8.15332480E-026
  2.15187200E+004  8.18715964E-026
  2.15190400E+004  8.22785216E-026
  2.15193600E+004  8.27526328E-026
  2.15196800E+004  8.32926362E-026
  2.15200000E+004  8.38988395E-026
  2.15203200E+004  8.42974812E-026
  2.15206400E+004  8.50527007E-026
  2.15209600E+004  8.58632489E-026
  2.15212800E+004  8.67271220E-026
  2.15216000E+004  8.76421726E-026
  2.15219200E+004  8.88145966E-026
  2.15222400E+004  8.98494413E-026
  2.15225600E+004  9.09305495E-026
  2.15228800E+004  9.20553768E-026
  2.15232000E+004  9.32212413E-026
  2.15235200E+004  9.44253106E-026
  2.15238400E+004  9.56646161E-026
  2.15241600E+004  9.69359646E-026
  2.15244800E+004  9.82362928E-026
  2.15248000E+004  9.95621242E-026
  2.15251200E+004  1.00909908E-025
  2.15254400E+004  1.02276083E-025
  2.15257600E+004  1.03656836E-025
  2.15260800E+004  1.04188553E-025
  2.15264000E+004  1.05678100E-025
  2.15267200E+004  1.07146794E-025
  2.15270400E+004  1.08443199E-025
  2.15273600E+004  1.09924344E-025
  2.15276800E+004  1.11386458E-025
  2.15280000E+004  1.12826594E-025
  2.15283200E+004  1.14240428E-025
  2.15286400E+004  1.15623069E-025
  2.15289600E+004  1.17030167E-025
  2.15292800E+004  1.18346972E-025
  2.15296000E+004  1.19624109E-025
  2.15299200E+004  1.20853776E-025
  2.15302400E+004  1.22039049E-025
  2.15305600E+004  1.23165765E-025
  2.15308800E+004  1.24234857E-025
  2.15312000E+004  1.25239879E-025
  2.15315200E+004  1.26102979E-025
  2.15318400E+004  1.27213984E-025
  2.15321600E+004  1.28051928E-025
  2.15324800E+004  1.28813740E-025
  2.15328000E+004  1.29498687E-025
  2.15331200E+004  1.30103876E-025
  2.15334400E+004  1.30625231E-025
  2.15337600E+004  1.31025438E-025
  2.15340800E+004  1.31382559E-025
  2.15344000E+004  1.31636374E-025
  2.15347200E+004  1.31797956E-025
  2.15350400E+004  1.31887663E-025
  2.15353600E+004  1.31884763E-025
  2.15356800E+004  1.31788674E-025
  2.15360000E+004  1.31599115E-025
  2.15363200E+004  1.31283571E-025
  2.15366400E+004  1.31235936E-025
  2.15369600E+004  1.30808497E-025
  2.15372800E+004  1.30293098E-025
  2.15376000E+004  1.29691353E-025
  2.15379200E+004  1.29005181E-025
  2.15382400E+004  1.28236805E-025
  2.15385600E+004  1.27388747E-025
  2.15388800E+004  1.26463806E-025
  2.15392000E+004  1.25465071E-025
  2.15395200E+004  1.24395879E-025
  2.15398400E+004  1.23259796E-025
  2.15401600E+004  1.22060628E-025
  2.15404800E+004  1.20802352E-025
  2.15408000E+004  1.19489292E-025
  2.15411200E+004  1.17875476E-025
  2.15414400E+004  1.16492351E-025
  2.15417600E+004  1.15064454E-025
  2.15420800E+004  1.13598080E-025
  2.15424000E+004  1.12097349E-025
  2.15427200E+004  1.10567247E-025
  2.15430400E+004  1.09012721E-025
  2.15433600E+004  1.07438687E-025
  2.15436800E+004  1.05850009E-025
  2.15440000E+004  1.04251474E-025
  2.15443200E+004  1.02647941E-025
  2.15446400E+004  1.01043614E-025
  2.15449600E+004  9.99240735E-026
  2.15452800E+004  9.83964953E-026
  2.15456000E+004  9.68868226E-026
  2.15459200E+004  9.53994492E-026
  2.15462400E+004  9.39385684E-026
  2.15465600E+004  9.25020658E-026
  2.15468800E+004  9.11052591E-026
  2.15472000E+004  8.97471583E-026
  2.15475200E+004  8.84303766E-026
  2.15478400E+004  8.71583963E-026
  2.15481600E+004  8.59322339E-026
  2.15484800E+004  8.47563342E-026
  2.15488000E+004  8.36306168E-026
  2.15491200E+004  8.25580092E-026
  2.15494400E+004  8.15400798E-026
  2.15497600E+004  8.06559088E-026
  2.15500800E+004  7.94352856E-026
  2.15504000E+004  7.86684323E-026
  2.15507200E+004  7.79258258E-026
  2.15510400E+004  7.72398529E-026
  2.15513600E+004  7.66106254E-026
  2.15516800E+004  7.60384278E-026
  2.15520000E+004  7.55228081E-026
  2.15523200E+004  7.50628692E-026
  2.15526400E+004  7.46585447E-026
  2.15529600E+004  7.43084283E-026
  2.15532800E+004  7.40112610E-026
  2.15536000E+004  7.37655903E-026
  2.15539200E+004  7.35697641E-026
  2.15542400E+004  7.34219487E-026
  2.15545600E+004  7.33201239E-026
  2.15548800E+004  7.32621618E-026
  2.15552000E+004  7.42066934E-026
  2.15555200E+004  7.43409577E-026
  2.15558400E+004  7.45257500E-026
  2.15561600E+004  7.47534593E-026
  2.15564800E+004  7.50265564E-026
  2.15568000E+004  7.55459580E-026
  2.15571200E+004  7.59017414E-026
  2.15574400E+004  7.63262051E-026
  2.15577600E+004  7.68149994E-026
  2.15580800E+004  7.73200646E-026
  2.15584000E+004  7.78620871E-026
  2.15587200E+004  7.76507636E-026
  2.15590400E+004  7.83464397E-026
  2.15593600E+004  7.90668727E-026
  2.15596800E+004  8.02722014E-026
  2.15600000E+004  8.10964399E-026
  2.15603200E+004  8.19466719E-026
  2.15606400E+004  8.28253041E-026
  2.15609600E+004  8.37324875E-026
  2.15612800E+004  8.46675180E-026
  2.15616000E+004  8.56306477E-026
  2.15619200E+004  8.66219757E-026
  2.15622400E+004  8.76415041E-026
  2.15625600E+004  8.86892697E-026
  2.15628800E+004  8.99450114E-026
  2.15632000E+004  9.10700710E-026
  2.15635200E+004  9.21653495E-026
  2.15638400E+004  9.33566719E-026
  2.15641600E+004  9.45798823E-026
  2.15644800E+004  9.58335375E-026
  2.15648000E+004  9.71176464E-026
  2.15651200E+004  9.84333125E-026
  2.15654400E+004  9.92423544E-026
  2.15657600E+004  1.00675338E-025
  2.15660800E+004  1.02133123E-025
  2.15664000E+004  1.03616222E-025
  2.15667200E+004  1.05123382E-025
  2.15670400E+004  1.06655041E-025
  2.15673600E+004  1.08210659E-025
  2.15676800E+004  1.09789583E-025
  2.15680000E+004  1.11390965E-025
  2.15683200E+004  1.13013680E-025
  2.15686400E+004  1.14656575E-025
  2.15689600E+004  1.16317684E-025
  2.15692800E+004  1.17995401E-025
  2.15696000E+004  1.19687512E-025
  2.15699200E+004  1.21392977E-025
  2.15702400E+004  1.23103701E-025
  2.15705600E+004  1.24825368E-025
  2.15708800E+004  1.26650723E-025
  2.15712000E+004  1.28386506E-025
  2.15715200E+004  1.30734966E-025
  2.15718400E+004  1.32533139E-025
  2.15721600E+004  1.34147642E-025
  2.15724800E+004  1.35954721E-025
  2.15728000E+004  1.37748994E-025
  2.15731200E+004  1.39526534E-025
  2.15734400E+004  1.41283264E-025
  2.15737600E+004  1.43014965E-025
  2.15740800E+004  1.44717307E-025
  2.15744000E+004  1.46385839E-025
  2.15747200E+004  1.48016064E-025
  2.15750400E+004  1.49603428E-025
  2.15753600E+004  1.51143330E-025
  2.15756800E+004  1.52631227E-025
  2.15760000E+004  1.54062591E-025
  2.15763200E+004  1.55432894E-025
  2.15766400E+004  1.56738080E-025
  2.15769600E+004  1.57973292E-025
  2.15772800E+004  1.59507057E-025
  2.15776000E+004  1.60636930E-025
  2.15779200E+004  1.61686951E-025
  2.15782400E+004  1.62655989E-025
  2.15785600E+004  1.63542514E-025
  2.15788800E+004  1.64342403E-025
  2.15792000E+004  1.65002555E-025
  2.15795200E+004  1.65630582E-025
  2.15798400E+004  1.66164333E-025
  2.15801600E+004  1.66606895E-025
  2.15804800E+004  1.66949680E-025
  2.15808000E+004  1.67203229E-025
  2.15811200E+004  1.67361687E-025
  2.15814400E+004  1.67563486E-025
  2.15817600E+004  1.67548980E-025
  2.15820800E+004  1.67227976E-025
  2.15824000E+004  1.67052738E-025
  2.15827200E+004  1.66790800E-025
  2.15830400E+004  1.66440850E-025
  2.15833600E+004  1.66110659E-025
  2.15836800E+004  1.65604606E-025
  2.15840000E+004  1.65020681E-025
  2.15843200E+004  1.64362071E-025
  2.15846400E+004  1.63633758E-025
  2.15849600E+004  1.62839175E-025
  2.15852800E+004  1.61982528E-025
  2.15856000E+004  1.61068279E-025
  2.15859200E+004  1.60100633E-025
  2.15862400E+004  1.59084326E-025
  2.15865600E+004  1.58023954E-025
  2.15868800E+004  1.56609646E-025
  2.15872000E+004  1.55507351E-025
  2.15875200E+004  1.54371023E-025
  2.15878400E+004  1.53205255E-025
  2.15881600E+004  1.52014475E-025
  2.15884800E+004  1.50802889E-025
  2.15888000E+004  1.49574546E-025
  2.15891200E+004  1.48333242E-025
  2.15894400E+004  1.47082521E-025
  2.15897600E+004  1.45825648E-025
  2.15900800E+004  1.44565596E-025
  2.15904000E+004  1.43305022E-025
  2.15907200E+004  1.42046291E-025
  2.15910400E+004  1.40791297E-025
  2.15913600E+004  1.39541968E-025
  2.15916800E+004  1.38299531E-025
  2.15920000E+004  1.37065004E-025
  2.15923200E+004  1.35839039E-025
  2.15926400E+004  1.34622088E-025
  2.15929600E+004  1.33455317E-025
  2.15932800E+004  1.32260948E-025
  2.15936000E+004  1.31075318E-025
  2.15939200E+004  1.29897670E-025
  2.15942400E+004  1.28727004E-025
  2.15945600E+004  1.27565933E-025
  2.15948800E+004  1.26405915E-025
  2.15952000E+004  1.25248595E-025
  2.15955200E+004  1.23625748E-025
  2.15958400E+004  1.22625717E-025
  2.15961600E+004  1.21523390E-025
  2.15964800E+004  1.20412986E-025
  2.15968000E+004  1.19395030E-025
  2.15971200E+004  1.18275392E-025
  2.15974400E+004  1.17143926E-025
  2.15977600E+004  1.15999047E-025
  2.15980800E+004  1.14839244E-025
  2.15984000E+004  1.13662233E-025
  2.15987200E+004  1.12467351E-025
  2.15990400E+004  1.11254579E-025
  2.15993600E+004  1.10071975E-025
  2.15996800E+004  1.08871542E-025
  2.16000000E+004  1.07610427E-025
  2.16003200E+004  1.06341025E-025
  2.16006400E+004  1.05019031E-025
  2.16009600E+004  1.03709417E-025
  2.16012800E+004  1.02383201E-025
  2.16016000E+004  1.01030650E-025
  2.16019200E+004  9.97396008E-026
  2.16022400E+004  9.83555535E-026
  2.16025600E+004  9.69544278E-026
  2.16028800E+004  9.55353597E-026
  2.16032000E+004  9.41008135E-026
  2.16035200E+004  9.26524469E-026
  2.16038400E+004  9.11920764E-026
  2.16041600E+004  8.97216891E-026
  2.16044800E+004  8.82434233E-026
  2.16048000E+004  8.67595533E-026
  2.16051200E+004  8.52724740E-026
  2.16054400E+004  8.29537503E-026
  2.16057600E+004  8.15566600E-026
  2.16060800E+004  8.01555368E-026
  2.16064000E+004  7.87513672E-026
  2.16067200E+004  7.73526441E-026
  2.16070400E+004  7.57805328E-026
  2.16073600E+004  7.44164681E-026
  2.16076800E+004  7.31036079E-026
  2.16080000E+004  7.17485074E-026
  2.16083200E+004  7.04339869E-026
  2.16086400E+004  6.91421920E-026
  2.16089600E+004  6.78721216E-026
  2.16092800E+004  6.66767926E-026
  2.16096000E+004  6.54676280E-026
  2.16099200E+004  6.38899457E-026
  2.16102400E+004  6.27876106E-026
  2.16105600E+004  6.17200361E-026
  2.16108800E+004  6.06867861E-026
  2.16112000E+004  5.96894809E-026
  2.16115200E+004  5.87305406E-026
  2.16118400E+004  5.78108823E-026
  2.16121600E+004  5.69329692E-026
  2.16124800E+004  5.60953616E-026
  2.16128000E+004  5.52998066E-026
  2.16131200E+004  5.57227384E-026
  2.16134400E+004  5.51822181E-026
  2.16137600E+004  5.46980042E-026
  2.16140800E+004  5.42711133E-026
  2.16144000E+004  5.39023697E-026
  2.16147200E+004  5.35924143E-026
  2.16150400E+004  5.33416832E-026
  2.16153600E+004  5.31505976E-026
  2.16156800E+004  5.30183856E-026
  2.16160000E+004  5.29470354E-026
  2.16163200E+004  5.29352902E-026
  2.16166400E+004  5.31067139E-026
  2.16169600E+004  5.32277309E-026
  2.16172800E+004  5.34098620E-026
  2.16176000E+004  5.42322139E-026
  2.16179200E+004  5.46012919E-026
  2.16182400E+004  5.50363663E-026
  2.16185600E+004  5.55375037E-026
  2.16188800E+004  5.61047781E-026
  2.16192000E+004  5.67380530E-026
  2.16195200E+004  5.74381219E-026
  2.16198400E+004  5.82042080E-026
  2.16201600E+004  5.90357532E-026
  2.16204800E+004  5.99345387E-026
  2.16208000E+004  6.08993028E-026
  2.16211200E+004  6.18343379E-026
  2.16214400E+004  6.29437809E-026
  2.16217600E+004  6.35835129E-026
  2.16220800E+004  6.48818725E-026
  2.16224000E+004  6.64625323E-026
  2.16227200E+004  6.79080227E-026
  2.16230400E+004  6.94174264E-026
  2.16233600E+004  7.09912125E-026
  2.16236800E+004  7.26304616E-026
  2.16240000E+004  7.43339948E-026
  2.16243200E+004  7.61025057E-026
  2.16246400E+004  7.79358738E-026
  2.16249600E+004  7.98774004E-026
  2.16252800E+004  8.18471840E-026
  2.16256000E+004  8.41575849E-026
  2.16259200E+004  8.72370461E-026
  2.16262400E+004  8.95388498E-026
  2.16265600E+004  9.19145833E-026
  2.16268800E+004  9.43640018E-026
  2.16272000E+004  9.68860504E-026
  2.16275200E+004  9.91579423E-026
  2.16278400E+004  1.01855747E-025
  2.16281600E+004  1.04616389E-025
  2.16284800E+004  1.07441808E-025
  2.16288000E+004  1.10327515E-025
  2.16291200E+004  1.13270843E-025
  2.16294400E+004  1.16268763E-025
  2.16297600E+004  1.19317884E-025
  2.16300800E+004  1.22414457E-025
  2.16304000E+004  1.25746806E-025
  2.16307200E+004  1.28948025E-025
  2.16310400E+004  1.32186934E-025
  2.16313600E+004  1.35456119E-025
  2.16316800E+004  1.38628430E-025
  2.16320000E+004  1.41957715E-025
  2.16323200E+004  1.45299963E-025
  2.16326400E+004  1.48650830E-025
  2.16329600E+004  1.52002178E-025
  2.16332800E+004  1.55367717E-025
  2.16336000E+004  1.58610218E-025
  2.16339200E+004  1.61942033E-025
  2.16342400E+004  1.65248742E-025
  2.16345600E+004  1.68556385E-025
  2.16348800E+004  1.71796311E-025
  2.16352000E+004  1.74991167E-025
  2.16355200E+004  1.78134227E-025
  2.16358400E+004  1.81219049E-025
  2.16361600E+004  1.84257119E-025
  2.16364800E+004  1.87207223E-025
  2.16368000E+004  1.90079164E-025
  2.16371200E+004  1.92867820E-025
  2.16374400E+004  1.95567500E-025
  2.16377600E+004  1.98171080E-025
  2.16380800E+004  2.00672571E-025
  2.16384000E+004  2.03067316E-025
  2.16387200E+004  2.05350260E-025
  2.16390400E+004  2.07516568E-025
  2.16393600E+004  2.09561712E-025
  2.16396800E+004  2.11481458E-025
  2.16400000E+004  2.13271873E-025
  2.16403200E+004  2.14929337E-025
  2.16406400E+004  2.16450537E-025
  2.16409600E+004  2.17832476E-025
  2.16412800E+004  2.19072468E-025
  2.16416000E+004  2.20168139E-025
  2.16419200E+004  2.21117422E-025
  2.16422400E+004  2.21918554E-025
  2.16425600E+004  2.22570068E-025
  2.16428800E+004  2.23088914E-025
  2.16432000E+004  2.23405001E-025
  2.16435200E+004  2.23607819E-025
  2.16438400E+004  2.23657874E-025
  2.16441600E+004  2.23555106E-025
  2.16444800E+004  2.23299742E-025
  2.16448000E+004  2.22888456E-025
  2.16451200E+004  2.22329923E-025
  2.16454400E+004  2.21620777E-025
  2.16457600E+004  2.20762322E-025
  2.16460800E+004  2.19987673E-025
  2.16464000E+004  2.18882934E-025
  2.16467200E+004  2.17636480E-025
  2.16470400E+004  2.16165316E-025
  2.16473600E+004  2.14652044E-025
  2.16476800E+004  2.13004074E-025
  2.16480000E+004  2.11224791E-025
  2.16483200E+004  2.09317078E-025
  2.16486400E+004  2.07366288E-025
  2.16489600E+004  2.05222490E-025
  2.16492800E+004  2.02962706E-025
  2.16496000E+004  2.00549191E-025
  2.16499200E+004  1.98030165E-025
  2.16502400E+004  1.95395394E-025
  2.16505600E+004  1.92739373E-025
  2.16508800E+004  1.89982086E-025
  2.16512000E+004  1.87136198E-025
  2.16515200E+004  1.84202673E-025
  2.16518400E+004  1.81196938E-025
  2.16521600E+004  1.78040006E-025
  2.16524800E+004  1.74905884E-025
  2.16528000E+004  1.71710793E-025
  2.16531200E+004  1.68463088E-025
  2.16534400E+004  1.65232748E-025
  2.16537600E+004  1.61905420E-025
  2.16540800E+004  1.58544328E-025
  2.16544000E+004  1.55157974E-025
  2.16547200E+004  1.51750870E-025
  2.16550400E+004  1.48330871E-025
  2.16553600E+004  1.44904742E-025
  2.16556800E+004  1.41479203E-025
  2.16560000E+004  1.38066958E-025
  2.16563200E+004  1.34663176E-025
  2.16566400E+004  1.31279708E-025
  2.16569600E+004  1.27922861E-025
  2.16572800E+004  1.24598715E-025
  2.16576000E+004  1.21313214E-025
  2.16579200E+004  1.18076653E-025
  2.16582400E+004  1.14849757E-025
  2.16585600E+004  1.11717772E-025
  2.16588800E+004  1.08643454E-025
  2.16592000E+004  1.05635180E-025
  2.16595200E+004  1.02653233E-025
  2.16598400E+004  9.97899824E-026
  2.16601600E+004  9.70012803E-026
  2.16604800E+004  9.42917742E-026
  2.16608000E+004  9.16634297E-026
  2.16611200E+004  8.91206201E-026
  2.16614400E+004  8.66619611E-026
  2.16617600E+004  8.42907288E-026
  2.16620800E+004  8.20067156E-026
  2.16624000E+004  7.98105051E-026
  2.16627200E+004  7.77044814E-026
  2.16630400E+004  7.56877215E-026
  2.16633600E+004  7.26168220E-026
  2.16636800E+004  7.08976248E-026
  2.16640000E+004  6.92528347E-026
  2.16643200E+004  6.76817698E-026
  2.16646400E+004  6.61870739E-026
  2.16649600E+004  6.54190654E-026
  2.16652800E+004  6.41385830E-026
  2.16656000E+004  6.29332758E-026
  2.16659200E+004  6.18062765E-026
  2.16662400E+004  6.07463645E-026
  2.16665600E+004  5.97557789E-026
  2.16668800E+004  5.87183980E-026
  2.16672000E+004  5.78713075E-026
  2.16675200E+004  5.70847268E-026
  2.16678400E+004  5.58654964E-026
  2.16681600E+004  5.52450896E-026
  2.16684800E+004  5.46723183E-026
  2.16688000E+004  5.41449110E-026
  2.16691200E+004  5.36605818E-026
  2.16694400E+004  5.32170525E-026
  2.16697600E+004  5.28117797E-026
  2.16700800E+004  5.24432978E-026
  2.16704000E+004  5.21091433E-026
  2.16707200E+004  5.18073293E-026
  2.16710400E+004  5.19449193E-026
  2.16713600E+004  5.17497751E-026
  2.16716800E+004  5.15865165E-026
  2.16720000E+004  5.14545338E-026
  2.16723200E+004  5.13530362E-026
  2.16726400E+004  5.10919646E-026
  2.16729600E+004  5.10673688E-026
  2.16732800E+004  5.10689904E-026
  2.16736000E+004  5.10967375E-026
  2.16739200E+004  5.11499572E-026
  2.16742400E+004  5.12303130E-026
  2.16745600E+004  5.13373229E-026
  2.16748800E+004  5.14713973E-026
  2.16752000E+004  5.16330449E-026
  2.16755200E+004  5.17820999E-026
  2.16758400E+004  5.17450429E-026
  2.16761600E+004  5.12306048E-026
  2.16764800E+004  5.16227407E-026
  2.16768000E+004  5.20344646E-026
  2.16771200E+004  5.24675559E-026
  2.16774400E+004  5.29233296E-026
  2.16777600E+004  5.34034226E-026
  2.16780800E+004  5.39088602E-026
  2.16784000E+004  5.44401750E-026
  2.16787200E+004  5.49992795E-026
  2.16790400E+004  5.55861938E-026
  2.16793600E+004  5.62013306E-026
  2.16796800E+004  5.68448714E-026
  2.16800000E+004  5.75167543E-026
  2.16803200E+004  5.82166633E-026
  2.16806400E+004  5.87731617E-026
  2.16809600E+004  5.95453578E-026
  2.16812800E+004  6.08918025E-026
  2.16816000E+004  6.17730934E-026
  2.16819200E+004  6.26831151E-026
  2.16822400E+004  6.36194270E-026
  2.16825600E+004  6.45802028E-026
  2.16828800E+004  6.55637663E-026
  2.16832000E+004  6.65681733E-026
  2.16835200E+004  6.75752128E-026
  2.16838400E+004  6.86160156E-026
  2.16841600E+004  6.96701775E-026
  2.16844800E+004  7.07349143E-026
  2.16848000E+004  7.17951503E-026
  2.16851200E+004  7.28556992E-026
  2.16854400E+004  7.39370570E-026
  2.16857600E+004  7.50161959E-026
  2.16860800E+004  7.60895769E-026
  2.16864000E+004  7.71490802E-026
  2.16867200E+004  7.82047235E-026
  2.16870400E+004  7.92449390E-026
  2.16873600E+004  8.02656984E-026
  2.16876800E+004  8.20923220E-026
  2.16880000E+004  8.31613752E-026
  2.16883200E+004  8.42149264E-026
  2.16886400E+004  8.52449262E-026
  2.16889600E+004  8.62516994E-026
  2.16892800E+004  8.72333932E-026
  2.16896000E+004  8.81897807E-026
  2.16899200E+004  8.91167759E-026
  2.16902400E+004  9.00274364E-026
  2.16905600E+004  9.08963902E-026
  2.16908800E+004  9.17345657E-026
  2.16912000E+004  9.25415458E-026
  2.16915200E+004  9.33171716E-026
  2.16918400E+004  9.40615409E-026
  2.16921600E+004  9.47750708E-026
  2.16924800E+004  9.54582342E-026
  2.16928000E+004  9.61119245E-026
  2.16931200E+004  9.67198623E-026
  2.16934400E+004  9.75131773E-026
  2.16937600E+004  9.81097421E-026
  2.16940800E+004  9.86845697E-026
  2.16944000E+004  9.92392749E-026
  2.16947200E+004  9.97761670E-026
  2.16950400E+004  1.00297898E-025
  2.16953600E+004  1.00806044E-025
  2.16956800E+004  1.01303369E-025
  2.16960000E+004  1.01792307E-025
  2.16963200E+004  1.01970258E-025
  2.16966400E+004  1.02482199E-025
  2.16969600E+004  1.02989870E-025
  2.16972800E+004  1.03495813E-025
  2.16976000E+004  1.04002444E-025
  2.16979200E+004  1.04512023E-025
  2.16982400E+004  1.05026413E-025
  2.16985600E+004  1.05552356E-025
  2.16988800E+004  1.06014010E-025
  2.16992000E+004  1.06562008E-025
  2.16995200E+004  1.07120434E-025
  2.16998400E+004  1.07690194E-025
  2.17001600E+004  1.08271745E-025
  2.17004800E+004  1.08865056E-025
  2.17008000E+004  1.09463435E-025
  2.17011200E+004  1.10082199E-025
  2.17014400E+004  1.10711942E-025
  2.17017600E+004  1.11351606E-025
  2.17020800E+004  1.11999797E-025
  2.17024000E+004  1.12654784E-025
  2.17027200E+004  1.13314508E-025
  2.17030400E+004  1.13976595E-025
  2.17033600E+004  1.14638441E-025
  2.17036800E+004  1.15297170E-025
  2.17040000E+004  1.15890538E-025
  2.17043200E+004  1.16538829E-025
  2.17046400E+004  1.17172799E-025
  2.17049600E+004  1.17787502E-025
  2.17052800E+004  1.18381187E-025
  2.17056000E+004  1.19055212E-025
  2.17059200E+004  1.19604351E-025
  2.17062400E+004  1.20392596E-025
  2.17065600E+004  1.20902591E-025
  2.17068800E+004  1.21373307E-025
  2.17072000E+004  1.21800678E-025
  2.17075200E+004  1.22180749E-025
  2.17078400E+004  1.22509602E-025
  2.17081600E+004  1.22779613E-025
  2.17084800E+004  1.22995333E-025
  2.17088000E+004  1.23149039E-025
  2.17091200E+004  1.24355261E-025
  2.17094400E+004  1.24557146E-025
  2.17097600E+004  1.24656131E-025
  2.17100800E+004  1.24696904E-025
  2.17104000E+004  1.24678564E-025
  2.17107200E+004  1.24600698E-025
  2.17110400E+004  1.24529438E-025
  2.17113600E+004  1.24338771E-025
  2.17116800E+004  1.24092140E-025
  2.17120000E+004  1.23789374E-025
  2.17123200E+004  1.23433201E-025
  2.17126400E+004  1.23024374E-025
  2.17129600E+004  1.22565994E-025
  2.17132800E+004  1.22061143E-025
  2.17136000E+004  1.21513044E-025
  2.17139200E+004  1.20926159E-025
  2.17142400E+004  1.20304426E-025
  2.17145600E+004  1.19652427E-025
  2.17148800E+004  1.18971613E-025
  2.17152000E+004  1.17665895E-025
  2.17155200E+004  1.17018800E-025
  2.17158400E+004  1.16356363E-025
  2.17161600E+004  1.15684910E-025
  2.17164800E+004  1.15006577E-025
  2.17168000E+004  1.14336848E-025
  2.17171200E+004  1.13677404E-025
  2.17174400E+004  1.13808921E-025
  2.17177600E+004  1.13278845E-025
  2.17180800E+004  1.12787067E-025
  2.17184000E+004  1.12340216E-025
  2.17187200E+004  1.11944892E-025
  2.17190400E+004  1.11607388E-025
  2.17193600E+004  1.11333713E-025
  2.17196800E+004  1.11240662E-025
  2.17200000E+004  1.11124238E-025
  2.17203200E+004  1.11088796E-025
  2.17206400E+004  1.11138859E-025
  2.17209600E+004  1.11278458E-025
  2.17212800E+004  1.11153805E-025
  2.17216000E+004  1.11520986E-025
  2.17219200E+004  1.11982856E-025
  2.17222400E+004  1.12541024E-025
  2.17225600E+004  1.13196946E-025
  2.17228800E+004  1.13952830E-025
  2.17232000E+004  1.14807725E-025
  2.17235200E+004  1.15761035E-025
  2.17238400E+004  1.16811489E-025
  2.17241600E+004  1.17957135E-025
  2.17244800E+004  1.19199547E-025
  2.17248000E+004  1.20527535E-025
  2.17251200E+004  1.21940927E-025
  2.17254400E+004  1.23435241E-025
  2.17257600E+004  1.25005196E-025
  2.17260800E+004  1.26645142E-025
  2.17264000E+004  1.28348815E-025
  2.17267200E+004  1.30108628E-025
  2.17270400E+004  1.31919085E-025
  2.17273600E+004  1.33771616E-025
  2.17276800E+004  1.35658195E-025
  2.17280000E+004  1.37573321E-025
  2.17283200E+004  1.39502961E-025
  2.17286400E+004  1.41440773E-025
  2.17289600E+004  1.43378117E-025
  2.17292800E+004  1.45305217E-025
  2.17296000E+004  1.47213046E-025
  2.17299200E+004  1.49092336E-025
  2.17302400E+004  1.50933845E-025
  2.17305600E+004  1.52728417E-025
  2.17308800E+004  1.54467029E-025
  2.17312000E+004  1.56140842E-025
  2.17315200E+004  1.57240232E-025
  2.17318400E+004  1.58812314E-025
  2.17321600E+004  1.60289522E-025
  2.17324800E+004  1.61664628E-025
  2.17328000E+004  1.62930601E-025
  2.17331200E+004  1.64081365E-025
  2.17334400E+004  1.65110679E-025
  2.17337600E+004  1.66013072E-025
  2.17340800E+004  1.66863065E-025
  2.17344000E+004  1.67506169E-025
  2.17347200E+004  1.68009682E-025
  2.17350400E+004  1.68370209E-025
  2.17353600E+004  1.68585575E-025
  2.17356800E+004  1.68652365E-025
  2.17360000E+004  1.68569465E-025
  2.17363200E+004  1.68858004E-025
  2.17366400E+004  1.68522881E-025
  2.17369600E+004  1.68055439E-025
  2.17372800E+004  1.67443564E-025
  2.17376000E+004  1.66689086E-025
  2.17379200E+004  1.65794841E-025
  2.17382400E+004  1.64032681E-025
  2.17385600E+004  1.62943296E-025
  2.17388800E+004  1.61718778E-025
  2.17392000E+004  1.60361413E-025
  2.17395200E+004  1.58876534E-025
  2.17398400E+004  1.57268490E-025
  2.17401600E+004  1.55547641E-025
  2.17404800E+004  1.53713144E-025
  2.17408000E+004  1.51771077E-025
  2.17411200E+004  1.50545334E-025
  2.17414400E+004  1.48521164E-025
  2.17417600E+004  1.46427571E-025
  2.17420800E+004  1.44268125E-025
  2.17424000E+004  1.42053466E-025
  2.17427200E+004  1.39792307E-025
  2.17430400E+004  1.37493873E-025
  2.17433600E+004  1.35165779E-025
  2.17436800E+004  1.32649045E-025
  2.17440000E+004  1.30307031E-025
  2.17443200E+004  1.27960250E-025
  2.17446400E+004  1.25617927E-025
  2.17449600E+004  1.23288516E-025
  2.17452800E+004  1.21036471E-025
  2.17456000E+004  1.18764772E-025
  2.17459200E+004  1.16531701E-025
  2.17462400E+004  1.14345114E-025
  2.17465600E+004  1.12212632E-025
  2.17468800E+004  1.10141594E-025
  2.17472000E+004  1.08138988E-025
  2.17475200E+004  1.06211433E-025
  2.17478400E+004  1.04365148E-025
  2.17481600E+004  1.02605940E-025
  2.17484800E+004  1.00939145E-025
  2.17488000E+004  9.93656893E-026
  2.17491200E+004  9.78982921E-026
  2.17494400E+004  9.65364047E-026
  2.17497600E+004  9.52833704E-026
  2.17500800E+004  9.41420085E-026
  2.17504000E+004  9.31145100E-026
  2.17507200E+004  9.22025808E-026
  2.17510400E+004  9.14072623E-026
  2.17513600E+004  9.07290965E-026
  2.17516800E+004  9.01680641E-026
  2.17520000E+004  8.97232597E-026
  2.17523200E+004  8.93935209E-026
  2.17526400E+004  8.91770114E-026
  2.17529600E+004  8.90712410E-026
  2.17532800E+004  8.90732274E-026
  2.17536000E+004  8.91794089E-026
  2.17539200E+004  8.93854573E-026
  2.17542400E+004  8.97898426E-026
  2.17545600E+004  9.01940409E-026
  2.17548800E+004  9.06842661E-026
  2.17552000E+004  9.12546026E-026
  2.17555200E+004  9.18987446E-026
  2.17558400E+004  9.25106718E-026
  2.17561600E+004  9.32925443E-026
  2.17564800E+004  9.53027586E-026
  2.17568000E+004  9.63768637E-026
  2.17571200E+004  9.75017563E-026
  2.17574400E+004  9.86711496E-026
  2.17577600E+004  1.00110703E-025
  2.17580800E+004  1.01376997E-025
  2.17584000E+004  1.02769603E-025
  2.17587200E+004  1.04097353E-025
  2.17590400E+004  1.05443978E-025
  2.17593600E+004  1.05773525E-025
  2.17596800E+004  1.07765710E-025
  2.17600000E+004  1.09299172E-025
  2.17603200E+004  1.10824884E-025
  2.17606400E+004  1.12339728E-025
  2.17609600E+004  1.13840489E-025
  2.17612800E+004  1.15336541E-025
  2.17616000E+004  1.16787565E-025
  2.17619200E+004  1.18244769E-025
  2.17622400E+004  1.19679745E-025
  2.17625600E+004  1.21091881E-025
  2.17628800E+004  1.22481298E-025
  2.17632000E+004  1.23847563E-025
  2.17635200E+004  1.25191166E-025
  2.17638400E+004  1.26513709E-025
  2.17641600E+004  1.27815194E-025
  2.17644800E+004  1.29098136E-025
  2.17648000E+004  1.30364612E-025
  2.17651200E+004  1.31617121E-025
  2.17654400E+004  1.32858509E-025
  2.17657600E+004  1.34091909E-025
  2.17660800E+004  1.35320691E-025
  2.17664000E+004  1.36548453E-025
  2.17667200E+004  1.37778924E-025
  2.17670400E+004  1.39015962E-025
  2.17673600E+004  1.40263469E-025
  2.17676800E+004  1.40883613E-025
  2.17680000E+004  1.42232410E-025
  2.17683200E+004  1.43596474E-025
  2.17686400E+004  1.44979955E-025
  2.17689600E+004  1.46386614E-025
  2.17692800E+004  1.47819932E-025
  2.17696000E+004  1.49287019E-025
  2.17699200E+004  1.50679110E-025
  2.17702400E+004  1.52220743E-025
  2.17705600E+004  1.53797577E-025
  2.17708800E+004  1.55410781E-025
  2.17712000E+004  1.57060826E-025
  2.17715200E+004  1.58745985E-025
  2.17718400E+004  1.60468854E-025
  2.17721600E+004  1.62281107E-025
  2.17724800E+004  1.64076920E-025
  2.17728000E+004  1.65902572E-025
  2.17731200E+004  1.67754434E-025
  2.17734400E+004  1.69628147E-025
  2.17737600E+004  1.71532424E-025
  2.17740800E+004  1.73435581E-025
  2.17744000E+004  1.75343542E-025
  2.17747200E+004  1.77249285E-025
  2.17750400E+004  1.79142749E-025
  2.17753600E+004  1.81021266E-025
  2.17756800E+004  1.82873092E-025
  2.17760000E+004  1.84689289E-025
  2.17763200E+004  1.86460367E-025
  2.17766400E+004  1.88176597E-025
  2.17769600E+004  1.89832004E-025
  2.17772800E+004  1.91408984E-025
  2.17776000E+004  1.92959203E-025
  2.17779200E+004  1.94362654E-025
  2.17782400E+004  1.95658936E-025
  2.17785600E+004  1.96843491E-025
  2.17788800E+004  1.97903902E-025
  2.17792000E+004  1.98830279E-025
  2.17795200E+004  1.99614859E-025
  2.17798400E+004  2.00248634E-025
  2.17801600E+004  2.00723725E-025
  2.17804800E+004  2.01032866E-025
  2.17808000E+004  2.01169468E-025
  2.17811200E+004  2.01137813E-025
  2.17814400E+004  2.00913718E-025
  2.17817600E+004  2.00502013E-025
  2.17820800E+004  1.99899320E-025
  2.17824000E+004  1.99509563E-025
  2.17827200E+004  1.99065850E-025
  2.17830400E+004  1.97989658E-025
  2.17833600E+004  1.96757856E-025
  2.17836800E+004  1.95319816E-025
  2.17840000E+004  1.93702183E-025
  2.17843200E+004  1.91839085E-025
  2.17846400E+004  1.89885515E-025
  2.17849600E+004  1.87767502E-025
  2.17852800E+004  1.85492294E-025
  2.17856000E+004  1.83786572E-025
  2.17859200E+004  1.81304608E-025
  2.17862400E+004  1.78699414E-025
  2.17865600E+004  1.75485097E-025
  2.17868800E+004  1.72718737E-025
  2.17872000E+004  1.69857353E-025
  2.17875200E+004  1.66914565E-025
  2.17878400E+004  1.63903039E-025
  2.17881600E+004  1.60836112E-025
  2.17884800E+004  1.57727585E-025
  2.17888000E+004  1.54591492E-025
  2.17891200E+004  1.51441199E-025
  2.17894400E+004  1.48294830E-025
  2.17897600E+004  1.45158647E-025
  2.17900800E+004  1.42049850E-025
  2.17904000E+004  1.38980480E-025
  2.17907200E+004  1.35966408E-025
  2.17910400E+004  1.33018801E-025
  2.17913600E+004  1.29447601E-025
  2.17916800E+004  1.26765911E-025
  2.17920000E+004  1.24159047E-025
  2.17923200E+004  1.21655431E-025
  2.17926400E+004  1.19270034E-025
  2.17929600E+004  1.17009895E-025
  2.17932800E+004  1.14883170E-025
  2.17936000E+004  1.12898789E-025
  2.17939200E+004  1.11067637E-025
  2.17942400E+004  1.09387117E-025
  2.17945600E+004  1.07866352E-025
  2.17948800E+004  1.06509419E-025
  2.17952000E+004  1.05319425E-025
  2.17955200E+004  1.04250723E-025
  2.17958400E+004  1.03404824E-025
  2.17961600E+004  1.02731454E-025
  2.17964800E+004  1.02225130E-025
  2.17968000E+004  1.01886213E-025
  2.17971200E+004  1.01715105E-025
  2.17974400E+004  1.01702544E-025
  2.17977600E+004  1.01846763E-025
  2.17980800E+004  1.02142484E-025
  2.17984000E+004  1.02583596E-025
  2.17987200E+004  1.03163229E-025
  2.17990400E+004  1.03873768E-025
  2.17993600E+004  1.04706921E-025
  2.17996800E+004  1.05653764E-025
  2.18000000E+004  1.06704796E-025
  2.18003200E+004  1.08010162E-025
  2.18006400E+004  1.09257658E-025
  2.18009600E+004  1.10579830E-025
  2.18012800E+004  1.11998580E-025
  2.18016000E+004  1.13440451E-025
  2.18019200E+004  1.14923311E-025
  2.18022400E+004  1.16435737E-025
  2.18025600E+004  1.17965859E-025
  2.18028800E+004  1.19502052E-025
  2.18032000E+004  1.21032422E-025
  2.18035200E+004  1.22545508E-025
  2.18038400E+004  1.24029940E-025
  2.18041600E+004  1.25474566E-025
  2.18044800E+004  1.26868566E-025
  2.18048000E+004  1.28108091E-025
  2.18051200E+004  1.29380077E-025
  2.18054400E+004  1.30570441E-025
  2.18057600E+004  1.32349683E-025
  2.18060800E+004  1.33430236E-025
  2.18064000E+004  1.34412185E-025
  2.18067200E+004  1.34011353E-025
  2.18070400E+004  1.34920426E-025
  2.18073600E+004  1.35700651E-025
  2.18076800E+004  1.36348937E-025
  2.18080000E+004  1.36774641E-025
  2.18083200E+004  1.37188348E-025
  2.18086400E+004  1.37381340E-025
  2.18089600E+004  1.37528847E-025
  2.18092800E+004  1.37537415E-025
  2.18096000E+004  1.37411862E-025
  2.18099200E+004  1.36657519E-025
  2.18102400E+004  1.36320980E-025
  2.18105600E+004  1.35852772E-025
  2.18108800E+004  1.35257600E-025
  2.18112000E+004  1.34543089E-025
  2.18115200E+004  1.33668341E-025
  2.18118400E+004  1.32732656E-025
  2.18121600E+004  1.31694740E-025
  2.18124800E+004  1.30616305E-025
  2.18128000E+004  1.29403054E-025
  2.18131200E+004  1.28111704E-025
  2.18134400E+004  1.26750759E-025
  2.18137600E+004  1.25328914E-025
  2.18140800E+004  1.23854389E-025
  2.18144000E+004  1.22338710E-025
  2.18147200E+004  1.20787800E-025
  2.18150400E+004  1.19211721E-025
  2.18153600E+004  1.17626257E-025
  2.18156800E+004  1.16027074E-025
  2.18160000E+004  1.14428866E-025
  2.18163200E+004  1.12839888E-025
  2.18166400E+004  1.11268054E-025
  2.18169600E+004  1.09720942E-025
  2.18172800E+004  1.08205696E-025
  2.18176000E+004  1.06728992E-025
  2.18179200E+004  1.05297120E-025
  2.18182400E+004  1.03917113E-025
  2.18185600E+004  1.02591211E-025
  2.18188800E+004  1.01383594E-025
  2.18192000E+004  1.00188345E-025
  2.18195200E+004  9.90609004E-026
  2.18198400E+004  9.80039165E-026
  2.18201600E+004  9.74542505E-026
  2.18204800E+004  9.65952413E-026
  2.18208000E+004  9.58159487E-026
  2.18211200E+004  9.56657408E-026
  2.18214400E+004  9.51108206E-026
  2.18217600E+004  9.46418254E-026
  2.18220800E+004  9.42594010E-026
  2.18224000E+004  9.39093678E-026
  2.18227200E+004  9.36983555E-026
  2.18230400E+004  9.35694253E-026
  2.18233600E+004  9.35141954E-026
  2.18236800E+004  9.35329774E-026
  2.18240000E+004  9.36106143E-026
  2.18243200E+004  9.37684699E-026
  2.18246400E+004  9.39898018E-026
  2.18249600E+004  9.42697850E-026
  2.18252800E+004  9.46044841E-026
  2.18256000E+004  9.49882127E-026
  2.18259200E+004  9.54192046E-026
  2.18262400E+004  9.58912939E-026
  2.18265600E+004  9.64896323E-026
  2.18268800E+004  9.70407971E-026
  2.18272000E+004  9.76168420E-026
  2.18275200E+004  9.82211455E-026
  2.18278400E+004  9.87969017E-026
  2.18281600E+004  9.94422173E-026
  2.18284800E+004  1.00099020E-025
  2.18288000E+004  1.00779005E-025
  2.18291200E+004  1.01449815E-025
  2.18294400E+004  1.02122048E-025
  2.18297600E+004  1.02794233E-025
  2.18300800E+004  1.03460843E-025
  2.18304000E+004  1.04120786E-025
  2.18307200E+004  1.04771879E-025
  2.18310400E+004  1.05412189E-025
  2.18313600E+004  1.06031438E-025
  2.18316800E+004  1.06646274E-025
  2.18320000E+004  1.07245867E-025
  2.18323200E+004  1.07829201E-025
  2.18326400E+004  1.08395446E-025
  2.18329600E+004  1.08115162E-025
  2.18332800E+004  1.08733962E-025
  2.18336000E+004  1.09299600E-025
  2.18339200E+004  1.09946117E-025
  2.18342400E+004  1.10496603E-025
  2.18345600E+004  1.11021892E-025
  2.18348800E+004  1.11522241E-025
  2.18352000E+004  1.11998722E-025
  2.18355200E+004  1.12451430E-025
  2.18358400E+004  1.12494616E-025
  2.18361600E+004  1.12975136E-025
  2.18364800E+004  1.13447862E-025
  2.18368000E+004  1.13894350E-025
  2.18371200E+004  1.14315132E-025
  2.18374400E+004  1.14710549E-025
  2.18377600E+004  1.15080742E-025
  2.18380800E+004  1.15560481E-025
  2.18384000E+004  1.15895649E-025
  2.18387200E+004  1.16206410E-025
  2.18390400E+004  1.16491997E-025
  2.18393600E+004  1.16752165E-025
  2.18396800E+004  1.16982426E-025
  2.18400000E+004  1.17188707E-025
  2.18403200E+004  1.17366067E-025
  2.18406400E+004  1.17525648E-025
  2.18409600E+004  1.17642407E-025
  2.18412800E+004  1.17725967E-025
  2.18416000E+004  1.17774684E-025
  2.18419200E+004  1.17768683E-025
  2.18422400E+004  1.17747301E-025
  2.18425600E+004  1.17683339E-025
  2.18428800E+004  1.17577534E-025
  2.18432000E+004  1.17428245E-025
  2.18435200E+004  1.17233893E-025
  2.18438400E+004  1.16993000E-025
  2.18441600E+004  1.16699979E-025
  2.18444800E+004  1.16362504E-025
  2.18448000E+004  1.15974792E-025
  2.18451200E+004  1.15535960E-025
  2.18454400E+004  1.15216357E-025
  2.18457600E+004  1.14693386E-025
  2.18460800E+004  1.14119880E-025
  2.18464000E+004  1.13493906E-025
  2.18467200E+004  1.12820178E-025
  2.18470400E+004  1.12097008E-025
  2.18473600E+004  1.11325221E-025
  2.18476800E+004  1.10506578E-025
  2.18480000E+004  1.10065590E-025
  2.18483200E+004  1.09226673E-025
  2.18486400E+004  1.08331304E-025
  2.18489600E+004  1.07797711E-025
  2.18492800E+004  1.06881054E-025
  2.18496000E+004  1.05939478E-025
  2.18499200E+004  1.04976399E-025
  2.18502400E+004  1.03995449E-025
  2.18505600E+004  1.02940398E-025
  2.18508800E+004  1.01960359E-025
  2.18512000E+004  1.00973531E-025
  2.18515200E+004  9.99841732E-026
  2.18518400E+004  9.89689077E-026
  2.18521600E+004  9.79907781E-026
  2.18524800E+004  9.70228431E-026
  2.18528000E+004  9.60694354E-026
  2.18531200E+004  9.51347042E-026
  2.18534400E+004  9.42230958E-026
  2.18537600E+004  9.33385467E-026
  2.18540800E+004  9.24849949E-026
  2.18544000E+004  9.24464791E-026
  2.18547200E+004  9.17981663E-026
  2.18550400E+004  9.11642333E-026
  2.18553600E+004  9.05856251E-026
  2.18556800E+004  9.00661424E-026
  2.18560000E+004  8.96093150E-026
  2.18563200E+004  8.85945171E-026
  2.18566400E+004  8.83396060E-026
  2.18569600E+004  8.81242669E-026
  2.18572800E+004  8.80060307E-026
  2.18576000E+004  8.79588174E-026
  2.18579200E+004  8.79851002E-026
  2.18582400E+004  8.79817442E-026
  2.18585600E+004  8.81724506E-026
  2.18588800E+004  8.84410676E-026
  2.18592000E+004  8.87888296E-026
  2.18595200E+004  8.92166320E-026
  2.18598400E+004  8.97249145E-026
  2.18601600E+004  9.03140865E-026
  2.18604800E+004  9.09838756E-026
  2.18608000E+004  9.17357390E-026
  2.18611200E+004  9.25651175E-026
  2.18614400E+004  9.34708222E-026
  2.18617600E+004  9.44549787E-026
  2.18620800E+004  9.55137498E-026
  2.18624000E+004  9.66478685E-026
  2.18627200E+004  9.77982241E-026
  2.18630400E+004  9.90721002E-026
  2.18633600E+004  1.00409818E-025
  2.18636800E+004  1.01818143E-025
  2.18640000E+004  1.03272329E-025
  2.18643200E+004  1.04778480E-025
  2.18646400E+004  1.06331152E-025
  2.18649600E+004  1.07927854E-025
  2.18652800E+004  1.10090856E-025
  2.18656000E+004  1.11819330E-025
  2.18659200E+004  1.13841154E-025
  2.18662400E+004  1.15662633E-025
  2.18665600E+004  1.17509875E-025
  2.18668800E+004  1.19681919E-025
  2.18672000E+004  1.21599988E-025
  2.18675200E+004  1.23531020E-025
  2.18678400E+004  1.25469626E-025
  2.18681600E+004  1.27410264E-025
  2.18684800E+004  1.29346256E-025
  2.18688000E+004  1.31606744E-025
  2.18691200E+004  1.33505478E-025
  2.18694400E+004  1.35448060E-025
  2.18697600E+004  1.37369014E-025
  2.18700800E+004  1.39263397E-025
  2.18704000E+004  1.41126391E-025
  2.18707200E+004  1.42562666E-025
  2.18710400E+004  1.44390986E-025
  2.18713600E+004  1.45652073E-025
  2.18716800E+004  1.47434691E-025
  2.18720000E+004  1.49155870E-025
  2.18723200E+004  1.50811373E-025
  2.18726400E+004  1.52403932E-025
  2.18729600E+004  1.53924075E-025
  2.18732800E+004  1.55370962E-025
  2.18736000E+004  1.56748132E-025
  2.18739200E+004  1.58050603E-025
  2.18742400E+004  1.59277147E-025
  2.18745600E+004  1.60426848E-025
  2.18748800E+004  1.61498716E-025
  2.18752000E+004  1.62493199E-025
  2.18755200E+004  1.63409872E-025
  2.18758400E+004  1.64249007E-025
  2.18761600E+004  1.65011079E-025
  2.18764800E+004  1.65697084E-025
  2.18768000E+004  1.66308008E-025
  2.18771200E+004  1.66765715E-025
  2.18774400E+004  1.67239170E-025
  2.18777600E+004  1.67641284E-025
  2.18780800E+004  1.67974014E-025
  2.18784000E+004  1.68239454E-025
  2.18787200E+004  1.68554201E-025
  2.18790400E+004  1.68691578E-025
  2.18793600E+004  1.68784678E-025
  2.18796800E+004  1.69073686E-025
  2.18800000E+004  1.69083666E-025
  2.18803200E+004  1.69046219E-025
  2.18806400E+004  1.68962396E-025
  2.18809600E+004  1.68834715E-025
  2.18812800E+004  1.68665599E-025
  2.18816000E+004  1.68624422E-025
  2.18819200E+004  1.68400406E-025
  2.18822400E+004  1.68141654E-025
  2.18825600E+004  1.67851685E-025
  2.18828800E+004  1.67532195E-025
  2.18832000E+004  1.67184657E-025
  2.18835200E+004  1.66810368E-025
  2.18838400E+004  1.66410234E-025
  2.18841600E+004  1.65985067E-025
  2.18844800E+004  1.65465138E-025
  2.18848000E+004  1.64998769E-025
  2.18851200E+004  1.64507475E-025
  2.18854400E+004  1.63991135E-025
  2.18857600E+004  1.63449404E-025
  2.18860800E+004  1.62672031E-025
  2.18864000E+004  1.62100010E-025
  2.18867200E+004  1.61498260E-025
  2.18870400E+004  1.60865897E-025
  2.18873600E+004  1.60201902E-025
  2.18876800E+004  1.59505140E-025
  2.18880000E+004  1.58775709E-025
  2.18883200E+004  1.58009842E-025
  2.18886400E+004  1.57084405E-025
  2.18889600E+004  1.56257257E-025
  2.18892800E+004  1.55389608E-025
  2.18896000E+004  1.54480352E-025
  2.18899200E+004  1.53529506E-025
  2.18902400E+004  1.52534150E-025
  2.18905600E+004  1.51556998E-025
  2.18908800E+004  1.51985079E-025
  2.18912000E+004  1.51040245E-025
  2.18915200E+004  1.50067748E-025
  2.18918400E+004  1.49068885E-025
  2.18921600E+004  1.48045031E-025
  2.18924800E+004  1.46996139E-025
  2.18928000E+004  1.45931423E-025
  2.18931200E+004  1.44846178E-025
  2.18934400E+004  1.43745288E-025
  2.18937600E+004  1.43025743E-025
  2.18940800E+004  1.41948562E-025
  2.18944000E+004  1.40870191E-025
  2.18947200E+004  1.39795031E-025
  2.18950400E+004  1.38726951E-025
  2.18953600E+004  1.37673237E-025
  2.18956800E+004  1.36470494E-025
  2.18960000E+004  1.35470705E-025
  2.18963200E+004  1.34496224E-025
  2.18966400E+004  1.33552439E-025
  2.18969600E+004  1.32644807E-025
  2.18972800E+004  1.31778816E-025
  2.18976000E+004  1.30957796E-025
  2.18979200E+004  1.30192300E-025
  2.18982400E+004  1.29112765E-025
  2.18985600E+004  1.28486916E-025
  2.18988800E+004  1.27948205E-025
  2.18992000E+004  1.27108863E-025
  2.18995200E+004  1.26753217E-025
  2.18998400E+004  1.26608652E-025
  2.19001600E+004  1.26423800E-025
  2.19004800E+004  1.26324573E-025
  2.19008000E+004  1.26240957E-025
  2.19011200E+004  1.26332234E-025
  2.19014400E+004  1.26518797E-025
  2.19017600E+004  1.26803208E-025
  2.19020800E+004  1.27187493E-025
  2.19024000E+004  1.27673533E-025
  2.19027200E+004  1.29484827E-025
  2.19030400E+004  1.30317365E-025
  2.19033600E+004  1.31266416E-025
  2.19036800E+004  1.32462752E-025
  2.19040000E+004  1.33660095E-025
  2.19043200E+004  1.34974490E-025
  2.19046400E+004  1.35710982E-025
  2.19049600E+004  1.37328944E-025
  2.19052800E+004  1.39013786E-025
  2.19056000E+004  1.40841817E-025
  2.19059200E+004  1.42768286E-025
  2.19062400E+004  1.44789669E-025
  2.19065600E+004  1.46901893E-025
  2.19068800E+004  1.49100338E-025
  2.19072000E+004  1.51379936E-025
  2.19075200E+004  1.53735081E-025
  2.19078400E+004  1.56159733E-025
  2.19081600E+004  1.58647431E-025
  2.19084800E+004  1.61191638E-025
  2.19088000E+004  1.63843332E-025
  2.19091200E+004  1.66484525E-025
  2.19094400E+004  1.69161607E-025
  2.19097600E+004  1.71863652E-025
  2.19100800E+004  1.74585545E-025
  2.19104000E+004  1.77315721E-025
  2.19107200E+004  1.80047216E-025
  2.19110400E+004  1.82771464E-025
  2.19113600E+004  1.85478151E-025
  2.19116800E+004  1.88162283E-025
  2.19120000E+004  1.90813384E-025
  2.19123200E+004  1.93422978E-025
  2.19126400E+004  1.95979897E-025
  2.19129600E+004  1.98481217E-025
  2.19132800E+004  2.00917151E-025
  2.19136000E+004  2.03278606E-025
  2.19139200E+004  2.05615576E-025
  2.19142400E+004  2.07816214E-025
  2.19145600E+004  2.09921881E-025
  2.19148800E+004  2.11928052E-025
  2.19152000E+004  2.13824759E-025
  2.19155200E+004  2.15166223E-025
  2.19158400E+004  2.16877885E-025
  2.19161600E+004  2.18237409E-025
  2.19164800E+004  2.19711914E-025
  2.19168000E+004  2.21047617E-025
  2.19171200E+004  2.21997403E-025
  2.19174400E+004  2.23044243E-025
  2.19177600E+004  2.23972273E-025
  2.19180800E+004  2.24748348E-025
  2.19184000E+004  2.25371008E-025
  2.19187200E+004  2.25841515E-025
  2.19190400E+004  2.25849895E-025
  2.19193600E+004  2.26040305E-025
  2.19196800E+004  2.26085011E-025
  2.19200000E+004  2.25959650E-025
  2.19203200E+004  2.25677026E-025
  2.19206400E+004  2.25238258E-025
  2.19209600E+004  2.24644991E-025
  2.19212800E+004  2.23898400E-025
  2.19216000E+004  2.22997432E-025
  2.19219200E+004  2.21952824E-025
  2.19222400E+004  2.20899897E-025
  2.19225600E+004  2.19578851E-025
  2.19228800E+004  2.18186790E-025
  2.19232000E+004  2.16597681E-025
  2.19235200E+004  2.14875896E-025
  2.19238400E+004  2.13025403E-025
  2.19241600E+004  2.11048973E-025
  2.19244800E+004  2.08971093E-025
  2.19248000E+004  2.06757633E-025
  2.19251200E+004  2.04430827E-025
  2.19254400E+004  2.01994962E-025
  2.19257600E+004  1.99477843E-025
  2.19260800E+004  1.96839992E-025
  2.19264000E+004  1.94107044E-025
  2.19267200E+004  1.91283796E-025
  2.19270400E+004  1.88375584E-025
  2.19273600E+004  1.85386789E-025
  2.19276800E+004  1.82322917E-025
  2.19280000E+004  1.79189255E-025
  2.19283200E+004  1.75991185E-025
  2.19286400E+004  1.72734186E-025
  2.19289600E+004  1.69324932E-025
  2.19292800E+004  1.65977402E-025
  2.19296000E+004  1.62608785E-025
  2.19299200E+004  1.58947095E-025
  2.19302400E+004  1.55515980E-025
  2.19305600E+004  1.52057309E-025
  2.19308800E+004  1.48577213E-025
  2.19312000E+004  1.45081810E-025
  2.19315200E+004  1.41641572E-025
  2.19318400E+004  1.38141223E-025
  2.19321600E+004  1.34498909E-025
  2.19324800E+004  1.31025556E-025
  2.19328000E+004  1.27567822E-025
  2.19331200E+004  1.24129718E-025
  2.19334400E+004  1.20716946E-025
  2.19337600E+004  1.17335093E-025
  2.19340800E+004  1.13989421E-025
  2.19344000E+004  1.10685107E-025
  2.19347200E+004  1.07427072E-025
  2.19350400E+004  1.04219994E-025
  2.19353600E+004  1.01069882E-025
  2.19356800E+004  9.79778862E-026
  2.19360000E+004  9.49492881E-026
  2.19363200E+004  9.19876445E-026
  2.19366400E+004  8.90961990E-026
  2.19369600E+004  8.62778726E-026
  2.19372800E+004  8.35355714E-026
  2.19376000E+004  8.08753329E-026
  2.19379200E+004  7.90762305E-026
  2.19382400E+004  7.66634096E-026
  2.19385600E+004  7.43439092E-026
  2.19388800E+004  7.21179543E-026
  2.19392000E+004  6.99868840E-026
  2.19395200E+004  6.79517473E-026
  2.19398400E+004  6.60133060E-026
  2.19401600E+004  6.41754491E-026
  2.19404800E+004  6.24327700E-026
  2.19408000E+004  6.07870418E-026
  2.19411200E+004  5.91828360E-026
  2.19414400E+004  5.63940101E-026
  2.19417600E+004  5.51889665E-026
  2.19420800E+004  5.40632330E-026
  2.19424000E+004  5.30181408E-026
  2.19427200E+004  5.20535567E-026
  2.19430400E+004  5.11699050E-026
  2.19433600E+004  5.03655957E-026
  2.19436800E+004  4.96400935E-026
  2.19440000E+004  4.86521778E-026
  2.19443200E+004  4.81176723E-026
  2.19446400E+004  4.76551445E-026
  2.19449600E+004  4.72633113E-026
  2.19452800E+004  4.69414394E-026
  2.19456000E+004  4.66880359E-026
  2.19459200E+004  4.64992965E-026
  2.19462400E+004  4.63782465E-026
  2.19465600E+004  4.63215711E-026
  2.19468800E+004  4.63262575E-026
  2.19472000E+004  4.63911342E-026
  2.19475200E+004  4.65143668E-026
  2.19478400E+004  4.66938784E-026
  2.19481600E+004  4.69279650E-026
  2.19484800E+004  4.72139507E-026
  2.19488000E+004  4.77593319E-026
  2.19491200E+004  4.81686261E-026
  2.19494400E+004  4.86263001E-026
  2.19497600E+004  4.91302524E-026
  2.19500800E+004  4.95554513E-026
  2.19504000E+004  5.01586266E-026
  2.19507200E+004  5.08002017E-026
  2.19510400E+004  5.14779671E-026
  2.19513600E+004  5.21896138E-026
  2.19516800E+004  5.29327546E-026
  2.19520000E+004  5.37049049E-026
  2.19523200E+004  5.51872198E-026
  2.19526400E+004  5.60876914E-026
  2.19529600E+004  5.59745683E-026
  2.19532800E+004  5.70439224E-026
  2.19536000E+004  5.81276595E-026
  2.19539200E+004  5.91165445E-026
  2.19542400E+004  6.02355911E-026
  2.19545600E+004  6.13638152E-026
  2.19548800E+004  6.24983956E-026
  2.19552000E+004  6.36385156E-026
  2.19555200E+004  6.47811411E-026
  2.19558400E+004  6.59252050E-026
  2.19561600E+004  6.70688041E-026
  2.19564800E+004  6.82099857E-026
  2.19568000E+004  6.93467597E-026
  2.19571200E+004  7.04771123E-026
  2.19574400E+004  7.15990188E-026
  2.19577600E+004  7.28181439E-026
  2.19580800E+004  7.39297355E-026
  2.19584000E+004  7.50281836E-026
  2.19587200E+004  7.61113478E-026
  2.19590400E+004  7.71277288E-026
  2.19593600E+004  7.81815983E-026
  2.19596800E+004  7.92136068E-026
  2.19600000E+004  8.02273740E-026
  2.19603200E+004  8.12156642E-026
  2.19606400E+004  8.21778257E-026
  2.19609600E+004  8.31158635E-026
  2.19612800E+004  8.40270855E-026
  2.19616000E+004  8.49111608E-026
  2.19619200E+004  8.60134621E-026
  2.19622400E+004  8.68682662E-026
  2.19625600E+004  8.76963216E-026
  2.19628800E+004  8.84974488E-026
  2.19632000E+004  8.93659003E-026
  2.19635200E+004  9.01240405E-026
  2.19638400E+004  9.08565616E-026
  2.19641600E+004  9.15063052E-026
  2.19644800E+004  9.21948354E-026
  2.19648000E+004  9.28584332E-026
  2.19651200E+004  9.34960929E-026
  2.19654400E+004  9.41120897E-026
  2.19657600E+004  9.47061818E-026
  2.19660800E+004  9.52771328E-026
  2.19664000E+004  9.58266274E-026
  2.19667200E+004  9.63554248E-026
  2.19670400E+004  9.68641788E-026
  2.19673600E+004  9.73535197E-026
  2.19676800E+004  9.78250388E-026
  2.19680000E+004  9.82772955E-026
  2.19683200E+004  9.87116058E-026
  2.19686400E+004  9.91282665E-026
  2.19689600E+004  9.95274615E-026
  2.19692800E+004  9.99073238E-026
  2.19696000E+004  1.00272079E-025
  2.19699200E+004  1.00606937E-025
  2.19702400E+004  1.00937167E-025
  2.19705600E+004  1.01248761E-025
  2.19708800E+004  1.01541152E-025
  2.19712000E+004  1.01814362E-025
  2.19715200E+004  1.02065693E-025
  2.19718400E+004  1.02304347E-025
  2.19721600E+004  1.02510235E-025
  2.19724800E+004  1.02578177E-025
  2.19728000E+004  1.02748665E-025
  2.19731200E+004  1.02831212E-025
  2.19734400E+004  1.02950209E-025
  2.19737600E+004  1.03037428E-025
  2.19740800E+004  1.03090902E-025
  2.19744000E+004  1.03110042E-025
  2.19747200E+004  1.03092751E-025
  2.19750400E+004  1.03019008E-025
  2.19753600E+004  1.02943095E-025
  2.19756800E+004  1.02810766E-025
  2.19760000E+004  1.02613995E-025
  2.19763200E+004  1.02397324E-025
  2.19766400E+004  1.02134799E-025
  2.19769600E+004  1.01825303E-025
  2.19772800E+004  1.01473550E-025
  2.19776000E+004  1.01067455E-025
  2.19779200E+004  1.00611301E-025
  2.19782400E+004  1.00106725E-025
  2.19785600E+004  9.95484900E-026
  2.19788800E+004  9.89382979E-026
  2.19792000E+004  9.82758241E-026
  2.19795200E+004  9.75609105E-026
  2.19798400E+004  9.67941677E-026
  2.19801600E+004  9.59552278E-026
  2.19804800E+004  9.50859253E-026
  2.19808000E+004  9.41650786E-026
  2.19811200E+004  9.31934223E-026
  2.19814400E+004  9.21718258E-026
  2.19817600E+004  9.10466084E-026
  2.19820800E+004  8.99343364E-026
  2.19824000E+004  8.96021496E-026
  2.19827200E+004  8.84943730E-026
  2.19830400E+004  8.73540520E-026
  2.19833600E+004  8.61815284E-026
  2.19836800E+004  8.49806921E-026
  2.19840000E+004  8.37545020E-026
  2.19843200E+004  8.25059686E-026
  2.19846400E+004  8.12385151E-026
  2.19849600E+004  7.99553960E-026
  2.19852800E+004  7.86600755E-026
  2.19856000E+004  7.73547447E-026
  2.19859200E+004  7.60459349E-026
  2.19862400E+004  7.47358301E-026
  2.19865600E+004  7.34282021E-026
  2.19868800E+004  7.21294530E-026
  2.19872000E+004  7.08385489E-026
  2.19875200E+004  6.95613806E-026
  2.19878400E+004  6.82982218E-026
  2.19881600E+004  6.64594421E-026
  2.19884800E+004  6.53317108E-026
  2.19888000E+004  6.42271992E-026
  2.19891200E+004  6.31501357E-026
  2.19894400E+004  6.21064758E-026
  2.19897600E+004  6.10972066E-026
  2.19900800E+004  6.01277712E-026
  2.19904000E+004  5.91981830E-026
  2.19907200E+004  5.83193277E-026
  2.19910400E+004  5.74919127E-026
  2.19913600E+004  5.67183542E-026
  2.19916800E+004  5.60016621E-026
  2.19920000E+004  5.53432613E-026
  2.19923200E+004  5.48820438E-026
  2.19926400E+004  5.43670971E-026
  2.19929600E+004  5.39200377E-026
  2.19932800E+004  5.35401697E-026
  2.19936000E+004  5.32342579E-026
  2.19939200E+004  5.30007090E-026
  2.19942400E+004  5.28404032E-026
  2.19945600E+004  5.27538960E-026
  2.19948800E+004  5.27414016E-026
  2.19952000E+004  5.28027986E-026
  2.19955200E+004  5.29376174E-026
  2.19958400E+004  5.31449368E-026
  2.19961600E+004  5.34238493E-026
  2.19964800E+004  5.37726254E-026
  2.19968000E+004  5.41897747E-026
  2.19971200E+004  5.46762141E-026
  2.19974400E+004  5.52227010E-026
  2.19977600E+004  5.58295771E-026
  2.19980800E+004  5.65543914E-026
  2.19984000E+004  5.72791410E-026
  2.19987200E+004  5.80556993E-026
  2.19990400E+004  5.86789065E-026
  2.19993600E+004  5.95641236E-026
  2.19996800E+004  6.04849286E-026
  2.20000000E+004  6.14367259E-026
  2.20003200E+004  6.24185985E-026
  2.20006400E+004  6.34181295E-026
  2.20009600E+004  6.44337101E-026
  2.20012800E+004  6.54600225E-026
  2.20016000E+004  6.64916724E-026
  2.20019200E+004  6.75900545E-026
  2.20022400E+004  6.86237556E-026
  2.20025600E+004  6.90321493E-026
  2.20028800E+004  7.01053153E-026
  2.20032000E+004  7.11510082E-026
  2.20035200E+004  7.21644674E-026
  2.20038400E+004  7.31410535E-026
  2.20041600E+004  7.40749657E-026
  2.20044800E+004  7.49642699E-026
  2.20048000E+004  7.58034283E-026
  2.20051200E+004  7.65872228E-026
  2.20054400E+004  7.73135088E-026
  2.20057600E+004  7.79790170E-026
  2.20060800E+004  7.85796176E-026
  2.20064000E+004  7.91123080E-026
  2.20067200E+004  7.95743993E-026
  2.20070400E+004  7.99635270E-026
  2.20073600E+004  8.02776652E-026
  2.20076800E+004  8.05151364E-026
  2.20080000E+004  8.06746162E-026
  2.20083200E+004  8.06565795E-026
  2.20086400E+004  8.06681133E-026
  2.20089600E+004  8.05988488E-026
  2.20092800E+004  8.04489754E-026
  2.20096000E+004  8.02182638E-026
  2.20099200E+004  7.99092416E-026
  2.20102400E+004  7.95222519E-026
  2.20105600E+004  7.90566742E-026
  2.20108800E+004  7.85188618E-026
  2.20112000E+004  7.79085223E-026
  2.20115200E+004  7.72280291E-026
  2.20118400E+004  7.64795234E-026
  2.20121600E+004  7.54290666E-026
  2.20124800E+004  7.45799975E-026
  2.20128000E+004  7.36700602E-026
  2.20131200E+004  7.27028205E-026
  2.20134400E+004  7.15995275E-026
  2.20137600E+004  7.05648211E-026
  2.20140800E+004  6.95788418E-026
  2.20144000E+004  6.84445788E-026
  2.20147200E+004  6.72731663E-026
  2.20150400E+004  6.60686814E-026
  2.20153600E+004  6.48352163E-026
  2.20156800E+004  6.35767530E-026
  2.20160000E+004  6.22964847E-026
  2.20163200E+004  6.26138245E-026
  2.20166400E+004  6.14936166E-026
  2.20169600E+004  6.03832598E-026
  2.20172800E+004  5.92879579E-026
  2.20176000E+004  5.82361039E-026
  2.20179200E+004  5.71880788E-026
  2.20182400E+004  5.61717638E-026
  2.20185600E+004  5.51914617E-026
  2.20188800E+004  5.42513261E-026
  2.20192000E+004  5.33565337E-026
  2.20195200E+004  5.25116510E-026
  2.20198400E+004  5.17216230E-026
  2.20201600E+004  5.09903115E-026
  2.20204800E+004  5.03231062E-026
  2.20208000E+004  4.97237436E-026
  2.20211200E+004  4.97597927E-026
  2.20214400E+004  4.93729311E-026
  2.20217600E+004  4.90733044E-026
  2.20220800E+004  4.88565239E-026
  2.20224000E+004  4.87430641E-026
  2.20227200E+004  4.87282105E-026
  2.20230400E+004  4.88157525E-026
  2.20233600E+004  4.90093247E-026
  2.20236800E+004  4.93123729E-026
  2.20240000E+004  4.97281507E-026
  2.20243200E+004  5.02596955E-026
  2.20246400E+004  5.09098135E-026
  2.20249600E+004  5.16810606E-026
  2.20252800E+004  5.25757229E-026
  2.20256000E+004  5.35926954E-026
  2.20259200E+004  5.47426463E-026
  2.20262400E+004  5.60209992E-026
  2.20265600E+004  5.74283933E-026
  2.20268800E+004  5.89663306E-026
  2.20272000E+004  6.06345557E-026
  2.20275200E+004  6.24328705E-026
  2.20278400E+004  6.43551558E-026
  2.20281600E+004  6.64117952E-026
  2.20284800E+004  6.85930457E-026
  2.20288000E+004  7.09010406E-026
  2.20291200E+004  7.34111165E-026
  2.20294400E+004  7.59689455E-026
  2.20297600E+004  7.86424923E-026
  2.20300800E+004  8.14287752E-026
  2.20304000E+004  8.43207392E-026
  2.20307200E+004  8.73139286E-026
  2.20310400E+004  9.04031715E-026
  2.20313600E+004  9.35802541E-026
  2.20316800E+004  9.68387782E-026
  2.20320000E+004  1.00170979E-025
  2.20323200E+004  1.03838245E-025
  2.20326400E+004  1.06522443E-025
  2.20329600E+004  1.10143959E-025
  2.20332800E+004  1.13798134E-025
  2.20336000E+004  1.17474543E-025
  2.20339200E+004  1.21165691E-025
  2.20342400E+004  1.24860180E-025
  2.20345600E+004  1.28547468E-025
  2.20348800E+004  1.32217144E-025
  2.20352000E+004  1.35857286E-025
  2.20355200E+004  1.39456984E-025
  2.20358400E+004  1.43004805E-025
  2.20361600E+004  1.46489236E-025
  2.20364800E+004  1.49898752E-025
  2.20368000E+004  1.53221881E-025
  2.20371200E+004  1.56444781E-025
  2.20374400E+004  1.59561526E-025
  2.20377600E+004  1.62558420E-025
  2.20380800E+004  1.65588111E-025
  2.20384000E+004  1.68291143E-025
  2.20387200E+004  1.70856046E-025
  2.20390400E+004  1.73302555E-025
  2.20393600E+004  1.75582198E-025
  2.20396800E+004  1.77685656E-025
  2.20400000E+004  1.79608690E-025
  2.20403200E+004  1.81345384E-025
  2.20406400E+004  1.82886031E-025
  2.20409600E+004  1.84227587E-025
  2.20412800E+004  1.85365995E-025
  2.20416000E+004  1.86306058E-025
  2.20419200E+004  1.87030135E-025
  2.20422400E+004  1.87543968E-025
  2.20425600E+004  1.87730170E-025
  2.20428800E+004  1.87834954E-025
  2.20432000E+004  1.87729021E-025
  2.20435200E+004  1.87419119E-025
  2.20438400E+004  1.86899368E-025
  2.20441600E+004  1.86177669E-025
  2.20444800E+004  1.85258525E-025
  2.20448000E+004  1.84147181E-025
  2.20451200E+004  1.82849587E-025
  2.20454400E+004  1.81372344E-025
  2.20457600E+004  1.79722661E-025
  2.20460800E+004  1.77908284E-025
  2.20464000E+004  1.75937505E-025
  2.20467200E+004  1.73818963E-025
  2.20470400E+004  1.71561525E-025
  2.20473600E+004  1.69171406E-025
  2.20476800E+004  1.66665824E-025
  2.20480000E+004  1.64050420E-025
  2.20483200E+004  1.61284185E-025
  2.20486400E+004  1.58484547E-025
  2.20489600E+004  1.55698391E-025
  2.20492800E+004  1.52763825E-025
  2.20496000E+004  1.49765983E-025
  2.20499200E+004  1.46718731E-025
  2.20502400E+004  1.43631687E-025
  2.20505600E+004  1.40514212E-025
  2.20508800E+004  1.37371757E-025
  2.20512000E+004  1.34220612E-025
  2.20515200E+004  1.31065083E-025
  2.20518400E+004  1.27927464E-025
  2.20521600E+004  1.25349807E-025
  2.20524800E+004  1.22308527E-025
  2.20528000E+004  1.19319888E-025
  2.20531200E+004  1.16351839E-025
  2.20534400E+004  1.13427576E-025
  2.20537600E+004  1.10553864E-025
  2.20540800E+004  1.07736005E-025
  2.20544000E+004  1.04978916E-025
  2.20547200E+004  1.02367771E-025
  2.20550400E+004  9.97543030E-026
  2.20553600E+004  9.72183415E-026
  2.20556800E+004  9.47555829E-026
  2.20560000E+004  9.23723091E-026
  2.20563200E+004  9.00708797E-026
  2.20566400E+004  8.78564072E-026
  2.20569600E+004  8.57313105E-026
  2.20572800E+004  8.37118893E-026
  2.20576000E+004  8.17585333E-026
  2.20579200E+004  7.98941929E-026
  2.20582400E+004  7.81192347E-026
  2.20585600E+004  7.64339794E-026
  2.20588800E+004  7.48384661E-026
  2.20592000E+004  7.33325339E-026
  2.20595200E+004  7.19158391E-026
  2.20598400E+004  7.05878723E-026
  2.20601600E+004  6.93479724E-026
  2.20604800E+004  6.89560096E-026
  2.20608000E+004  6.80610048E-026
  2.20611200E+004  6.71881217E-026
  2.20614400E+004  6.64100024E-026
  2.20617600E+004  6.57264935E-026
  2.20620800E+004  6.51371672E-026
  2.20624000E+004  6.46415457E-026
  2.20627200E+004  6.42391011E-026
  2.20630400E+004  6.39292551E-026
  2.20633600E+004  6.37113721E-026
  2.20636800E+004  6.35847594E-026
  2.20640000E+004  6.35486573E-026
  2.20643200E+004  6.34747791E-026
  2.20646400E+004  6.36307516E-026
  2.20649600E+004  6.38733236E-026
  2.20652800E+004  6.42011573E-026
  2.20656000E+004  6.46133537E-026
  2.20659200E+004  6.51107371E-026
  2.20662400E+004  6.56879246E-026
  2.20665600E+004  6.63452511E-026
  2.20668800E+004  6.56068983E-026
  2.20672000E+004  6.65773078E-026
  2.20675200E+004  6.76069385E-026
  2.20678400E+004  6.86885699E-026
  2.20681600E+004  6.98194564E-026
  2.20684800E+004  7.10219126E-026
  2.20688000E+004  7.22774207E-026
  2.20691200E+004  7.38346078E-026
  2.20694400E+004  7.52196762E-026
  2.20697600E+004  7.66539009E-026
  2.20700800E+004  7.81345330E-026
  2.20704000E+004  7.96586086E-026
  2.20707200E+004  8.12875097E-026
  2.20710400E+004  8.28960552E-026
  2.20713600E+004  8.40609405E-026
  2.20716800E+004  8.57842806E-026
  2.20720000E+004  8.75285335E-026
  2.20723200E+004  8.92898450E-026
  2.20726400E+004  9.10641578E-026
  2.20729600E+004  9.28472415E-026
  2.20732800E+004  9.46346932E-026
  2.20736000E+004  9.64219682E-026
  2.20739200E+004  9.83364000E-026
  2.20742400E+004  1.00124633E-025
  2.20745600E+004  1.01899978E-025
  2.20748800E+004  1.03657659E-025
  2.20752000E+004  1.05393049E-025
  2.20755200E+004  1.07101014E-025
  2.20758400E+004  1.08776920E-025
  2.20761600E+004  1.10406426E-025
  2.20764800E+004  1.12005054E-025
  2.20768000E+004  1.13557479E-025
  2.20771200E+004  1.15059203E-025
  2.20774400E+004  1.16505852E-025
  2.20777600E+004  1.17893203E-025
  2.20780800E+004  1.19217179E-025
  2.20784000E+004  1.20473887E-025
  2.20787200E+004  1.21659625E-025
  2.20790400E+004  1.22771140E-025
  2.20793600E+004  1.23729311E-025
  2.20796800E+004  1.24690133E-025
  2.20800000E+004  1.25622086E-025
  2.20803200E+004  1.26416630E-025
  2.20806400E+004  1.27124624E-025
  2.20809600E+004  1.27742341E-025
  2.20812800E+004  1.28267424E-025
  2.20816000E+004  1.28700850E-025
  2.20819200E+004  1.29039377E-025
  2.20822400E+004  1.29282749E-025
  2.20825600E+004  1.29185207E-025
  2.20828800E+004  1.29263456E-025
  2.20832000E+004  1.29312802E-025
  2.20835200E+004  1.29203680E-025
  2.20838400E+004  1.28998485E-025
  2.20841600E+004  1.28698335E-025
  2.20844800E+004  1.28304596E-025
  2.20848000E+004  1.27818871E-025
  2.20851200E+004  1.27242977E-025
  2.20854400E+004  1.26578575E-025
  2.20857600E+004  1.25829069E-025
  2.20860800E+004  1.24995902E-025
  2.20864000E+004  1.24081841E-025
  2.20867200E+004  1.23089749E-025
  2.20870400E+004  1.22022566E-025
  2.20873600E+004  1.20885279E-025
  2.20876800E+004  1.19677537E-025
  2.20880000E+004  1.18404266E-025
  2.20883200E+004  1.16960926E-025
  2.20886400E+004  1.16975447E-025
  2.20889600E+004  1.15709675E-025
  2.20892800E+004  1.14407627E-025
  2.20896000E+004  1.13074948E-025
  2.20899200E+004  1.11716877E-025
  2.20902400E+004  1.10338733E-025
  2.20905600E+004  1.08944087E-025
  2.20908800E+004  1.07542169E-025
  2.20912000E+004  1.06136381E-025
  2.20915200E+004  1.04732253E-025
  2.20918400E+004  1.03328425E-025
  2.20921600E+004  1.01944672E-025
  2.20924800E+004  1.00578825E-025
  2.20928000E+004  9.92362718E-026
  2.20931200E+004  9.79223380E-026
  2.20934400E+004  9.66422732E-026
  2.20937600E+004  9.53967002E-026
  2.20940800E+004  9.42002255E-026
  2.20944000E+004  9.30527118E-026
  2.20947200E+004  9.19589502E-026
  2.20950400E+004  9.09235746E-026
  2.20953600E+004  8.99510446E-026
  2.20956800E+004  8.90456285E-026
  2.20960000E+004  8.82113858E-026
  2.20963200E+004  8.74522295E-026
  2.20966400E+004  8.67715976E-026
  2.20969600E+004  8.61728884E-026
  2.20972800E+004  8.56744953E-026
  2.20976000E+004  8.52502526E-026
  2.20979200E+004  8.49163377E-026
  2.20982400E+004  8.46748667E-026
  2.20985600E+004  8.45276016E-026
  2.20988800E+004  8.44761768E-026
  2.20992000E+004  8.44732731E-026
  2.20995200E+004  8.46300737E-026
  2.20998400E+004  8.48797901E-026
  2.21001600E+004  8.54247013E-026
  2.21004800E+004  8.58947316E-026
  2.21008000E+004  8.64623651E-026
  2.21011200E+004  8.71263342E-026
  2.21014400E+004  8.87810964E-026
  2.21017600E+004  8.97369294E-026
  2.21020800E+004  9.07812838E-026
  2.21024000E+004  9.13672542E-026
  2.21027200E+004  9.26792520E-026
  2.21030400E+004  9.42196969E-026
  2.21033600E+004  9.56998584E-026
  2.21036800E+004  9.76039213E-026
  2.21040000E+004  9.93054992E-026
  2.21043200E+004  1.01082506E-025
  2.21046400E+004  1.02933411E-025
  2.21049600E+004  1.04783785E-025
  2.21052800E+004  1.06777229E-025
  2.21056000E+004  1.08829789E-025
  2.21059200E+004  1.10932701E-025
  2.21062400E+004  1.13088151E-025
  2.21065600E+004  1.15286522E-025
  2.21068800E+004  1.17519466E-025
  2.21072000E+004  1.19780964E-025
  2.21075200E+004  1.22051220E-025
  2.21078400E+004  1.24365702E-025
  2.21081600E+004  1.26693007E-025
  2.21084800E+004  1.29027016E-025
  2.21088000E+004  1.31361829E-025
  2.21091200E+004  1.33691422E-025
  2.21094400E+004  1.36009937E-025
  2.21097600E+004  1.38311664E-025
  2.21100800E+004  1.40590997E-025
  2.21104000E+004  1.42842846E-025
  2.21107200E+004  1.45110647E-025
  2.21110400E+004  1.46525302E-025
  2.21113600E+004  1.48752593E-025
  2.21116800E+004  1.50925281E-025
  2.21120000E+004  1.53040395E-025
  2.21123200E+004  1.55094486E-025
  2.21126400E+004  1.57084608E-025
  2.21129600E+004  1.59008567E-025
  2.21132800E+004  1.60862988E-025
  2.21136000E+004  1.62646135E-025
  2.21139200E+004  1.64356071E-025
  2.21142400E+004  1.65994061E-025
  2.21145600E+004  1.67553052E-025
  2.21148800E+004  1.69034434E-025
  2.21152000E+004  1.70587451E-025
  2.21155200E+004  1.71928179E-025
  2.21158400E+004  1.73190402E-025
  2.21161600E+004  1.74373669E-025
  2.21164800E+004  1.75475793E-025
  2.21168000E+004  1.76500463E-025
  2.21171200E+004  1.77445447E-025
  2.21174400E+004  1.78310628E-025
  2.21177600E+004  1.79095989E-025
  2.21180800E+004  1.79801351E-025
  2.21184000E+004  1.80431983E-025
  2.21187200E+004  1.80977773E-025
  2.21190400E+004  1.81443302E-025
  2.21193600E+004  1.81612389E-025
  2.21196800E+004  1.81939729E-025
  2.21200000E+004  1.82183656E-025
  2.21203200E+004  1.82343913E-025
  2.21206400E+004  1.82420088E-025
  2.21209600E+004  1.82352384E-025
  2.21212800E+004  1.82265119E-025
  2.21216000E+004  1.82091379E-025
  2.21219200E+004  1.81830438E-025
  2.21222400E+004  1.81482378E-025
  2.21225600E+004  1.81044688E-025
  2.21228800E+004  1.80517268E-025
  2.21232000E+004  1.79899184E-025
  2.21235200E+004  1.79189534E-025
  2.21238400E+004  1.78387430E-025
  2.21241600E+004  1.77366786E-025
  2.21244800E+004  1.76390669E-025
  2.21248000E+004  1.75318702E-025
  2.21251200E+004  1.74150222E-025
  2.21254400E+004  1.72884926E-025
  2.21257600E+004  1.71523021E-025
  2.21260800E+004  1.70064444E-025
  2.21264000E+004  1.68509514E-025
  2.21267200E+004  1.66858794E-025
  2.21270400E+004  1.65157520E-025
  2.21273600E+004  1.63323133E-025
  2.21276800E+004  1.61396789E-025
  2.21280000E+004  1.59380220E-025
  2.21283200E+004  1.57275470E-025
  2.21286400E+004  1.55084900E-025
  2.21289600E+004  1.52811186E-025
  2.21292800E+004  1.50461515E-025
  2.21296000E+004  1.48031333E-025
  2.21299200E+004  1.45527950E-025
  2.21302400E+004  1.42955260E-025
  2.21305600E+004  1.40268423E-025
  2.21308800E+004  1.37575148E-025
  2.21312000E+004  1.34825314E-025
  2.21315200E+004  1.32023841E-025
  2.21318400E+004  1.29175833E-025
  2.21321600E+004  1.26285804E-025
  2.21324800E+004  1.23360742E-025
  2.21328000E+004  1.22218607E-025
  2.21331200E+004  1.19449541E-025
  2.21334400E+004  1.16614572E-025
  2.21337600E+004  1.13864508E-025
  2.21340800E+004  1.11130801E-025
  2.21344000E+004  1.08421023E-025
  2.21347200E+004  1.05742754E-025
  2.21350400E+004  1.03103563E-025
  2.21353600E+004  1.00530396E-025
  2.21356800E+004  9.79941379E-026
  2.21360000E+004  9.55193111E-026
  2.21363200E+004  9.31136110E-026
  2.21366400E+004  9.07839247E-026
  2.21369600E+004  8.85370853E-026
  2.21372800E+004  8.63798205E-026
  2.21376000E+004  8.51680465E-026
  2.21379200E+004  8.33078201E-026
  2.21382400E+004  8.15656682E-026
  2.21385600E+004  7.99069107E-026
  2.21388800E+004  7.84246002E-026
  2.21392000E+004  7.58476190E-026
  2.21395200E+004  7.47757244E-026
  2.21398400E+004  7.38382861E-026
  2.21401600E+004  7.30413587E-026
  2.21404800E+004  7.23905870E-026
  2.21408000E+004  7.18911031E-026
  2.21411200E+004  7.15476477E-026
  2.21414400E+004  7.13644655E-026
  2.21417600E+004  7.13453136E-026
  2.21420800E+004  7.14934518E-026
  2.21424000E+004  7.18116053E-026
  2.21427200E+004  7.23019841E-026
  2.21430400E+004  7.29662476E-026
  2.21433600E+004  7.38054900E-026
  2.21436800E+004  7.48202356E-026
  2.21440000E+004  7.60104166E-026
  2.21443200E+004  7.73753647E-026
  2.21446400E+004  7.89151592E-026
  2.21449600E+004  8.06253115E-026
  2.21452800E+004  8.25044952E-026
  2.21456000E+004  8.45495123E-026
  2.21459200E+004  8.67565087E-026
  2.21462400E+004  8.91209684E-026
  2.21465600E+004  9.16376389E-026
  2.21468800E+004  9.43008710E-026
  2.21472000E+004  9.71040780E-026
  2.21475200E+004  1.00026749E-025
  2.21478400E+004  1.03088913E-025
  2.21481600E+004  1.06267369E-025
  2.21484800E+004  1.09819657E-025
  2.21488000E+004  1.13233911E-025
  2.21491200E+004  1.16744799E-025
  2.21494400E+004  1.20300754E-025
  2.21497600E+004  1.23962709E-025
  2.21500800E+004  1.27678296E-025
  2.21504000E+004  1.31261750E-025
  2.21507200E+004  1.35073524E-025
  2.21510400E+004  1.38903184E-025
  2.21513600E+004  1.42737821E-025
  2.21516800E+004  1.46564011E-025
  2.21520000E+004  1.49579746E-025
  2.21523200E+004  1.53434358E-025
  2.21526400E+004  1.57232090E-025
  2.21529600E+004  1.60960033E-025
  2.21532800E+004  1.64605291E-025
  2.21536000E+004  1.68025909E-025
  2.21539200E+004  1.71481343E-025
  2.21542400E+004  1.74522738E-025
  2.21545600E+004  1.77753598E-025
  2.21548800E+004  1.80835780E-025
  2.21552000E+004  1.83812775E-025
  2.21555200E+004  1.86572168E-025
  2.21558400E+004  1.89152078E-025
  2.21561600E+004  1.92071538E-025
  2.21564800E+004  1.94326728E-025
  2.21568000E+004  1.96382692E-025
  2.21571200E+004  1.98232926E-025
  2.21574400E+004  1.99946026E-025
  2.21577600E+004  2.01377051E-025
  2.21580800E+004  2.02588602E-025
  2.21584000E+004  2.03577731E-025
  2.21587200E+004  2.04342459E-025
  2.21590400E+004  2.04881789E-025
  2.21593600E+004  2.05205665E-025
  2.21596800E+004  2.05296328E-025
  2.21600000E+004  2.05164620E-025
  2.21603200E+004  2.04907478E-025
  2.21606400E+004  2.04351608E-025
  2.21609600E+004  2.03542504E-025
  2.21612800E+004  2.02578125E-025
  2.21616000E+004  2.01416054E-025
  2.21619200E+004  2.00063735E-025
  2.21622400E+004  1.98529353E-025
  2.21625600E+004  1.96821779E-025
  2.21628800E+004  1.94950506E-025
  2.21632000E+004  1.92925103E-025
  2.21635200E+004  1.90757121E-025
  2.21638400E+004  1.88456978E-025
  2.21641600E+004  1.86035972E-025
  2.21644800E+004  1.83505670E-025
  2.21648000E+004  1.80875143E-025
  2.21651200E+004  1.78161927E-025
  2.21654400E+004  1.75232073E-025
  2.21657600E+004  1.72398378E-025
  2.21660800E+004  1.69513277E-025
  2.21664000E+004  1.66588157E-025
  2.21667200E+004  1.63634633E-025
  2.21670400E+004  1.60663843E-025
  2.21673600E+004  1.57686808E-025
  2.21676800E+004  1.54713348E-025
  2.21680000E+004  1.51865083E-025
  2.21683200E+004  1.48941294E-025
  2.21686400E+004  1.46045727E-025
  2.21689600E+004  1.43384896E-025
  2.21692800E+004  1.40606512E-025
  2.21696000E+004  1.37885955E-025
  2.21699200E+004  1.35229609E-025
  2.21702400E+004  1.32643162E-025
  2.21705600E+004  1.30154866E-025
  2.21708800E+004  1.27770112E-025
  2.21712000E+004  1.25428583E-025
  2.21715200E+004  1.23173434E-025
  2.21718400E+004  1.21006891E-025
  2.21721600E+004  1.18930509E-025
  2.21724800E+004  1.16944384E-025
  2.21728000E+004  1.15083697E-025
  2.21731200E+004  1.13284628E-025
  2.21734400E+004  1.11576042E-025
  2.21737600E+004  1.09956518E-025
  2.21740800E+004  1.09250597E-025
  2.21744000E+004  1.07908753E-025
  2.21747200E+004  1.06650634E-025
  2.21750400E+004  1.05481964E-025
  2.21753600E+004  1.04401038E-025
  2.21756800E+004  1.03403551E-025
  2.21760000E+004  1.02487026E-025
  2.21763200E+004  1.01648211E-025
  2.21766400E+004  1.00883842E-025
  2.21769600E+004  1.00190270E-025
  2.21772800E+004  9.95234546E-026
  2.21776000E+004  9.89655301E-026
  2.21779200E+004  9.84776382E-026
  2.21782400E+004  9.80375423E-026
  2.21785600E+004  9.76509255E-026
  2.21788800E+004  9.73146244E-026
  2.21792000E+004  9.70259415E-026
  2.21795200E+004  9.67774677E-026
  2.21798400E+004  9.65750455E-026
  2.21801600E+004  9.64117836E-026
  2.21804800E+004  9.62853602E-026
  2.21808000E+004  9.61936585E-026
  2.21811200E+004  9.63920288E-026
  2.21814400E+004  9.63943089E-026
  2.21817600E+004  9.64324231E-026
  2.21820800E+004  9.64991793E-026
  2.21824000E+004  9.65965686E-026
  2.21827200E+004  9.67342680E-026
  2.21830400E+004  9.52389041E-026
  2.21833600E+004  9.56019965E-026
  2.21836800E+004  9.59768986E-026
  2.21840000E+004  9.63648052E-026
  2.21843200E+004  9.67668965E-026
  2.21846400E+004  9.71843146E-026
  2.21849600E+004  9.76181441E-026
  2.21852800E+004  9.80693843E-026
  2.21856000E+004  9.85211132E-026
  2.21859200E+004  9.90116513E-026
  2.21862400E+004  9.95245681E-026
  2.21865600E+004  1.00054849E-025
  2.21868800E+004  1.00605650E-025
  2.21872000E+004  1.01176610E-025
  2.21875200E+004  1.01767713E-025
  2.21878400E+004  1.01668579E-025
  2.21881600E+004  1.02374500E-025
  2.21884800E+004  1.03091191E-025
  2.21888000E+004  1.03818633E-025
  2.21891200E+004  1.04554747E-025
  2.21894400E+004  1.05298905E-025
  2.21897600E+004  1.06049546E-025
  2.21900800E+004  1.06804669E-025
  2.21904000E+004  1.07562135E-025
  2.21907200E+004  1.08319425E-025
  2.21910400E+004  1.09073804E-025
  2.21913600E+004  1.09916915E-025
  2.21916800E+004  1.10667058E-025
  2.21920000E+004  1.11405494E-025
  2.21923200E+004  1.12128570E-025
  2.21926400E+004  1.12832471E-025
  2.21929600E+004  1.13513215E-025
  2.21932800E+004  1.14166705E-025
  2.21936000E+004  1.14788758E-025
  2.21939200E+004  1.15375172E-025
  2.21942400E+004  1.15921590E-025
  2.21945600E+004  1.16423788E-025
  2.21948800E+004  1.16879866E-025
  2.21952000E+004  1.17281563E-025
  2.21955200E+004  1.17626639E-025
  2.21958400E+004  1.17943215E-025
  2.21961600E+004  1.18167219E-025
  2.21964800E+004  1.18323778E-025
  2.21968000E+004  1.18409603E-025
  2.21971200E+004  1.18421605E-025
  2.21974400E+004  1.18357026E-025
  2.21977600E+004  1.18215056E-025
  2.21980800E+004  1.17990600E-025
  2.21984000E+004  1.17683193E-025
  2.21987200E+004  1.17168359E-025
  2.21990400E+004  1.16588821E-025
  2.21993600E+004  1.16052280E-025
  2.21996800E+004  1.15419683E-025
  2.22000000E+004  1.14705494E-025
  2.22003200E+004  1.13903349E-025
  2.22006400E+004  1.13013974E-025
  2.22009600E+004  1.12038687E-025
  2.22012800E+004  1.10999276E-025
  2.22016000E+004  1.09859837E-025
  2.22019200E+004  1.08640713E-025
  2.22022400E+004  1.07344597E-025
  2.22025600E+004  1.05974387E-025
  2.22028800E+004  1.04533322E-025
  2.22032000E+004  1.03024896E-025
  2.22035200E+004  1.01456960E-025
  2.22038400E+004  9.98255681E-026
  2.22041600E+004  9.81385540E-026
  2.22044800E+004  9.64001815E-026
  2.22048000E+004  9.46148318E-026
  2.22051200E+004  9.27869921E-026
  2.22054400E+004  9.08724716E-026
  2.22057600E+004  8.89788230E-026
  2.22060800E+004  8.70717300E-026
  2.22064000E+004  8.46660318E-026
  2.22067200E+004  8.27499299E-026
  2.22070400E+004  8.08142129E-026
  2.22073600E+004  7.88637017E-026
  2.22076800E+004  7.68324287E-026
  2.22080000E+004  7.48741808E-026
  2.22083200E+004  7.29144428E-026
  2.22086400E+004  7.09576224E-026
  2.22089600E+004  6.90079341E-026
  2.22092800E+004  6.70721609E-026
  2.22096000E+004  6.51401649E-026
  2.22099200E+004  6.32363340E-026
  2.22102400E+004  6.13542730E-026
  2.22105600E+004  5.95261669E-026
  2.22108800E+004  5.76148501E-026
  2.22112000E+004  5.58286528E-026
  2.22115200E+004  5.51098088E-026
  2.22118400E+004  5.35102302E-026
  2.22121600E+004  5.19591306E-026
  2.22124800E+004  5.04592255E-026
  2.22128000E+004  4.90130447E-026
  2.22131200E+004  4.76229385E-026
  2.22134400E+004  4.62910839E-026
  2.22137600E+004  4.50194925E-026
  2.22140800E+004  4.38100173E-026
  2.22144000E+004  4.26643799E-026
  2.22147200E+004  4.15841046E-026
  2.22150400E+004  4.05706330E-026
  2.22153600E+004  3.96252624E-026
  2.22156800E+004  3.87491693E-026
  2.22160000E+004  3.80776635E-026
  2.22163200E+004  3.73587071E-026
  2.22166400E+004  3.67136443E-026
  2.22169600E+004  3.61431939E-026
  2.22172800E+004  3.56481571E-026
  2.22176000E+004  3.52291969E-026
  2.22179200E+004  3.48870585E-026
  2.22182400E+004  3.46221979E-026
  2.22185600E+004  3.43349546E-026
  2.22188800E+004  3.42370333E-026
  2.22192000E+004  3.42208205E-026
  2.22195200E+004  3.44246588E-026
  2.22198400E+004  3.46147960E-026
  2.22201600E+004  3.48847413E-026
  2.22204800E+004  3.52348684E-026
  2.22208000E+004  3.56462701E-026
  2.22211200E+004  3.61197257E-026
  2.22214400E+004  3.67174423E-026
  2.22217600E+004  3.73949049E-026
  2.22220800E+004  3.81518148E-026
  2.22224000E+004  3.90371034E-026
  2.22227200E+004  4.00072381E-026
  2.22230400E+004  4.09812323E-026
  2.22233600E+004  4.20658047E-026
  2.22236800E+004  4.32264296E-026
  2.22240000E+004  4.44616829E-026
  2.22243200E+004  4.49666577E-026
  2.22246400E+004  4.68310368E-026
  2.22249600E+004  4.84048912E-026
  2.22252800E+004  5.00424605E-026
  2.22256000E+004  5.17415045E-026
  2.22259200E+004  5.35012445E-026
  2.22262400E+004  5.53201432E-026
  2.22265600E+004  5.71930796E-026
  2.22268800E+004  5.91183188E-026
  2.22272000E+004  6.10933595E-026
  2.22275200E+004  6.31138491E-026
  2.22278400E+004  6.51765099E-026
  2.22281600E+004  6.72773804E-026
  2.22284800E+004  6.94188858E-026
  2.22288000E+004  7.15860223E-026
  2.22291200E+004  7.37781363E-026
  2.22294400E+004  7.59900731E-026
  2.22297600E+004  7.82174547E-026
  2.22300800E+004  8.04547420E-026
  2.22304000E+004  8.26965999E-026
  2.22307200E+004  8.49375737E-026
  2.22310400E+004  8.71721161E-026
  2.22313600E+004  8.93945993E-026
  2.22316800E+004  9.21084236E-026
  2.22320000E+004  9.43997640E-026
  2.22323200E+004  9.66695358E-026
  2.22326400E+004  9.89129560E-026
  2.22329600E+004  1.01117326E-025
  2.22332800E+004  1.03293014E-025
  2.22336000E+004  1.05431785E-025
  2.22339200E+004  1.07522249E-025
  2.22342400E+004  1.09563652E-025
  2.22345600E+004  1.11552214E-025
  2.22348800E+004  1.13484381E-025
  2.22352000E+004  1.15362953E-025
  2.22355200E+004  1.17173393E-025
  2.22358400E+004  1.18918553E-025
  2.22361600E+004  1.20595573E-025
  2.22364800E+004  1.22200103E-025
  2.22368000E+004  1.23735451E-025
  2.22371200E+004  1.25197073E-025
  2.22374400E+004  1.26584068E-025
  2.22377600E+004  1.27895288E-025
  2.22380800E+004  1.29130078E-025
  2.22384000E+004  1.30288073E-025
  2.22387200E+004  1.31369194E-025
  2.22390400E+004  1.32373136E-025
  2.22393600E+004  1.33305287E-025
  2.22396800E+004  1.35951583E-025
  2.22400000E+004  1.36940256E-025
  2.22403200E+004  1.37876861E-025
  2.22406400E+004  1.38764605E-025
  2.22409600E+004  1.39606785E-025
  2.22412800E+004  1.40407000E-025
  2.22416000E+004  1.41081080E-025
  2.22419200E+004  1.41818372E-025
  2.22422400E+004  1.42524797E-025
  2.22425600E+004  1.43204735E-025
  2.22428800E+004  1.43863253E-025
  2.22432000E+004  1.44503829E-025
  2.22435200E+004  1.45131593E-025
  2.22438400E+004  1.45751183E-025
  2.22441600E+004  1.46367167E-025
  2.22444800E+004  1.46984224E-025
  2.22448000E+004  1.47606822E-025
  2.22451200E+004  1.48236050E-025
  2.22454400E+004  1.48883223E-025
  2.22457600E+004  1.49548765E-025
  2.22460800E+004  1.50207216E-025
  2.22464000E+004  1.50924339E-025
  2.22467200E+004  1.51671222E-025
  2.22470400E+004  1.52450394E-025
  2.22473600E+004  1.53265267E-025
  2.22476800E+004  1.54118558E-025
  2.22480000E+004  1.55011327E-025
  2.22483200E+004  1.55948520E-025
  2.22486400E+004  1.56930332E-025
  2.22489600E+004  1.57957580E-025
  2.22492800E+004  1.59032331E-025
  2.22496000E+004  1.60147303E-025
  2.22499200E+004  1.61317896E-025
  2.22502400E+004  1.62533047E-025
  2.22505600E+004  1.63800061E-025
  2.22508800E+004  1.65197129E-025
  2.22512000E+004  1.66561314E-025
  2.22515200E+004  1.67949326E-025
  2.22518400E+004  1.70075527E-025
  2.22521600E+004  1.71640856E-025
  2.22524800E+004  1.73248103E-025
  2.22528000E+004  1.74894231E-025
  2.22531200E+004  1.76575753E-025
  2.22534400E+004  1.78288820E-025
  2.22537600E+004  1.80025284E-025
  2.22540800E+004  1.81788839E-025
  2.22544000E+004  1.83570188E-025
  2.22547200E+004  1.85364465E-025
  2.22550400E+004  1.87165451E-025
  2.22553600E+004  1.88967670E-025
  2.22556800E+004  1.90764879E-025
  2.22560000E+004  1.92551026E-025
  2.22563200E+004  1.94308511E-025
  2.22566400E+004  1.96074386E-025
  2.22569600E+004  1.97791910E-025
  2.22572800E+004  1.99471787E-025
  2.22576000E+004  2.01107140E-025
  2.22579200E+004  2.02691078E-025
  2.22582400E+004  2.04216726E-025
  2.22585600E+004  2.05677264E-025
  2.22588800E+004  2.07065965E-025
  2.22592000E+004  2.08376713E-025
  2.22595200E+004  2.09599639E-025
  2.22598400E+004  2.10734298E-025
  2.22601600E+004  2.11771880E-025
  2.22604800E+004  2.12706687E-025
  2.22608000E+004  2.13533337E-025
  2.22611200E+004  2.14220927E-025
  2.22614400E+004  2.14819283E-025
  2.22617600E+004  2.14415977E-025
  2.22620800E+004  2.14921200E-025
  2.22624000E+004  2.15233616E-025
  2.22627200E+004  2.15405935E-025
  2.22630400E+004  2.15436496E-025
  2.22633600E+004  2.15324088E-025
  2.22636800E+004  2.15068108E-025
  2.22640000E+004  2.14667989E-025
  2.22643200E+004  2.14124049E-025
  2.22646400E+004  2.13436925E-025
  2.22649600E+004  2.12607772E-025
  2.22652800E+004  2.11638149E-025
  2.22656000E+004  2.10530082E-025
  2.22659200E+004  2.09415935E-025
  2.22662400E+004  2.07929002E-025
  2.22665600E+004  2.06452031E-025
  2.22668800E+004  2.04978702E-025
  2.22672000E+004  2.04928403E-025
  2.22675200E+004  2.03297902E-025
  2.22678400E+004  2.01576651E-025
  2.22681600E+004  1.99771361E-025
  2.22684800E+004  1.97889605E-025
  2.22688000E+004  1.95937157E-025
  2.22691200E+004  1.93924956E-025
  2.22694400E+004  1.91855209E-025
  2.22697600E+004  1.89457365E-025
  2.22700800E+004  1.87340425E-025
  2.22704000E+004  1.85191903E-025
  2.22707200E+004  1.83021616E-025
  2.22710400E+004  1.80836288E-025
  2.22713600E+004  1.78645631E-025
  2.22716800E+004  1.76458340E-025
  2.22720000E+004  1.74283028E-025
  2.22723200E+004  1.72130543E-025
  2.22726400E+004  1.69958295E-025
  2.22729600E+004  1.67886916E-025
  2.22732800E+004  1.65804985E-025
  2.22736000E+004  1.63824234E-025
  2.22739200E+004  1.61902886E-025
  2.22742400E+004  1.60048718E-025
  2.22745600E+004  1.58267728E-025
  2.22748800E+004  1.56183660E-025
  2.22752000E+004  1.54615268E-025
  2.22755200E+004  1.53130693E-025
  2.22758400E+004  1.51739940E-025
  2.22761600E+004  1.50576168E-025
  2.22764800E+004  1.49401895E-025
  2.22768000E+004  1.48338422E-025
  2.22771200E+004  1.47410528E-025
  2.22774400E+004  1.46579117E-025
  2.22777600E+004  1.45867680E-025
  2.22780800E+004  1.45278012E-025
  2.22784000E+004  1.45661995E-025
  2.22787200E+004  1.45405686E-025
  2.22790400E+004  1.45298750E-025
  2.22793600E+004  1.45327169E-025
  2.22796800E+004  1.45491043E-025
  2.22800000E+004  1.45789894E-025
  2.22803200E+004  1.46251385E-025
  2.22806400E+004  1.46819764E-025
  2.22809600E+004  1.47518534E-025
  2.22812800E+004  1.48344918E-025
  2.22816000E+004  1.49295562E-025
  2.22819200E+004  1.50366539E-025
  2.22822400E+004  1.50907107E-025
  2.22825600E+004  1.52274200E-025
  2.22828800E+004  1.53739802E-025
  2.22832000E+004  1.55343406E-025
  2.22835200E+004  1.56994464E-025
  2.22838400E+004  1.58722983E-025
  2.22841600E+004  1.60529126E-025
  2.22844800E+004  1.62598103E-025
  2.22848000E+004  1.64551951E-025
  2.22851200E+004  1.66558335E-025
  2.22854400E+004  1.68608845E-025
  2.22857600E+004  1.70689392E-025
  2.22860800E+004  1.72802436E-025
  2.22864000E+004  1.74932754E-025
  2.22867200E+004  1.77071066E-025
  2.22870400E+004  1.79548449E-025
  2.22873600E+004  1.81714031E-025
  2.22876800E+004  1.83863296E-025
  2.22880000E+004  1.85987164E-025
  2.22883200E+004  1.88076672E-025
  2.22886400E+004  1.90123037E-025
  2.22889600E+004  1.92117632E-025
  2.22892800E+004  1.94052147E-025
  2.22896000E+004  1.95918556E-025
  2.22899200E+004  1.97705775E-025
  2.22902400E+004  1.97958975E-025
  2.22905600E+004  1.99770594E-025
  2.22908800E+004  2.01470951E-025
  2.22912000E+004  2.03055679E-025
  2.22915200E+004  2.04525200E-025
  2.22918400E+004  2.05867797E-025
  2.22921600E+004  2.07084348E-025
  2.22924800E+004  2.08391931E-025
  2.22928000E+004  2.09384413E-025
  2.22931200E+004  2.10238446E-025
  2.22934400E+004  2.10969106E-025
  2.22937600E+004  2.11563977E-025
  2.22940800E+004  2.12028141E-025
  2.22944000E+004  2.12362651E-025
  2.22947200E+004  2.12568657E-025
  2.22950400E+004  2.12647775E-025
  2.22953600E+004  2.12602053E-025
  2.22956800E+004  2.12433947E-025
  2.22960000E+004  2.12146291E-025
  2.22963200E+004  2.11742262E-025
  2.22966400E+004  2.11225357E-025
  2.22969600E+004  2.10598998E-025
  2.22972800E+004  2.09867933E-025
  2.22976000E+004  2.09035983E-025
  2.22979200E+004  2.08107552E-025
  2.22982400E+004  2.07087147E-025
  2.22985600E+004  2.05979374E-025
  2.22988800E+004  2.04956291E-025
  2.22992000E+004  2.03707398E-025
  2.22995200E+004  2.02387155E-025
  2.22998400E+004  2.01000354E-025
  2.23001600E+004  1.99558305E-025
  2.23004800E+004  1.98052701E-025
  2.23008000E+004  1.96493081E-025
  2.23011200E+004  1.94812025E-025
  2.23014400E+004  1.93170358E-025
  2.23017600E+004  1.91487829E-025
  2.23020800E+004  1.89141055E-025
  2.23024000E+004  1.87455155E-025
  2.23027200E+004  1.85733046E-025
  2.23030400E+004  1.83978477E-025
  2.23033600E+004  1.82194924E-025
  2.23036800E+004  1.80385595E-025
  2.23040000E+004  1.78553426E-025
  2.23043200E+004  1.76701086E-025
  2.23046400E+004  1.74835100E-025
  2.23049600E+004  1.72949548E-025
  2.23052800E+004  1.71050704E-025
  2.23056000E+004  1.69139888E-025
  2.23059200E+004  1.67218590E-025
  2.23062400E+004  1.65287998E-025
  2.23065600E+004  1.63349198E-025
  2.23068800E+004  1.61384316E-025
  2.23072000E+004  1.59433553E-025
  2.23075200E+004  1.57476525E-025
  2.23078400E+004  1.55513687E-025
  2.23081600E+004  1.53545586E-025
  2.23084800E+004  1.51571960E-025
  2.23088000E+004  1.49593165E-025
  2.23091200E+004  1.47609248E-025
  2.23094400E+004  1.45619779E-025
  2.23097600E+004  1.43625575E-025
  2.23100800E+004  1.41626075E-025
  2.23104000E+004  1.39621335E-025
  2.23107200E+004  1.37610896E-025
  2.23110400E+004  1.35594784E-025
  2.23113600E+004  1.33574725E-025
  2.23116800E+004  1.31549355E-025
  2.23120000E+004  1.30578084E-025
  2.23123200E+004  1.28606919E-025
  2.23126400E+004  1.26703911E-025
  2.23129600E+004  1.24810915E-025
  2.23132800E+004  1.22923577E-025
  2.23136000E+004  1.21045892E-025
  2.23139200E+004  1.19179188E-025
  2.23142400E+004  1.17325294E-025
  2.23145600E+004  1.15600499E-025
  2.23148800E+004  1.14737933E-025
  2.23152000E+004  1.13057755E-025
  2.23155200E+004  1.11410306E-025
  2.23158400E+004  1.09798732E-025
  2.23161600E+004  1.08226446E-025
  2.23164800E+004  1.06583140E-025
  2.23168000E+004  1.05111852E-025
  2.23171200E+004  1.03579279E-025
  2.23174400E+004  1.02221272E-025
  2.23177600E+004  9.94213721E-026
  2.23180800E+004  9.83414301E-026
  2.23184000E+004  9.73083337E-026
  2.23187200E+004  9.63315271E-026
  2.23190400E+004  9.54125741E-026
  2.23193600E+004  9.45588238E-026
  2.23196800E+004  9.37756325E-026
  2.23200000E+004  9.30682311E-026
  2.23203200E+004  9.24414325E-026
  2.23206400E+004  9.19008846E-026
  2.23209600E+004  9.14496421E-026
  2.23212800E+004  9.10945330E-026
  2.23216000E+004  9.08386635E-026
  2.23219200E+004  9.08875577E-026
  2.23222400E+004  9.08651468E-026
  2.23225600E+004  9.09531758E-026
  2.23228800E+004  9.11591903E-026
  2.23232000E+004  9.15216483E-026
  2.23235200E+004  9.19736738E-026
  2.23238400E+004  9.25488673E-026
  2.23241600E+004  9.32487412E-026
  2.23244800E+004  9.40743060E-026
  2.23248000E+004  9.50254617E-026
  2.23251200E+004  9.61000377E-026
  2.23254400E+004  9.72992374E-026
  2.23257600E+004  9.86459656E-026
  2.23260800E+004  1.00099323E-025
  2.23264000E+004  1.01554273E-025
  2.23267200E+004  1.03258021E-025
  2.23270400E+004  1.05074330E-025
  2.23273600E+004  1.06984188E-025
  2.23276800E+004  1.09015096E-025
  2.23280000E+004  1.11144107E-025
  2.23283200E+004  1.13365198E-025
  2.23286400E+004  1.14937844E-025
  2.23289600E+004  1.17520708E-025
  2.23292800E+004  1.20066183E-025
  2.23296000E+004  1.22816340E-025
  2.23299200E+004  1.25479987E-025
  2.23302400E+004  1.28185258E-025
  2.23305600E+004  1.30898935E-025
  2.23308800E+004  1.33662623E-025
  2.23312000E+004  1.36439459E-025
  2.23315200E+004  1.39219334E-025
  2.23318400E+004  1.41992491E-025
  2.23321600E+004  1.44747166E-025
  2.23324800E+004  1.47473158E-025
  2.23328000E+004  1.50554242E-025
  2.23331200E+004  1.53347458E-025
  2.23334400E+004  1.55943301E-025
  2.23337600E+004  1.58521134E-025
  2.23340800E+004  1.61022919E-025
  2.23344000E+004  1.63438882E-025
  2.23347200E+004  1.65580962E-025
  2.23350400E+004  1.67816347E-025
  2.23353600E+004  1.69939262E-025
  2.23356800E+004  1.71937281E-025
  2.23360000E+004  1.73805022E-025
  2.23363200E+004  1.75578137E-025
  2.23366400E+004  1.77170293E-025
  2.23369600E+004  1.78686527E-025
  2.23372800E+004  1.79689034E-025
  2.23376000E+004  1.82880183E-025
  2.23379200E+004  1.84125949E-025
  2.23382400E+004  1.85228996E-025
  2.23385600E+004  1.86190853E-025
  2.23388800E+004  1.87012820E-025
  2.23392000E+004  1.87697169E-025
  2.23395200E+004  1.88246977E-025
  2.23398400E+004  1.88666210E-025
  2.23401600E+004  1.88959678E-025
  2.23404800E+004  1.88975592E-025
  2.23408000E+004  1.89051934E-025
  2.23411200E+004  1.89020069E-025
  2.23414400E+004  1.88887959E-025
  2.23417600E+004  1.88660300E-025
  2.23420800E+004  1.88354454E-025
  2.23424000E+004  1.87975754E-025
  2.23427200E+004  1.87534262E-025
  2.23430400E+004  1.86834100E-025
  2.23433600E+004  1.86320889E-025
  2.23436800E+004  1.85769039E-025
  2.23440000E+004  1.85201883E-025
  2.23443200E+004  1.84624869E-025
  2.23446400E+004  1.84048858E-025
  2.23449600E+004  1.83484962E-025
  2.23452800E+004  1.82944075E-025
  2.23456000E+004  1.82436784E-025
  2.23459200E+004  1.81973980E-025
  2.23462400E+004  1.81564121E-025
  2.23465600E+004  1.81217022E-025
  2.23468800E+004  1.80941279E-025
  2.23472000E+004  1.80744819E-025
  2.23475200E+004  1.80641998E-025
  2.23478400E+004  1.80625631E-025
  2.23481600E+004  1.80707680E-025
  2.23484800E+004  1.80892763E-025
  2.23488000E+004  1.81184553E-025
  2.23491200E+004  1.81585747E-025
  2.23494400E+004  1.81947684E-025
  2.23497600E+004  1.82587861E-025
  2.23500800E+004  1.83337852E-025
  2.23504000E+004  1.84190287E-025
  2.23507200E+004  1.85155617E-025
  2.23510400E+004  1.86223666E-025
  2.23513600E+004  1.87390020E-025
  2.23516800E+004  1.88649231E-025
  2.23520000E+004  1.89994986E-025
  2.23523200E+004  1.91419927E-025
  2.23526400E+004  1.92915848E-025
  2.23529600E+004  1.94473720E-025
  2.23532800E+004  1.96083708E-025
  2.23536000E+004  1.97735293E-025
  2.23539200E+004  1.99417302E-025
  2.23542400E+004  2.01117995E-025
  2.23545600E+004  2.02825142E-025
  2.23548800E+004  2.04526099E-025
  2.23552000E+004  2.06204164E-025
  2.23555200E+004  2.07854016E-025
  2.23558400E+004  2.09471995E-025
  2.23561600E+004  2.11018551E-025
  2.23564800E+004  2.12761230E-025
  2.23568000E+004  2.14181059E-025
  2.23571200E+004  2.15505467E-025
  2.23574400E+004  2.16721989E-025
  2.23577600E+004  2.17818597E-025
  2.23580800E+004  2.18783726E-025
  2.23584000E+004  2.19606195E-025
  2.23587200E+004  2.20276158E-025
  2.23590400E+004  2.20786291E-025
  2.23593600E+004  2.21122952E-025
  2.23596800E+004  2.21280444E-025
  2.23600000E+004  2.21251683E-025
  2.23603200E+004  2.21030526E-025
  2.23606400E+004  2.20611662E-025
  2.23609600E+004  2.19991282E-025
  2.23612800E+004  2.19167487E-025
  2.23616000E+004  2.18134099E-025
  2.23619200E+004  2.16892665E-025
  2.23622400E+004  2.14490725E-025
  2.23625600E+004  2.12938762E-025
  2.23628800E+004  2.11173148E-025
  2.23632000E+004  2.09198969E-025
  2.23635200E+004  2.07015747E-025
  2.23638400E+004  2.04636454E-025
  2.23641600E+004  2.02064892E-025
  2.23644800E+004  1.99308629E-025
  2.23648000E+004  1.96281233E-025
  2.23651200E+004  1.92295400E-025
  2.23654400E+004  1.89142932E-025
  2.23657600E+004  1.85833448E-025
  2.23660800E+004  1.82378674E-025
  2.23664000E+004  1.78790634E-025
  2.23667200E+004  1.75081939E-025
  2.23670400E+004  1.71265181E-025
  2.23673600E+004  1.67353182E-025
  2.23676800E+004  1.63420189E-025
  2.23680000E+004  1.59363608E-025
  2.23683200E+004  1.55249730E-025
  2.23686400E+004  1.51095015E-025
  2.23689600E+004  1.46910112E-025
  2.23692800E+004  1.42705607E-025
  2.23696000E+004  1.38497486E-025
  2.23699200E+004  1.34295382E-025
  2.23702400E+004  1.30110555E-025
  2.23705600E+004  1.25954244E-025
  2.23708800E+004  1.21835712E-025
  2.23712000E+004  1.17765338E-025
  2.23715200E+004  1.13752031E-025
  2.23718400E+004  1.09804197E-025
  2.23721600E+004  1.05745084E-025
  2.23724800E+004  1.02007508E-025
  2.23728000E+004  9.83434003E-026
  2.23731200E+004  9.55915497E-026
  2.23734400E+004  9.21932710E-026
  2.23737600E+004  8.88631182E-026
  2.23740800E+004  8.57849736E-026
  2.23744000E+004  8.28570222E-026
  2.23747200E+004  7.99545321E-026
  2.23750400E+004  7.71791647E-026
  2.23753600E+004  7.45615994E-026
  2.23756800E+004  7.20506033E-026
  2.23760000E+004  6.96554157E-026
  2.23763200E+004  6.74119859E-026
  2.23766400E+004  6.53118060E-026
  2.23769600E+004  6.33363131E-026
  2.23772800E+004  6.14938192E-026
  2.23776000E+004  5.97795658E-026
  2.23779200E+004  5.82005558E-026
  2.23782400E+004  5.67517735E-026
  2.23785600E+004  5.54299758E-026
  2.23788800E+004  5.42339231E-026
  2.23792000E+004  5.30710914E-026
  2.23795200E+004  5.21291340E-026
  2.23798400E+004  5.13136374E-026
  2.23801600E+004  5.04735806E-026
  2.23804800E+004  4.98989569E-026
  2.23808000E+004  4.94333487E-026
  2.23811200E+004  4.90896492E-026
  2.23814400E+004  4.88362102E-026
  2.23817600E+004  4.87161779E-026
  2.23820800E+004  4.86817967E-026
  2.23824000E+004  4.88050297E-026
  2.23827200E+004  4.89566135E-026
  2.23830400E+004  4.92004074E-026
  2.23833600E+004  4.91715066E-026
  2.23836800E+004  4.95304803E-026
  2.23840000E+004  5.00808470E-026
  2.23843200E+004  5.07082444E-026
  2.23846400E+004  5.14102787E-026
  2.23849600E+004  5.21979832E-026
  2.23852800E+004  5.30433131E-026
  2.23856000E+004  5.39534991E-026
  2.23859200E+004  5.49303422E-026
  2.23862400E+004  5.59687397E-026
  2.23865600E+004  5.70299048E-026
  2.23868800E+004  5.81842824E-026
  2.23872000E+004  5.93907919E-026
  2.23875200E+004  6.05790190E-026
  2.23878400E+004  6.02051729E-026
  2.23881600E+004  6.17286768E-026
  2.23884800E+004  6.32734619E-026
  2.23888000E+004  6.48317622E-026
  2.23891200E+004  6.64023075E-026
  2.23894400E+004  6.79817532E-026
  2.23897600E+004  6.95665337E-026
  2.23900800E+004  7.11527063E-026
  2.23904000E+004  7.27361968E-026
  2.23907200E+004  7.43126573E-026
  2.23910400E+004  7.58844779E-026
  2.23913600E+004  7.74338838E-026
  2.23916800E+004  7.89621768E-026
  2.23920000E+004  8.04643350E-026
  2.23923200E+004  8.19352300E-026
  2.23926400E+004  8.33696575E-026
  2.23929600E+004  8.47623498E-026
  2.23932800E+004  8.61080854E-026
  2.23936000E+004  8.74015946E-026
  2.23939200E+004  8.86377216E-026
  2.23942400E+004  8.98113466E-026
  2.23945600E+004  9.09175074E-026
  2.23948800E+004  9.19513923E-026
  2.23952000E+004  9.29083809E-026
  2.23955200E+004  9.37840797E-026
  2.23958400E+004  9.45743396E-026
  2.23961600E+004  9.52747096E-026
  2.23964800E+004  9.58828933E-026
  2.23968000E+004  9.63950192E-026
  2.23971200E+004  9.68082331E-026
  2.23974400E+004  9.75024710E-026
  2.23977600E+004  9.77550925E-026
  2.23980800E+004  9.79006443E-026
  2.23984000E+004  9.79517238E-026
  2.23987200E+004  9.79007588E-026
  2.23990400E+004  9.77477869E-026
  2.23993600E+004  9.74940139E-026
  2.23996800E+004  9.71415513E-026
  2.24000000E+004  9.66877385E-026
  2.24003200E+004  9.61366733E-026
  2.24006400E+004  9.54906382E-026
  2.24009600E+004  9.48916069E-026
  2.24012800E+004  9.40803962E-026
  2.24016000E+004  9.31851170E-026
  2.24019200E+004  9.22097886E-026
  2.24022400E+004  9.11587553E-026
  2.24025600E+004  9.00379987E-026
  2.24028800E+004  8.88499034E-026
  2.24032000E+004  8.87215105E-026
  2.24035200E+004  8.75469708E-026
  2.24038400E+004  8.72746325E-026
  2.24041600E+004  8.61423883E-026
  2.24044800E+004  8.49981422E-026
  2.24048000E+004  8.38499253E-026
  2.24051200E+004  8.27059305E-026
  2.24054400E+004  8.15744688E-026
  2.24057600E+004  8.04639266E-026
  2.24060800E+004  7.97180625E-026
  2.24064000E+004  7.87163792E-026
  2.24067200E+004  7.75328496E-026
  2.24070400E+004  7.66649102E-026
  2.24073600E+004  7.58619650E-026
  2.24076800E+004  7.51326814E-026
  2.24080000E+004  7.44904575E-026
  2.24083200E+004  7.39342590E-026
  2.24086400E+004  7.37686356E-026
  2.24089600E+004  7.34509471E-026
  2.24092800E+004  7.32479581E-026
  2.24096000E+004  7.31718273E-026
  2.24099200E+004  7.32269506E-026
  2.24102400E+004  7.34198732E-026
  2.24105600E+004  7.37567077E-026
  2.24108800E+004  7.43016631E-026
  2.24112000E+004  7.49495533E-026
  2.24115200E+004  7.57777151E-026
  2.24118400E+004  7.67524465E-026
  2.24121600E+004  7.79855622E-026
  2.24124800E+004  7.99805835E-026
  2.24128000E+004  8.15661349E-026
  2.24131200E+004  8.33752932E-026
  2.24134400E+004  8.53266015E-026
  2.24137600E+004  8.74666855E-026
  2.24140800E+004  8.97944719E-026
  2.24144000E+004  9.23096536E-026
  2.24147200E+004  9.50113090E-026
  2.24150400E+004  9.78976879E-026
  2.24153600E+004  1.00966340E-025
  2.24156800E+004  1.04214067E-025
  2.24160000E+004  1.07643546E-025
  2.24163200E+004  1.11237599E-025
  2.24166400E+004  1.14996692E-025
  2.24169600E+004  1.18916142E-025
  2.24172800E+004  1.22986122E-025
  2.24176000E+004  1.27200309E-025
  2.24179200E+004  1.31499753E-025
  2.24182400E+004  1.35981779E-025
  2.24185600E+004  1.40580114E-025
  2.24188800E+004  1.45284320E-025
  2.24192000E+004  1.50083318E-025
  2.24195200E+004  1.54976199E-025
  2.24198400E+004  1.59953186E-025
  2.24201600E+004  1.65037600E-025
  2.24204800E+004  1.70105870E-025
  2.24208000E+004  1.75206027E-025
  2.24211200E+004  1.80324936E-025
  2.24214400E+004  1.85447783E-025
  2.24217600E+004  1.90559940E-025
  2.24220800E+004  1.95646567E-025
  2.24224000E+004  2.00692668E-025
  2.24227200E+004  2.05650923E-025
  2.24230400E+004  2.10556266E-025
  2.24233600E+004  2.14691114E-025
  2.24236800E+004  2.19504195E-025
  2.24240000E+004  2.24193968E-025
  2.24243200E+004  2.28669212E-025
  2.24246400E+004  2.32980605E-025
  2.24249600E+004  2.37236083E-025
  2.24252800E+004  2.41312721E-025
  2.24256000E+004  2.47082931E-025
  2.24259200E+004  2.50990356E-025
  2.24262400E+004  2.54706456E-025
  2.24265600E+004  2.58221833E-025
  2.24268800E+004  2.61529465E-025
  2.24272000E+004  2.64612257E-025
  2.24275200E+004  2.67483080E-025
  2.24278400E+004  2.70126782E-025
  2.24281600E+004  2.72539056E-025
  2.24284800E+004  2.74715884E-025
  2.24288000E+004  2.76656326E-025
  2.24291200E+004  2.78358302E-025
  2.24294400E+004  2.79821499E-025
  2.24297600E+004  2.81150640E-025
  2.24300800E+004  2.82155638E-025
  2.24304000E+004  2.82925777E-025
  2.24307200E+004  2.83470283E-025
  2.24310400E+004  2.83790829E-025
  2.24313600E+004  2.83893549E-025
  2.24316800E+004  2.83787423E-025
  2.24320000E+004  2.83454134E-025
  2.24323200E+004  2.82939338E-025
  2.24326400E+004  2.82185612E-025
  2.24329600E+004  2.81327318E-025
  2.24332800E+004  2.80301203E-025
  2.24336000E+004  2.79118475E-025
  2.24339200E+004  2.77789845E-025
  2.24342400E+004  2.76327319E-025
  2.24345600E+004  2.74742902E-025
  2.24348800E+004  2.73048816E-025
  2.24352000E+004  2.71264301E-025
  2.24355200E+004  2.69376722E-025
  2.24358400E+004  2.67430265E-025
  2.24361600E+004  2.65423295E-025
  2.24364800E+004  2.63367780E-025
  2.24368000E+004  2.61276036E-025
  2.24371200E+004  2.59159818E-025
  2.24374400E+004  2.57028936E-025
  2.24377600E+004  2.54894425E-025
  2.24380800E+004  2.54768545E-025
  2.24384000E+004  2.52890011E-025
  2.24387200E+004  2.51057772E-025
  2.24390400E+004  2.49285124E-025
  2.24393600E+004  2.47579328E-025
  2.24396800E+004  2.45948780E-025
  2.24400000E+004  2.44401116E-025
  2.24403200E+004  2.42943149E-025
  2.24406400E+004  2.41580998E-025
  2.24409600E+004  2.40319836E-025
  2.24412800E+004  2.39158245E-025
  2.24416000E+004  2.38114637E-025
  2.24419200E+004  2.37180238E-025
  2.24422400E+004  2.36359300E-025
  2.24425600E+004  2.35727005E-025
  2.24428800E+004  2.35144163E-025
  2.24432000E+004  2.34676382E-025
  2.24435200E+004  2.34322587E-025
  2.24438400E+004  2.34085694E-025
  2.24441600E+004  2.33954094E-025
  2.24444800E+004  2.33928908E-025
  2.24448000E+004  2.34006370E-025
  2.24451200E+004  2.34182172E-025
  2.24454400E+004  2.34519867E-025
  2.24457600E+004  2.34885447E-025
  2.24460800E+004  2.35334504E-025
  2.24464000E+004  2.35861130E-025
  2.24467200E+004  2.36459134E-025
  2.24470400E+004  2.37122160E-025
  2.24473600E+004  2.37843460E-025
  2.24476800E+004  2.38300770E-025
  2.24480000E+004  2.39152199E-025
  2.24483200E+004  2.40038190E-025
  2.24486400E+004  2.40952095E-025
  2.24489600E+004  2.41887270E-025
  2.24492800E+004  2.42837110E-025
  2.24496000E+004  2.43794483E-025
  2.24499200E+004  2.44754202E-025
  2.24502400E+004  2.45718593E-025
  2.24505600E+004  2.46729587E-025
  2.24508800E+004  2.47666170E-025
  2.24512000E+004  2.48455978E-025
  2.24515200E+004  2.49356435E-025
  2.24518400E+004  2.50222664E-025
  2.24521600E+004  2.51049492E-025
  2.24524800E+004  2.51831800E-025
  2.24528000E+004  2.52563599E-025
  2.24531200E+004  2.53242696E-025
  2.24534400E+004  2.52891919E-025
  2.24537600E+004  2.53553311E-025
  2.24540800E+004  2.53300345E-025
  2.24544000E+004  2.53893313E-025
  2.24547200E+004  2.54393893E-025
  2.24550400E+004  2.54807915E-025
  2.24553600E+004  2.55117230E-025
  2.24556800E+004  2.55326781E-025
  2.24560000E+004  2.55434070E-025
  2.24563200E+004  2.55130180E-025
  2.24566400E+004  2.55058160E-025
  2.24569600E+004  2.54873216E-025
  2.24572800E+004  2.54591700E-025
  2.24576000E+004  2.54176356E-025
  2.24579200E+004  2.53641606E-025
  2.24582400E+004  2.53773370E-025
  2.24585600E+004  2.53085647E-025
  2.24588800E+004  2.52029892E-025
  2.24592000E+004  2.51134679E-025
  2.24595200E+004  2.50146568E-025
  2.24598400E+004  2.49011050E-025
  2.24601600E+004  2.47753399E-025
  2.24604800E+004  2.46373132E-025
  2.24608000E+004  2.44870393E-025
  2.24611200E+004  2.43193521E-025
  2.24614400E+004  2.41452605E-025
  2.24617600E+004  2.39590528E-025
  2.24620800E+004  2.37589168E-025
  2.24624000E+004  2.35491254E-025
  2.24627200E+004  2.32551089E-025
  2.24630400E+004  2.30290952E-025
  2.24633600E+004  2.27877666E-025
  2.24636800E+004  2.25406813E-025
  2.24640000E+004  2.22820374E-025
  2.24643200E+004  2.20130052E-025
  2.24646400E+004  2.17338257E-025
  2.24649600E+004  2.14451970E-025
  2.24652800E+004  2.11477183E-025
  2.24656000E+004  2.08479327E-025
  2.24659200E+004  2.05353847E-025
  2.24662400E+004  2.02160693E-025
  2.24665600E+004  1.98901420E-025
  2.24668800E+004  1.95595901E-025
  2.24672000E+004  1.92245800E-025
  2.24675200E+004  1.88857619E-025
  2.24678400E+004  1.85442034E-025
  2.24681600E+004  1.82006136E-025
  2.24684800E+004  1.78558271E-025
  2.24688000E+004  1.75169501E-025
  2.24691200E+004  1.71729882E-025
  2.24694400E+004  1.68303816E-025
  2.24697600E+004  1.64899390E-025
  2.24700800E+004  1.61495398E-025
  2.24704000E+004  1.58098480E-025
  2.24707200E+004  1.54814652E-025
  2.24710400E+004  1.51581374E-025
  2.24713600E+004  1.48405269E-025
  2.24716800E+004  1.45292567E-025
  2.24720000E+004  1.42249010E-025
  2.24723200E+004  1.39279822E-025
  2.24726400E+004  1.36389684E-025
  2.24729600E+004  1.33582715E-025
  2.24732800E+004  1.31121222E-025
  2.24736000E+004  1.28521412E-025
  2.24739200E+004  1.26015837E-025
  2.24742400E+004  1.23607160E-025
  2.24745600E+004  1.21296721E-025
  2.24748800E+004  1.19940718E-025
  2.24752000E+004  1.17927765E-025
  2.24755200E+004  1.16023481E-025
  2.24758400E+004  1.12461718E-025
  2.24761600E+004  1.10961957E-025
  2.24764800E+004  1.09550635E-025
  2.24768000E+004  1.08227780E-025
  2.24771200E+004  1.06992332E-025
  2.24774400E+004  1.06032069E-025
  2.24777600E+004  1.04993349E-025
  2.24780800E+004  1.04038111E-025
  2.24784000E+004  1.03175682E-025
  2.24787200E+004  1.02386332E-025
  2.24790400E+004  1.01675748E-025
  2.24793600E+004  1.01041199E-025
  2.24796800E+004  1.00479789E-025
  2.24800000E+004  9.98775578E-026
  2.24803200E+004  9.94651727E-026
  2.24806400E+004  9.91495364E-026
  2.24809600E+004  9.88635705E-026
  2.24812800E+004  9.90890288E-026
  2.24816000E+004  9.91234104E-026
  2.24819200E+004  9.90796902E-026
  2.24822400E+004  9.90874060E-026
  2.24825600E+004  9.91554421E-026
  2.24828800E+004  9.92763651E-026
  2.24832000E+004  9.94486520E-026
  2.24835200E+004  9.96779560E-026
  2.24838400E+004  9.99500657E-026
  2.24841600E+004  1.00270244E-025
  2.24844800E+004  1.01758218E-025
  2.24848000E+004  1.03425415E-025
  2.24851200E+004  1.04160298E-025
  2.24854400E+004  1.04962782E-025
  2.24857600E+004  1.05847379E-025
  2.24860800E+004  1.06810115E-025
  2.24864000E+004  1.07875972E-025
  2.24867200E+004  1.09005245E-025
  2.24870400E+004  1.10220805E-025
  2.24873600E+004  1.11525068E-025
  2.24876800E+004  1.12963444E-025
  2.24880000E+004  1.14460462E-025
  2.24883200E+004  1.16100048E-025
  2.24886400E+004  1.16044758E-025
  2.24889600E+004  1.18040977E-025
  2.24892800E+004  1.20126586E-025
  2.24896000E+004  1.22305679E-025
  2.24899200E+004  1.24581955E-025
  2.24902400E+004  1.26961844E-025
  2.24905600E+004  1.29442987E-025
  2.24908800E+004  1.32029831E-025
  2.24912000E+004  1.34724790E-025
  2.24915200E+004  1.37529391E-025
  2.24918400E+004  1.40442078E-025
  2.24921600E+004  1.43517427E-025
  2.24924800E+004  1.46660606E-025
  2.24928000E+004  1.49914347E-025
  2.24931200E+004  1.53212742E-025
  2.24934400E+004  1.56690040E-025
  2.24937600E+004  1.60271318E-025
  2.24940800E+004  1.63949145E-025
  2.24944000E+004  1.67756586E-025
  2.24947200E+004  1.71680949E-025
  2.24950400E+004  1.75648633E-025
  2.24953600E+004  1.79698214E-025
  2.24956800E+004  1.83763890E-025
  2.24960000E+004  1.88021942E-025
  2.24963200E+004  1.92288230E-025
  2.24966400E+004  1.96606696E-025
  2.24969600E+004  2.00968469E-025
  2.24972800E+004  2.05364053E-025
  2.24976000E+004  2.09783615E-025
  2.24979200E+004  2.14216622E-025
  2.24982400E+004  2.18652143E-025
  2.24985600E+004  2.23078823E-025
  2.24988800E+004  2.27909108E-025
  2.24992000E+004  2.32332291E-025
  2.24995200E+004  2.36715462E-025
  2.24998400E+004  2.41046454E-025
  2.25001600E+004  2.45312889E-025
  2.25004800E+004  2.49492096E-025
  2.25008000E+004  2.53538352E-025
  2.25011200E+004  2.57542723E-025
  2.25014400E+004  2.61610376E-025
  2.25017600E+004  2.65392515E-025
  2.25020800E+004  2.69036826E-025
  2.25024000E+004  2.72531501E-025
  2.25027200E+004  2.75864981E-025
  2.25030400E+004  2.79026198E-025
  2.25033600E+004  2.82004362E-025
  2.25036800E+004  2.84789146E-025
  2.25040000E+004  2.87370791E-025
  2.25043200E+004  2.91693590E-025
  2.25046400E+004  2.94068214E-025
  2.25049600E+004  2.96236794E-025
  2.25052800E+004  2.98194012E-025
  2.25056000E+004  2.99927966E-025
  2.25059200E+004  3.01450806E-025
  2.25062400E+004  3.02751590E-025
  2.25065600E+004  3.03828673E-025
  2.25068800E+004  3.04681398E-025
  2.25072000E+004  3.05310106E-025
  2.25075200E+004  3.05699294E-025
  2.25078400E+004  3.05886847E-025
  2.25081600E+004  3.05857309E-025
  2.25084800E+004  3.04952201E-025
  2.25088000E+004  3.04573267E-025
  2.25091200E+004  3.03986948E-025
  2.25094400E+004  3.03200581E-025
  2.25097600E+004  3.02353382E-025
  2.25100800E+004  3.01214655E-025
  2.25104000E+004  2.99905658E-025
  2.25107200E+004  2.98437709E-025
  2.25110400E+004  2.96823091E-025
  2.25113600E+004  2.95072695E-025
  2.25116800E+004  2.93199947E-025
  2.25120000E+004  2.91217997E-025
  2.25123200E+004  2.89140037E-025
  2.25126400E+004  2.86980387E-025
  2.25129600E+004  2.84751899E-025
  2.25132800E+004  2.82468837E-025
  2.25136000E+004  2.80144357E-025
  2.25139200E+004  2.77787906E-025
  2.25142400E+004  2.75423742E-025
  2.25145600E+004  2.73064470E-025
  2.25148800E+004  2.70713512E-025
  2.25152000E+004  2.68385258E-025
  2.25155200E+004  2.66092352E-025
  2.25158400E+004  2.63796234E-025
  2.25161600E+004  2.61610829E-025
  2.25164800E+004  2.59496033E-025
  2.25168000E+004  2.57749602E-025
  2.25171200E+004  2.55817850E-025
  2.25174400E+004  2.53976498E-025
  2.25177600E+004  2.52230290E-025
  2.25180800E+004  2.50584078E-025
  2.25184000E+004  2.49041542E-025
  2.25187200E+004  2.47604487E-025
  2.25190400E+004  2.46221686E-025
  2.25193600E+004  2.45003220E-025
  2.25196800E+004  2.43889439E-025
  2.25200000E+004  2.42880875E-025
  2.25203200E+004  2.41968925E-025
  2.25206400E+004  2.41151725E-025
  2.25209600E+004  2.40423916E-025
  2.25212800E+004  2.39779214E-025
  2.25216000E+004  2.39210449E-025
  2.25219200E+004  2.38709697E-025
  2.25222400E+004  2.38268256E-025
  2.25225600E+004  2.37876796E-025
  2.25228800E+004  2.37526925E-025
  2.25232000E+004  2.37205453E-025
  2.25235200E+004  2.36678342E-025
  2.25238400E+004  2.36407119E-025
  2.25241600E+004  2.36131804E-025
  2.25244800E+004  2.35839146E-025
  2.25248000E+004  2.35518626E-025
  2.25251200E+004  2.34392064E-025
  2.25254400E+004  2.34064622E-025
  2.25257600E+004  2.33668840E-025
  2.25260800E+004  2.33195075E-025
  2.25264000E+004  2.32633911E-025
  2.25267200E+004  2.31976877E-025
  2.25270400E+004  2.31217474E-025
  2.25273600E+004  2.30344381E-025
  2.25276800E+004  2.29188952E-025
  2.25280000E+004  2.28089138E-025
  2.25283200E+004  2.26854775E-025
  2.25286400E+004  2.25478077E-025
  2.25289600E+004  2.23968941E-025
  2.25292800E+004  2.22315912E-025
  2.25296000E+004  2.20516951E-025
  2.25299200E+004  2.18597064E-025
  2.25302400E+004  2.16506452E-025
  2.25305600E+004  2.14269100E-025
  2.25308800E+004  2.11873348E-025
  2.25312000E+004  2.09353075E-025
  2.25315200E+004  2.06292714E-025
  2.25318400E+004  2.03387337E-025
  2.25321600E+004  2.00603430E-025
  2.25324800E+004  1.97633873E-025
  2.25328000E+004  1.94515510E-025
  2.25331200E+004  1.91279269E-025
  2.25334400E+004  1.88584022E-025
  2.25337600E+004  1.85205222E-025
  2.25340800E+004  1.81745526E-025
  2.25344000E+004  1.78461193E-025
  2.25347200E+004  1.73851914E-025
  2.25350400E+004  1.69330460E-025
  2.25353600E+004  1.65860276E-025
  2.25356800E+004  1.62349456E-025
  2.25360000E+004  1.58782561E-025
  2.25363200E+004  1.55192287E-025
  2.25366400E+004  1.51560199E-025
  2.25369600E+004  1.47932689E-025
  2.25372800E+004  1.44448148E-025
  2.25376000E+004  1.40859364E-025
  2.25379200E+004  1.37262495E-025
  2.25382400E+004  1.33741382E-025
  2.25385600E+004  1.30225265E-025
  2.25388800E+004  1.26812430E-025
  2.25392000E+004  1.23465252E-025
  2.25395200E+004  1.20192617E-025
  2.25398400E+004  1.17002899E-025
  2.25401600E+004  1.13904034E-025
  2.25404800E+004  1.10900804E-025
  2.25408000E+004  1.08005450E-025
  2.25411200E+004  1.05225855E-025
  2.25414400E+004  1.02566954E-025
  2.25417600E+004  1.00023739E-025
  2.25420800E+004  9.76075448E-026
  2.25424000E+004  9.52816410E-026
  2.25427200E+004  9.31354668E-026
  2.25430400E+004  9.11265696E-026
  2.25433600E+004  8.92979031E-026
  2.25436800E+004  8.75748456E-026
  2.25440000E+004  8.59951027E-026
  2.25443200E+004  8.45595028E-026
  2.25446400E+004  8.32476891E-026
  2.25449600E+004  8.20595034E-026
  2.25452800E+004  8.10639451E-026
  2.25456000E+004  8.02099406E-026
  2.25459200E+004  7.94951144E-026
  2.25462400E+004  7.88661772E-026
  2.25465600E+004  7.84300714E-026
  2.25468800E+004  7.81251751E-026
  2.25472000E+004  7.79478313E-026
  2.25475200E+004  7.78940048E-026
  2.25478400E+004  7.79592039E-026
  2.25481600E+004  7.81385135E-026
  2.25484800E+004  7.84266119E-026
  2.25488000E+004  7.88177888E-026
  2.25491200E+004  7.93059651E-026
  2.25494400E+004  7.94993811E-026
  2.25497600E+004  8.02032781E-026
  2.25500800E+004  8.09799457E-026
  2.25504000E+004  8.18379870E-026
  2.25507200E+004  8.27407701E-026
  2.25510400E+004  8.36982525E-026
  2.25513600E+004  8.47277145E-026
  2.25516800E+004  8.57656429E-026
  2.25520000E+004  8.66754055E-026
  2.25523200E+004  8.77780449E-026
  2.25526400E+004  8.88908928E-026
  2.25529600E+004  9.00059251E-026
  2.25532800E+004  9.11151012E-026
  2.25536000E+004  9.22104420E-026
  2.25539200E+004  9.37704852E-026
  2.25542400E+004  9.48715835E-026
  2.25545600E+004  9.43091736E-026
  2.25548800E+004  9.55154933E-026
  2.25552000E+004  9.66600287E-026
  2.25555200E+004  9.77378297E-026
  2.25558400E+004  9.87441979E-026
  2.25561600E+004  9.96747242E-026
  2.25564800E+004  1.00525324E-025
  2.25568000E+004  1.02389440E-025
  2.25571200E+004  1.03197207E-025
  2.25574400E+004  1.03928010E-025
  2.25577600E+004  1.04590400E-025
  2.25580800E+004  1.05164695E-025
  2.25584000E+004  1.05659489E-025
  2.25587200E+004  1.06087668E-025
  2.25590400E+004  1.06430240E-025
  2.25593600E+004  1.06692134E-025
  2.25596800E+004  1.06920914E-025
  2.25600000E+004  1.06893900E-025
  2.25603200E+004  1.06959299E-025
  2.25606400E+004  1.06957632E-025
  2.25609600E+004  1.06899242E-025
  2.25612800E+004  1.06776621E-025
  2.25616000E+004  1.06601801E-025
  2.25619200E+004  1.06379566E-025
  2.25622400E+004  1.06116001E-025
  2.25625600E+004  1.06067851E-025
  2.25628800E+004  1.05769327E-025
  2.25632000E+004  1.05452742E-025
  2.25635200E+004  1.05124444E-025
  2.25638400E+004  1.04792054E-025
  2.25641600E+004  1.04630162E-025
  2.25644800E+004  1.04348069E-025
  2.25648000E+004  1.04071958E-025
  2.25651200E+004  1.03816681E-025
  2.25654400E+004  1.04014379E-025
  2.25657600E+004  1.04017860E-025
  2.25660800E+004  1.03966759E-025
  2.25664000E+004  1.03979285E-025
  2.25667200E+004  1.04057291E-025
  2.25670400E+004  1.03951840E-025
  2.25673600E+004  1.04224369E-025
  2.25676800E+004  1.04582936E-025
  2.25680000E+004  1.06119624E-025
  2.25683200E+004  1.06793142E-025
  2.25686400E+004  1.07580063E-025
  2.25689600E+004  1.08484957E-025
  2.25692800E+004  1.09511762E-025
  2.25696000E+004  1.10663763E-025
  2.25699200E+004  1.11944455E-025
  2.25702400E+004  1.13354074E-025
  2.25705600E+004  1.14892249E-025
  2.25708800E+004  1.16564548E-025
  2.25712000E+004  1.18368074E-025
  2.25715200E+004  1.20301896E-025
  2.25718400E+004  1.22364386E-025
  2.25721600E+004  1.24553215E-025
  2.25724800E+004  1.26865370E-025
  2.25728000E+004  1.29297171E-025
  2.25731200E+004  1.33610012E-025
  2.25734400E+004  1.36473329E-025
  2.25737600E+004  1.39462276E-025
  2.25740800E+004  1.42572461E-025
  2.25744000E+004  1.45798408E-025
  2.25747200E+004  1.49136249E-025
  2.25750400E+004  1.52579671E-025
  2.25753600E+004  1.56122738E-025
  2.25756800E+004  1.59759429E-025
  2.25760000E+004  1.63482980E-025
  2.25763200E+004  1.67286868E-025
  2.25766400E+004  1.71165060E-025
  2.25769600E+004  1.75109024E-025
  2.25772800E+004  1.79110766E-025
  2.25776000E+004  1.83166596E-025
  2.25779200E+004  1.87267474E-025
  2.25782400E+004  1.91408476E-025
  2.25785600E+004  1.95578096E-025
  2.25788800E+004  1.99771382E-025
  2.25792000E+004  2.03980928E-025
  2.25795200E+004  2.08199846E-025
  2.25798400E+004  2.12421204E-025
  2.25801600E+004  2.16638142E-025
  2.25804800E+004  2.20820570E-025
  2.25808000E+004  2.25011203E-025
  2.25811200E+004  2.29163068E-025
  2.25814400E+004  2.33298458E-025
  2.25817600E+004  2.37398191E-025
  2.25820800E+004  2.41454410E-025
  2.25824000E+004  2.45380568E-025
  2.25827200E+004  2.49314235E-025
  2.25830400E+004  2.53214510E-025
  2.25833600E+004  2.57046502E-025
  2.25836800E+004  2.60804997E-025
  2.25840000E+004  2.63891466E-025
  2.25843200E+004  2.67567432E-025
  2.25846400E+004  2.71129036E-025
  2.25849600E+004  2.74356707E-025
  2.25852800E+004  2.77734011E-025
  2.25856000E+004  2.80996460E-025
  2.25859200E+004  2.84144933E-025
  2.25862400E+004  2.87165866E-025
  2.25865600E+004  2.90056423E-025
  2.25868800E+004  2.92804401E-025
  2.25872000E+004  2.95418867E-025
  2.25875200E+004  2.97766241E-025
  2.25878400E+004  3.00094673E-025
  2.25881600E+004  3.02264075E-025
  2.25884800E+004  3.04268938E-025
  2.25888000E+004  3.06103748E-025
  2.25891200E+004  3.07762884E-025
  2.25894400E+004  3.09241057E-025
  2.25897600E+004  3.10532755E-025
  2.25900800E+004  3.11653698E-025
  2.25904000E+004  3.12559085E-025
  2.25907200E+004  3.13262730E-025
  2.25910400E+004  3.13759848E-025
  2.25913600E+004  3.14041306E-025
  2.25916800E+004  3.14106259E-025
  2.25920000E+004  3.13958878E-025
  2.25923200E+004  3.13591576E-025
  2.25926400E+004  3.12995647E-025
  2.25929600E+004  3.12183447E-025
  2.25932800E+004  3.11129493E-025
  2.25936000E+004  3.09807022E-025
  2.25939200E+004  3.08291199E-025
  2.25942400E+004  3.06544200E-025
  2.25945600E+004  3.04587384E-025
  2.25948800E+004  3.02376786E-025
  2.25952000E+004  2.99932937E-025
  2.25955200E+004  2.97259934E-025
  2.25958400E+004  2.94360653E-025
  2.25961600E+004  2.91244993E-025
  2.25964800E+004  2.87905525E-025
  2.25968000E+004  2.84352890E-025
  2.25971200E+004  2.80592813E-025
  2.25974400E+004  2.76631966E-025
  2.25977600E+004  2.72477416E-025
  2.25980800E+004  2.68136500E-025
  2.25984000E+004  2.63617925E-025
  2.25987200E+004  2.58930653E-025
  2.25990400E+004  2.54084256E-025
  2.25993600E+004  2.49678361E-025
  2.25996800E+004  2.44613059E-025
  2.26000000E+004  2.39427183E-025
  2.26003200E+004  2.34132659E-025
  2.26006400E+004  2.28741799E-025
  2.26009600E+004  2.25578070E-025
  2.26012800E+004  2.20302885E-025
  2.26016000E+004  2.15001043E-025
  2.26019200E+004  2.09656267E-025
  2.26022400E+004  2.04343084E-025
  2.26025600E+004  1.99044055E-025
  2.26028800E+004  1.93779691E-025
  2.26032000E+004  1.88563248E-025
  2.26035200E+004  1.83410559E-025
  2.26038400E+004  1.78337319E-025
  2.26041600E+004  1.73359049E-025
  2.26044800E+004  1.68050717E-025
  2.26048000E+004  1.63355886E-025
  2.26051200E+004  1.58795738E-025
  2.26054400E+004  1.54385507E-025
  2.26057600E+004  1.50139308E-025
  2.26060800E+004  1.46074834E-025
  2.26064000E+004  1.42197301E-025
  2.26067200E+004  1.38879446E-025
  2.26070400E+004  1.34450040E-025
  2.26073600E+004  1.31529314E-025
  2.26076800E+004  1.28696973E-025
  2.26080000E+004  1.26098058E-025
  2.26083200E+004  1.23761400E-025
  2.26086400E+004  1.21685902E-025
  2.26089600E+004  1.19867406E-025
  2.26092800E+004  1.18334694E-025
  2.26096000E+004  1.17089486E-025
  2.26099200E+004  1.16091141E-025
  2.26102400E+004  1.15433894E-025
  2.26105600E+004  1.15065537E-025
  2.26108800E+004  1.15169826E-025
  2.26112000E+004  1.15409738E-025
  2.26115200E+004  1.15954507E-025
  2.26118400E+004  1.16797049E-025
  2.26121600E+004  1.17935172E-025
  2.26124800E+004  1.19365593E-025
  2.26128000E+004  1.20863650E-025
  2.26131200E+004  1.22887950E-025
  2.26134400E+004  1.25185855E-025
  2.26137600E+004  1.27749700E-025
  2.26140800E+004  1.30571367E-025
  2.26144000E+004  1.33486536E-025
  2.26147200E+004  1.36810000E-025
  2.26150400E+004  1.40342489E-025
  2.26153600E+004  1.44103298E-025
  2.26156800E+004  1.47679223E-025
  2.26160000E+004  1.51759000E-025
  2.26163200E+004  1.56156303E-025
  2.26166400E+004  1.60667063E-025
  2.26169600E+004  1.65617810E-025
  2.26172800E+004  1.70410771E-025
  2.26176000E+004  1.75304051E-025
  2.26179200E+004  1.80279459E-025
  2.26182400E+004  1.84285075E-025
  2.26185600E+004  1.89478489E-025
  2.26188800E+004  1.94686452E-025
  2.26192000E+004  2.00962029E-025
  2.26195200E+004  2.06269573E-025
  2.26198400E+004  2.11545083E-025
  2.26201600E+004  2.16771681E-025
  2.26204800E+004  2.21933525E-025
  2.26208000E+004  2.27010879E-025
  2.26211200E+004  2.31986611E-025
  2.26214400E+004  2.36843827E-025
  2.26217600E+004  2.41565330E-025
  2.26220800E+004  2.46135273E-025
  2.26224000E+004  2.50541309E-025
  2.26227200E+004  2.54763042E-025
  2.26230400E+004  2.59237336E-025
  2.26233600E+004  2.61499942E-025
  2.26236800E+004  2.65326431E-025
  2.26240000E+004  2.68911196E-025
  2.26243200E+004  2.72246365E-025
  2.26246400E+004  2.75325158E-025
  2.26249600E+004  2.78141940E-025
  2.26252800E+004  2.80692255E-025
  2.26256000E+004  2.82972865E-025
  2.26259200E+004  2.84981615E-025
  2.26262400E+004  2.86717990E-025
  2.26265600E+004  2.88182275E-025
  2.26268800E+004  2.89376515E-025
  2.26272000E+004  2.90302604E-025
  2.26275200E+004  2.90973069E-025
  2.26278400E+004  2.91378444E-025
  2.26281600E+004  2.91531710E-025
  2.26284800E+004  2.91437957E-025
  2.26288000E+004  2.91109908E-025
  2.26291200E+004  2.90554064E-025
  2.26294400E+004  2.89780655E-025
  2.26297600E+004  2.88800081E-025
  2.26300800E+004  2.87623564E-025
  2.26304000E+004  2.86264340E-025
  2.26307200E+004  2.84731547E-025
  2.26310400E+004  2.83046020E-025
  2.26313600E+004  2.81207972E-025
  2.26316800E+004  2.79236098E-025
  2.26320000E+004  2.77142713E-025
  2.26323200E+004  2.76549793E-025
  2.26326400E+004  2.74440723E-025
  2.26329600E+004  2.72276917E-025
  2.26332800E+004  2.70055329E-025
  2.26336000E+004  2.67795806E-025
  2.26339200E+004  2.65511584E-025
  2.26342400E+004  2.63215947E-025
  2.26345600E+004  2.60920429E-025
  2.26348800E+004  2.58617936E-025
  2.26352000E+004  2.56357078E-025
  2.26355200E+004  2.54126604E-025
  2.26358400E+004  2.51936056E-025
  2.26361600E+004  2.49775108E-025
  2.26364800E+004  2.47690053E-025
  2.26368000E+004  2.45807054E-025
  2.26371200E+004  2.43867531E-025
  2.26374400E+004  2.42001921E-025
  2.26377600E+004  2.40440807E-025
  2.26380800E+004  2.38760839E-025
  2.26384000E+004  2.37167394E-025
  2.26387200E+004  2.35738199E-025
  2.26390400E+004  2.34331682E-025
  2.26393600E+004  2.33016257E-025
  2.26396800E+004  2.31798275E-025
  2.26400000E+004  2.30664959E-025
  2.26403200E+004  2.29600630E-025
  2.26406400E+004  2.28646040E-025
  2.26409600E+004  2.27776417E-025
  2.26412800E+004  2.26989113E-025
  2.26416000E+004  2.26281101E-025
  2.26419200E+004  2.25649020E-025
  2.26422400E+004  2.25089219E-025
  2.26425600E+004  2.24594972E-025
  2.26428800E+004  2.24168154E-025
  2.26432000E+004  2.23789440E-025
  2.26435200E+004  2.23479517E-025
  2.26438400E+004  2.23220619E-025
  2.26441600E+004  2.23017309E-025
  2.26444800E+004  2.22845283E-025
  2.26448000E+004  2.22699264E-025
  2.26451200E+004  2.22619967E-025
  2.26454400E+004  2.22556371E-025
  2.26457600E+004  2.22516625E-025
  2.26460800E+004  2.23833723E-025
  2.26464000E+004  2.23977547E-025
  2.26467200E+004  2.24154286E-025
  2.26470400E+004  2.24354236E-025
  2.26473600E+004  2.24574485E-025
  2.26476800E+004  2.24812109E-025
  2.26480000E+004  2.25064346E-025
  2.26483200E+004  2.25329079E-025
  2.26486400E+004  2.25603417E-025
  2.26489600E+004  2.25884934E-025
  2.26492800E+004  2.26171206E-025
  2.26496000E+004  2.25920157E-025
  2.26499200E+004  2.26266548E-025
  2.26502400E+004  2.26605156E-025
  2.26505600E+004  2.26934243E-025
  2.26508800E+004  2.27251968E-025
  2.26512000E+004  2.27556545E-025
  2.26515200E+004  2.25759608E-025
  2.26518400E+004  2.26258310E-025
  2.26521600E+004  2.26714490E-025
  2.26524800E+004  2.27129627E-025
  2.26528000E+004  2.27504677E-025
  2.26531200E+004  2.27837833E-025
  2.26534400E+004  2.28128971E-025
  2.26537600E+004  2.28377392E-025
  2.26540800E+004  2.28582287E-025
  2.26544000E+004  2.28743200E-025
  2.26547200E+004  2.28858298E-025
  2.26550400E+004  2.28938185E-025
  2.26553600E+004  2.29442877E-025
  2.26556800E+004  2.29473150E-025
  2.26560000E+004  2.29459197E-025
  2.26563200E+004  2.29399808E-025
  2.26566400E+004  2.29300284E-025
  2.26569600E+004  2.28839876E-025
  2.26572800E+004  2.28677619E-025
  2.26576000E+004  2.28465115E-025
  2.26579200E+004  2.28060717E-025
  2.26582400E+004  2.27762545E-025
  2.26585600E+004  2.27412415E-025
  2.26588800E+004  2.27010526E-025
  2.26592000E+004  2.26557113E-025
  2.26595200E+004  2.26052508E-025
  2.26598400E+004  2.25498420E-025
  2.26601600E+004  2.24893053E-025
  2.26604800E+004  2.24232447E-025
  2.26608000E+004  2.23528511E-025
  2.26611200E+004  2.22613118E-025
  2.26614400E+004  2.21859782E-025
  2.26617600E+004  2.21030892E-025
  2.26620800E+004  2.20154138E-025
  2.26624000E+004  2.19230365E-025
  2.26627200E+004  2.19150497E-025
  2.26630400E+004  2.18239070E-025
  2.26633600E+004  2.17293585E-025
  2.26636800E+004  2.16526931E-025
  2.26640000E+004  2.15542777E-025
  2.26643200E+004  2.14531819E-025
  2.26646400E+004  2.13495809E-025
  2.26649600E+004  2.12436479E-025
  2.26652800E+004  2.11355545E-025
  2.26656000E+004  2.10254667E-025
  2.26659200E+004  2.09135486E-025
  2.26662400E+004  2.08000321E-025
  2.26665600E+004  2.06816246E-025
  2.26668800E+004  2.05655327E-025
  2.26672000E+004  2.04481985E-025
  2.26675200E+004  2.03018944E-025
  2.26678400E+004  2.01855073E-025
  2.26681600E+004  2.00680228E-025
  2.26684800E+004  1.99496028E-025
  2.26688000E+004  1.98304051E-025
  2.26691200E+004  1.97105828E-025
  2.26694400E+004  1.94930643E-025
  2.26697600E+004  1.93826046E-025
  2.26700800E+004  1.92712135E-025
  2.26704000E+004  1.91588591E-025
  2.26707200E+004  1.90571489E-025
  2.26710400E+004  1.89448370E-025
  2.26713600E+004  1.88323195E-025
  2.26716800E+004  1.88152892E-025
  2.26720000E+004  1.87141159E-025
  2.26723200E+004  1.86144799E-025
  2.26726400E+004  1.85163557E-025
  2.26729600E+004  1.84205851E-025
  2.26732800E+004  1.82900950E-025
  2.26736000E+004  1.82031830E-025
  2.26739200E+004  1.81187175E-025
  2.26742400E+004  1.80369775E-025
  2.26745600E+004  1.79582351E-025
  2.26748800E+004  1.78827478E-025
  2.26752000E+004  1.78107822E-025
  2.26755200E+004  1.77425299E-025
  2.26758400E+004  1.76783426E-025
  2.26761600E+004  1.76181991E-025
  2.26764800E+004  1.75624330E-025
  2.26768000E+004  1.75111112E-025
  2.26771200E+004  1.74644153E-025
  2.26774400E+004  1.74223938E-025
  2.26777600E+004  1.73853897E-025
  2.26780800E+004  1.73524930E-025
  2.26784000E+004  1.73252804E-025
  2.26787200E+004  1.73029963E-025
  2.26790400E+004  1.72877549E-025
  2.26793600E+004  1.72754810E-025
  2.26796800E+004  1.72680032E-025
  2.26800000E+004  1.72652088E-025
  2.26803200E+004  1.72669524E-025
  2.26806400E+004  1.72752027E-025
  2.26809600E+004  1.72857281E-025
  2.26812800E+004  1.73008507E-025
  2.26816000E+004  1.74522886E-025
  2.26819200E+004  1.74896292E-025
  2.26822400E+004  1.75316437E-025
  2.26825600E+004  1.74316601E-025
  2.26828800E+004  1.75231781E-025
  2.26832000E+004  1.75939244E-025
  2.26835200E+004  1.76681782E-025
  2.26838400E+004  1.77454380E-025
  2.26841600E+004  1.78245958E-025
  2.26844800E+004  1.79058849E-025
  2.26848000E+004  1.79913446E-025
  2.26851200E+004  1.80765662E-025
  2.26854400E+004  1.81634571E-025
  2.26857600E+004  1.82516010E-025
  2.26860800E+004  1.83409656E-025
  2.26864000E+004  1.84312655E-025
  2.26867200E+004  1.85222896E-025
  2.26870400E+004  1.86008463E-025
  2.26873600E+004  1.86940646E-025
  2.26876800E+004  1.87872457E-025
  2.26880000E+004  1.88607284E-025
  2.26883200E+004  1.89556697E-025
  2.26886400E+004  1.90497875E-025
  2.26889600E+004  1.91359931E-025
  2.26892800E+004  1.92286182E-025
  2.26896000E+004  1.94185187E-025
  2.26899200E+004  1.95193970E-025
  2.26902400E+004  1.96206213E-025
  2.26905600E+004  1.97214887E-025
  2.26908800E+004  1.98219990E-025
  2.26912000E+004  1.99221630E-025
  2.26915200E+004  2.00220014E-025
  2.26918400E+004  2.01215429E-025
  2.26921600E+004  2.02208238E-025
  2.26924800E+004  2.03221764E-025
  2.26928000E+004  2.04213321E-025
  2.26931200E+004  2.05203900E-025
  2.26934400E+004  2.06194016E-025
  2.26937600E+004  2.07184150E-025
  2.26940800E+004  2.08174971E-025
  2.26944000E+004  2.09158588E-025
  2.26947200E+004  2.10152164E-025
  2.26950400E+004  2.11139062E-025
  2.26953600E+004  2.12158147E-025
  2.26956800E+004  2.13138847E-025
  2.26960000E+004  2.14143650E-025
  2.26963200E+004  2.14003447E-025
  2.26966400E+004  2.15138712E-025
  2.26969600E+004  2.16255932E-025
  2.26972800E+004  2.17361061E-025
  2.26976000E+004  2.18453842E-025
  2.26979200E+004  2.19533635E-025
  2.26982400E+004  2.20599621E-025
  2.26985600E+004  2.21650524E-025
  2.26988800E+004  2.22684785E-025
  2.26992000E+004  2.23700520E-025
  2.26995200E+004  2.24695561E-025
  2.26998400E+004  2.25667314E-025
  2.27001600E+004  2.26612982E-025
  2.27004800E+004  2.27529344E-025
  2.27008000E+004  2.28413185E-025
  2.27011200E+004  2.29260721E-025
  2.27014400E+004  2.30384048E-025
  2.27017600E+004  2.31184695E-025
  2.27020800E+004  2.31939662E-025
  2.27024000E+004  2.32643460E-025
  2.27027200E+004  2.33296276E-025
  2.27030400E+004  2.33890143E-025
  2.27033600E+004  2.34421854E-025
  2.27036800E+004  2.34886292E-025
  2.27040000E+004  2.35466287E-025
  2.27043200E+004  2.35804238E-025
  2.27046400E+004  2.36062951E-025
  2.27049600E+004  2.36829569E-025
  2.27052800E+004  2.36986285E-025
  2.27056000E+004  2.36607735E-025
  2.27059200E+004  2.36641320E-025
  2.27062400E+004  2.36579423E-025
  2.27065600E+004  2.36417385E-025
  2.27068800E+004  2.36155306E-025
  2.27072000E+004  2.35795216E-025
  2.27075200E+004  2.35332270E-025
  2.27078400E+004  2.34765039E-025
  2.27081600E+004  2.34092970E-025
  2.27084800E+004  2.33361632E-025
  2.27088000E+004  2.32484618E-025
  2.27091200E+004  2.31503522E-025
  2.27094400E+004  2.30760620E-025
  2.27097600E+004  2.29614450E-025
  2.27100800E+004  2.28370625E-025
  2.27104000E+004  2.27035254E-025
  2.27107200E+004  2.25609516E-025
  2.27110400E+004  2.24096724E-025
  2.27113600E+004  2.22500666E-025
  2.27116800E+004  2.20797099E-025
  2.27120000E+004  2.19050491E-025
  2.27123200E+004  2.17237207E-025
  2.27126400E+004  2.15356395E-025
  2.27129600E+004  2.12584813E-025
  2.27132800E+004  2.10684026E-025
  2.27136000E+004  2.08727432E-025
  2.27139200E+004  2.06519069E-025
  2.27142400E+004  2.04493191E-025
  2.27145600E+004  2.03329180E-025
  2.27148800E+004  2.01341820E-025
  2.27152000E+004  1.99342635E-025
  2.27155200E+004  1.97339618E-025
  2.27158400E+004  1.95340683E-025
  2.27161600E+004  1.93353657E-025
  2.27164800E+004  1.91385574E-025
  2.27168000E+004  1.89445179E-025
  2.27171200E+004  1.87539013E-025
  2.27174400E+004  1.85698726E-025
  2.27177600E+004  1.83884447E-025
  2.27180800E+004  1.82138243E-025
  2.27184000E+004  1.80523858E-025
  2.27187200E+004  1.78901613E-025
  2.27190400E+004  1.77351450E-025
  2.27193600E+004  1.75886029E-025
  2.27196800E+004  1.74493626E-025
  2.27200000E+004  1.73187057E-025
  2.27203200E+004  1.71968473E-025
  2.27206400E+004  1.70851145E-025
  2.27209600E+004  1.69709745E-025
  2.27212800E+004  1.69900556E-025
  2.27216000E+004  1.69197160E-025
  2.27219200E+004  1.68601766E-025
  2.27222400E+004  1.67245743E-025
  2.27225600E+004  1.66962172E-025
  2.27228800E+004  1.66779144E-025
  2.27232000E+004  1.66696943E-025
  2.27235200E+004  1.66715336E-025
  2.27238400E+004  1.67287664E-025
  2.27241600E+004  1.67594757E-025
  2.27244800E+004  1.69338542E-025
  2.27248000E+004  1.69985790E-025
  2.27251200E+004  1.70738018E-025
  2.27254400E+004  1.71604067E-025
  2.27257600E+004  1.72583005E-025
  2.27260800E+004  1.73672251E-025
  2.27264000E+004  1.74871695E-025
  2.27267200E+004  1.76177971E-025
  2.27270400E+004  1.77589925E-025
  2.27273600E+004  1.79105898E-025
  2.27276800E+004  1.80721349E-025
  2.27280000E+004  1.82433754E-025
  2.27283200E+004  1.84387819E-025
  2.27286400E+004  1.86309621E-025
  2.27289600E+004  1.88320491E-025
  2.27292800E+004  1.90399919E-025
  2.27296000E+004  1.92602003E-025
  2.27299200E+004  1.94876249E-025
  2.27302400E+004  1.97231748E-025
  2.27305600E+004  1.99665821E-025
  2.27308800E+004  2.02155801E-025
  2.27312000E+004  2.05310724E-025
  2.27315200E+004  2.08030633E-025
  2.27318400E+004  2.10828959E-025
  2.27321600E+004  2.12501376E-025
  2.27324800E+004  2.15568043E-025
  2.27328000E+004  2.18688532E-025
  2.27331200E+004  2.21642083E-025
  2.27334400E+004  2.24888943E-025
  2.27337600E+004  2.28181861E-025
  2.27340800E+004  2.31514429E-025
  2.27344000E+004  2.34893662E-025
  2.27347200E+004  2.38326018E-025
  2.27350400E+004  2.41761697E-025
  2.27353600E+004  2.45261384E-025
  2.27356800E+004  2.48778822E-025
  2.27360000E+004  2.52320902E-025
  2.27363200E+004  2.55882353E-025
  2.27366400E+004  2.59458198E-025
  2.27369600E+004  2.63042925E-025
  2.27372800E+004  2.66630627E-025
  2.27376000E+004  2.70214958E-025
  2.27379200E+004  2.73961823E-025
  2.27382400E+004  2.77538677E-025
  2.27385600E+004  2.81092522E-025
  2.27388800E+004  2.84610559E-025
  2.27392000E+004  2.88094821E-025
  2.27395200E+004  2.91531176E-025
  2.27398400E+004  2.94910627E-025
  2.27401600E+004  2.97323067E-025
  2.27404800E+004  3.00657079E-025
  2.27408000E+004  3.04236205E-025
  2.27411200E+004  3.07410758E-025
  2.27414400E+004  3.10475667E-025
  2.27417600E+004  3.13421649E-025
  2.27420800E+004  3.16239337E-025
  2.27424000E+004  3.18919334E-025
  2.27427200E+004  3.21431598E-025
  2.27430400E+004  3.23810408E-025
  2.27433600E+004  3.26023530E-025
  2.27436800E+004  3.28062869E-025
  2.27440000E+004  3.29918252E-025
  2.27443200E+004  3.31581896E-025
  2.27446400E+004  3.33046290E-025
  2.27449600E+004  3.34303734E-025
  2.27452800E+004  3.35348041E-025
  2.27456000E+004  3.36171383E-025
  2.27459200E+004  3.36749175E-025
  2.27462400E+004  3.37116992E-025
  2.27465600E+004  3.37248782E-025
  2.27468800E+004  3.37134761E-025
  2.27472000E+004  3.36796057E-025
  2.27475200E+004  3.36202329E-025
  2.27478400E+004  3.36207329E-025
  2.27481600E+004  3.35218439E-025
  2.27484800E+004  3.33992943E-025
  2.27488000E+004  3.32532770E-025
  2.27491200E+004  3.30840762E-025
  2.27494400E+004  3.28920633E-025
  2.27497600E+004  3.26776933E-025
  2.27500800E+004  3.24418478E-025
  2.27504000E+004  3.21845227E-025
  2.27507200E+004  3.19068260E-025
  2.27510400E+004  3.16930994E-025
  2.27513600E+004  3.13865283E-025
  2.27516800E+004  3.10630165E-025
  2.27520000E+004  3.06958153E-025
  2.27523200E+004  3.03445850E-025
  2.27526400E+004  2.99795628E-025
  2.27529600E+004  2.96018728E-025
  2.27532800E+004  2.92128987E-025
  2.27536000E+004  2.88139126E-025
  2.27539200E+004  2.84062639E-025
  2.27542400E+004  2.79913290E-025
  2.27545600E+004  2.75539071E-025
  2.27548800E+004  2.71303118E-025
  2.27552000E+004  2.66505415E-025
  2.27555200E+004  2.62276703E-025
  2.27558400E+004  2.60794597E-025
  2.27561600E+004  2.56929478E-025
  2.27564800E+004  2.53070064E-025
  2.27568000E+004  2.49276758E-025
  2.27571200E+004  2.45564869E-025
  2.27574400E+004  2.41949880E-025
  2.27577600E+004  2.38453375E-025
  2.27580800E+004  2.35095658E-025
  2.27584000E+004  2.31861724E-025
  2.27587200E+004  2.28742928E-025
  2.27590400E+004  2.25833163E-025
  2.27593600E+004  2.23101450E-025
  2.27596800E+004  2.20236112E-025
  2.27600000E+004  2.17928200E-025
  2.27603200E+004  2.15910258E-025
  2.27606400E+004  2.14062440E-025
  2.27609600E+004  2.12415500E-025
  2.27612800E+004  2.11103508E-025
  2.27616000E+004  2.09941885E-025
  2.27619200E+004  2.09027527E-025
  2.27622400E+004  2.08365473E-025
  2.27625600E+004  2.07956846E-025
  2.27628800E+004  2.07816401E-025
  2.27632000E+004  2.07916980E-025
  2.27635200E+004  2.08298015E-025
  2.27638400E+004  2.08941955E-025
  2.27641600E+004  2.09850013E-025
  2.27644800E+004  2.11027652E-025
  2.27648000E+004  2.12437385E-025
  2.27651200E+004  2.13331326E-025
  2.27654400E+004  2.15347190E-025
  2.27657600E+004  2.17596745E-025
  2.27660800E+004  2.20088462E-025
  2.27664000E+004  2.22790415E-025
  2.27667200E+004  2.25706354E-025
  2.27670400E+004  2.29477962E-025
  2.27673600E+004  2.32869115E-025
  2.27676800E+004  2.36451681E-025
  2.27680000E+004  2.40192483E-025
  2.27683200E+004  2.44113285E-025
  2.27686400E+004  2.48131377E-025
  2.27689600E+004  2.52371081E-025
  2.27692800E+004  2.56737186E-025
  2.27696000E+004  2.61210938E-025
  2.27699200E+004  2.65805863E-025
  2.27702400E+004  2.70462489E-025
  2.27705600E+004  2.75182263E-025
  2.27708800E+004  2.81131505E-025
  2.27712000E+004  2.86065876E-025
  2.27715200E+004  2.89962607E-025
  2.27718400E+004  2.95042035E-025
  2.27721600E+004  3.00101026E-025
  2.27724800E+004  3.05131451E-025
  2.27728000E+004  3.10101492E-025
  2.27731200E+004  3.15002141E-025
  2.27734400E+004  3.19817173E-025
  2.27737600E+004  3.24530550E-025
  2.27740800E+004  3.28700299E-025
  2.27744000E+004  3.33179646E-025
  2.27747200E+004  3.36407178E-025
  2.27750400E+004  3.40714909E-025
  2.27753600E+004  3.44841772E-025
  2.27756800E+004  3.48764793E-025
  2.27760000E+004  3.52472702E-025
  2.27763200E+004  3.55955423E-025
  2.27766400E+004  3.59202047E-025
  2.27769600E+004  3.62204386E-025
  2.27772800E+004  3.64954134E-025
  2.27776000E+004  3.67443438E-025
  2.27779200E+004  3.69667149E-025
  2.27782400E+004  3.71619922E-025
  2.27785600E+004  3.73166134E-025
  2.27788800E+004  3.74576722E-025
  2.27792000E+004  3.75708070E-025
  2.27795200E+004  3.76556274E-025
  2.27798400E+004  3.77121459E-025
  2.27801600E+004  3.77393575E-025
  2.27804800E+004  3.77428101E-025
  2.27808000E+004  3.77159372E-025
  2.27811200E+004  3.76618196E-025
  2.27814400E+004  3.75266224E-025
  2.27817600E+004  3.74253644E-025
  2.27820800E+004  3.72972136E-025
  2.27824000E+004  3.71447175E-025
  2.27827200E+004  3.69677892E-025
  2.27830400E+004  3.67673368E-025
  2.27833600E+004  3.65443177E-025
  2.27836800E+004  3.62997347E-025
  2.27840000E+004  3.60846431E-025
  2.27843200E+004  3.58059219E-025
  2.27846400E+004  3.55093691E-025
  2.27849600E+004  3.51962514E-025
  2.27852800E+004  3.48663978E-025
  2.27856000E+004  3.45226777E-025
  2.27859200E+004  3.41668754E-025
  2.27862400E+004  3.37990135E-025
  2.27865600E+004  3.34202271E-025
  2.27868800E+004  3.30316103E-025
  2.27872000E+004  3.26342258E-025
  2.27875200E+004  3.22652734E-025
  2.27878400E+004  3.18575848E-025
  2.27881600E+004  3.14292536E-025
  2.27884800E+004  3.10133295E-025
  2.27888000E+004  3.05939613E-025
  2.27891200E+004  3.01714195E-025
  2.27894400E+004  2.97684569E-025
  2.27897600E+004  2.93449139E-025
  2.27900800E+004  2.89209103E-025
  2.27904000E+004  2.85204918E-025
  2.27907200E+004  2.81002158E-025
  2.27910400E+004  2.76485507E-025
  2.27913600E+004  2.72354240E-025
  2.27916800E+004  2.68245345E-025
  2.27920000E+004  2.64163348E-025
  2.27923200E+004  2.60357264E-025
  2.27926400E+004  2.56369454E-025
  2.27929600E+004  2.52422534E-025
  2.27932800E+004  2.48519868E-025
  2.27936000E+004  2.44664402E-025
  2.27939200E+004  2.41236628E-025
  2.27942400E+004  2.37526585E-025
  2.27945600E+004  2.33876587E-025
  2.27948800E+004  2.30288338E-025
  2.27952000E+004  2.26764275E-025
  2.27955200E+004  2.23342350E-025
  2.27958400E+004  2.19956993E-025
  2.27961600E+004  2.16643998E-025
  2.27964800E+004  2.13404707E-025
  2.27968000E+004  2.10241329E-025
  2.27971200E+004  2.07156055E-025
  2.27974400E+004  2.04151059E-025
  2.27977600E+004  2.01218063E-025
  2.27980800E+004  1.97806247E-025
  2.27984000E+004  1.95146427E-025
  2.27987200E+004  1.92569411E-025
  2.27990400E+004  1.90077924E-025
  2.27993600E+004  1.89201038E-025
  2.27996800E+004  1.87065055E-025
  2.28000000E+004  1.85039684E-025
  2.28003200E+004  1.83128492E-025
  2.28006400E+004  1.81331844E-025
  2.28009600E+004  1.79658368E-025
  2.28012800E+004  1.77330422E-025
  2.28016000E+004  1.75991259E-025
  2.28019200E+004  1.74773323E-025
  2.28022400E+004  1.73679558E-025
  2.28025600E+004  1.72712542E-025
  2.28028800E+004  1.71875902E-025
  2.28032000E+004  1.71174780E-025
  2.28035200E+004  1.70600704E-025
  2.28038400E+004  1.70159952E-025
  2.28041600E+004  1.69853065E-025
  2.28044800E+004  1.69680510E-025
  2.28048000E+004  1.69641073E-025
  2.28051200E+004  1.69748866E-025
  2.28054400E+004  1.69975103E-025
  2.28057600E+004  1.70317808E-025
  2.28060800E+004  1.68167276E-025
  2.28064000E+004  1.69010565E-025
  2.28067200E+004  1.69998108E-025
  2.28070400E+004  1.71077572E-025
  2.28073600E+004  1.72250044E-025
  2.28076800E+004  1.73506572E-025
  2.28080000E+004  1.74840515E-025
  2.28083200E+004  1.76244970E-025
  2.28086400E+004  1.77742218E-025
  2.28089600E+004  1.79309456E-025
  2.28092800E+004  1.80941718E-025
  2.28096000E+004  1.82632226E-025
  2.28099200E+004  1.84375159E-025
  2.28102400E+004  1.86163807E-025
  2.28105600E+004  1.87919659E-025
  2.28108800E+004  1.89761797E-025
  2.28112000E+004  1.91653594E-025
  2.28115200E+004  1.93483625E-025
  2.28118400E+004  1.95561102E-025
  2.28121600E+004  1.97501477E-025
  2.28124800E+004  1.99433739E-025
  2.28128000E+004  2.01348789E-025
  2.28131200E+004  2.03234026E-025
  2.28134400E+004  2.05090991E-025
  2.28137600E+004  2.06978596E-025
  2.28140800E+004  2.08758558E-025
  2.28144000E+004  2.10473319E-025
  2.28147200E+004  2.12143999E-025
  2.28150400E+004  2.13725888E-025
  2.28153600E+004  2.15226441E-025
  2.28156800E+004  2.16636755E-025
  2.28160000E+004  2.17952272E-025
  2.28163200E+004  2.19418897E-025
  2.28166400E+004  2.20538381E-025
  2.28169600E+004  2.21556906E-025
  2.28172800E+004  2.21917101E-025
  2.28176000E+004  2.22747563E-025
  2.28179200E+004  2.23441577E-025
  2.28182400E+004  2.23994701E-025
  2.28185600E+004  2.24403022E-025
  2.28188800E+004  2.24663072E-025
  2.28192000E+004  2.24771660E-025
  2.28195200E+004  2.24726227E-025
  2.28198400E+004  2.24524639E-025
  2.28201600E+004  2.24176859E-025
  2.28204800E+004  2.23638570E-025
  2.28208000E+004  2.22964529E-025
  2.28211200E+004  2.21044168E-025
  2.28214400E+004  2.20167110E-025
  2.28217600E+004  2.19121630E-025
  2.28220800E+004  2.17908574E-025
  2.28224000E+004  2.16531664E-025
  2.28227200E+004  2.14994322E-025
  2.28230400E+004  2.13292973E-025
  2.28233600E+004  2.11447739E-025
  2.28236800E+004  2.09454928E-025
  2.28240000E+004  2.07319812E-025
  2.28243200E+004  2.05041124E-025
  2.28246400E+004  2.02639357E-025
  2.28249600E+004  2.00106868E-025
  2.28252800E+004  1.97463650E-025
  2.28256000E+004  1.94721537E-025
  2.28259200E+004  1.91865423E-025
  2.28262400E+004  1.88913457E-025
  2.28265600E+004  1.85872929E-025
  2.28268800E+004  1.82752584E-025
  2.28272000E+004  1.79560034E-025
  2.28275200E+004  1.76303332E-025
  2.28278400E+004  1.72990772E-025
  2.28281600E+004  1.69630197E-025
  2.28284800E+004  1.66229852E-025
  2.28288000E+004  1.62795134E-025
  2.28291200E+004  1.59339478E-025
  2.28294400E+004  1.55867701E-025
  2.28297600E+004  1.52387859E-025
  2.28300800E+004  1.48906341E-025
  2.28304000E+004  1.45788385E-025
  2.28307200E+004  1.42341097E-025
  2.28310400E+004  1.38945615E-025
  2.28313600E+004  1.35579474E-025
  2.28316800E+004  1.32781480E-025
  2.28320000E+004  1.29554090E-025
  2.28323200E+004  1.26379720E-025
  2.28326400E+004  1.23263484E-025
  2.28329600E+004  1.20220139E-025
  2.28332800E+004  1.17236388E-025
  2.28336000E+004  1.14325037E-025
  2.28339200E+004  1.11489979E-025
  2.28342400E+004  1.08748110E-025
  2.28345600E+004  1.05640035E-025
  2.28348800E+004  1.03101906E-025
  2.28352000E+004  1.00647319E-025
  2.28355200E+004  9.82867922E-026
  2.28358400E+004  9.60073202E-026
  2.28361600E+004  9.38213372E-026
  2.28364800E+004  9.17239939E-026
  2.28368000E+004  8.97176856E-026
  2.28371200E+004  8.78041214E-026
  2.28374400E+004  8.59837222E-026
  2.28377600E+004  8.39474184E-026
  2.28380800E+004  8.23467032E-026
  2.28384000E+004  8.08357149E-026
  2.28387200E+004  7.94142406E-026
  2.28390400E+004  7.80793883E-026
  2.28393600E+004  7.68359149E-026
  2.28396800E+004  7.54948807E-026
  2.28400000E+004  7.44453514E-026
  2.28403200E+004  7.34794591E-026
  2.28406400E+004  7.23842787E-026
  2.28409600E+004  7.16182396E-026
  2.28412800E+004  7.09183372E-026
  2.28416000E+004  7.02951442E-026
  2.28419200E+004  6.97472635E-026
  2.28422400E+004  6.92731738E-026
  2.28425600E+004  6.86565896E-026
  2.28428800E+004  6.83479387E-026
  2.28432000E+004  6.81055980E-026
  2.28435200E+004  6.79277152E-026
  2.28438400E+004  6.78149947E-026
  2.28441600E+004  6.74413850E-026
  2.28444800E+004  6.74789739E-026
  2.28448000E+004  6.75690263E-026
  2.28451200E+004  6.77092624E-026
  2.28454400E+004  6.78975483E-026
  2.28457600E+004  6.80977205E-026
  2.28460800E+004  6.83766564E-026
  2.28464000E+004  6.86945901E-026
  2.28467200E+004  6.90487684E-026
  2.28470400E+004  6.94352034E-026
  2.28473600E+004  6.98507581E-026
  2.28476800E+004  7.02918028E-026
  2.28480000E+004  7.07575849E-026
  2.28483200E+004  7.11211445E-026
  2.28486400E+004  7.16282582E-026
  2.28489600E+004  7.21437124E-026
  2.28492800E+004  7.26633053E-026
  2.28496000E+004  7.18953934E-026
  2.28499200E+004  7.25478859E-026
  2.28502400E+004  7.32172261E-026
  2.28505600E+004  7.42768799E-026
  2.28508800E+004  7.49107120E-026
  2.28512000E+004  7.55173205E-026
  2.28515200E+004  7.60940511E-026
  2.28518400E+004  7.66378816E-026
  2.28521600E+004  7.71458144E-026
  2.28524800E+004  7.76149944E-026
  2.28528000E+004  7.80425011E-026
  2.28531200E+004  7.84244232E-026
  2.28534400E+004  7.87553333E-026
  2.28537600E+004  7.90433677E-026
  2.28540800E+004  7.93077610E-026
  2.28544000E+004  7.94946314E-026
  2.28547200E+004  7.96271228E-026
  2.28550400E+004  7.99295260E-026
  2.28553600E+004  7.99627019E-026
  2.28556800E+004  7.99559914E-026
  2.28560000E+004  7.98947564E-026
  2.28563200E+004  7.97784977E-026
  2.28566400E+004  7.96081402E-026
  2.28569600E+004  7.93846860E-026
  2.28572800E+004  7.91092712E-026
  2.28576000E+004  7.87835807E-026
  2.28579200E+004  7.84064206E-026
  2.28582400E+004  7.79866977E-026
  2.28585600E+004  7.75234782E-026
  2.28588800E+004  7.70195946E-026
  2.28592000E+004  7.64784268E-026
  2.28595200E+004  7.59028584E-026
  2.28598400E+004  7.52970725E-026
  2.28601600E+004  7.46682773E-026
  2.28604800E+004  7.40135196E-026
  2.28608000E+004  7.33401734E-026
  2.28611200E+004  7.26524253E-026
  2.28614400E+004  7.19545227E-026
  2.28617600E+004  7.12396507E-026
  2.28620800E+004  7.04079138E-026
  2.28624000E+004  6.97198373E-026
  2.28627200E+004  6.90366441E-026
  2.28630400E+004  6.83633713E-026
  2.28633600E+004  6.77035238E-026
  2.28636800E+004  6.70608936E-026
  2.28640000E+004  6.63719352E-026
  2.28643200E+004  6.57749189E-026
  2.28646400E+004  6.52115226E-026
  2.28649600E+004  6.46518968E-026
  2.28652800E+004  6.41521363E-026
  2.28656000E+004  6.36859011E-026
  2.28659200E+004  6.32632745E-026
  2.28662400E+004  6.28702351E-026
  2.28665600E+004  6.25327707E-026
  2.28668800E+004  6.22651464E-026
  2.28672000E+004  6.20829244E-026
  2.28675200E+004  6.19001402E-026
  2.28678400E+004  6.17571554E-026
  2.28681600E+004  6.16537353E-026
  2.28684800E+004  6.15892157E-026
  2.28688000E+004  6.15623935E-026
  2.28691200E+004  6.15717190E-026
  2.28694400E+004  6.16154852E-026
  2.28697600E+004  6.16915183E-026
  2.28700800E+004  6.21828297E-026
  2.28704000E+004  6.23506039E-026
  2.28707200E+004  6.25584160E-026
  2.28710400E+004  6.27922526E-026
  2.28713600E+004  6.30493482E-026
  2.28716800E+004  6.33267629E-026
  2.28720000E+004  6.36207242E-026
  2.28723200E+004  6.44422326E-026
  2.28726400E+004  6.64142062E-026
  2.28729600E+004  6.69926610E-026
  2.28732800E+004  6.76011889E-026
  2.28736000E+004  6.82387608E-026
  2.28739200E+004  6.89047517E-026
  2.28742400E+004  6.95985429E-026
  2.28745600E+004  7.03198218E-026
  2.28748800E+004  7.10685690E-026
  2.28752000E+004  7.18450073E-026
  2.28755200E+004  7.28138993E-026
  2.28758400E+004  7.36667092E-026
  2.28761600E+004  7.45408624E-026
  2.28764800E+004  7.54614681E-026
  2.28768000E+004  7.64166925E-026
  2.28771200E+004  7.76552950E-026
  2.28774400E+004  7.87441980E-026
  2.28777600E+004  7.98544489E-026
  2.28780800E+004  8.10137435E-026
  2.28784000E+004  8.22258530E-026
  2.28787200E+004  8.34942728E-026
  2.28790400E+004  8.48228315E-026
  2.28793600E+004  8.62154907E-026
  2.28796800E+004  8.76763002E-026
  2.28800000E+004  8.92088838E-026
  2.28803200E+004  9.08183363E-026
  2.28806400E+004  9.22003746E-026
  2.28809600E+004  9.40248135E-026
  2.28812800E+004  9.59202702E-026
  2.28816000E+004  9.79047551E-026
  2.28819200E+004  9.98149810E-026
  2.28822400E+004  1.02074894E-025
  2.28825600E+004  1.04432226E-025
  2.28828800E+004  1.06891267E-025
  2.28832000E+004  1.09445164E-025
  2.28835200E+004  1.12113459E-025
  2.28838400E+004  1.14888673E-025
  2.28841600E+004  1.17776829E-025
  2.28844800E+004  1.20757074E-025
  2.28848000E+004  1.23857401E-025
  2.28851200E+004  1.27063862E-025
  2.28854400E+004  1.30374421E-025
  2.28857600E+004  1.33781294E-025
  2.28860800E+004  1.37291932E-025
  2.28864000E+004  1.40892093E-025
  2.28867200E+004  1.44717476E-025
  2.28870400E+004  1.48506921E-025
  2.28873600E+004  1.52372735E-025
  2.28876800E+004  1.56307064E-025
  2.28880000E+004  1.60320909E-025
  2.28883200E+004  1.64368782E-025
  2.28886400E+004  1.68462102E-025
  2.28889600E+004  1.72582734E-025
  2.28892800E+004  1.76722954E-025
  2.28896000E+004  1.80870988E-025
  2.28899200E+004  1.85014876E-025
  2.28902400E+004  1.89141183E-025
  2.28905600E+004  1.93237631E-025
  2.28908800E+004  1.97290319E-025
  2.28912000E+004  2.01272395E-025
  2.28915200E+004  2.05198675E-025
  2.28918400E+004  2.09038520E-025
  2.28921600E+004  2.12778896E-025
  2.28924800E+004  2.16407898E-025
  2.28928000E+004  2.19921779E-025
  2.28931200E+004  2.23282904E-025
  2.28934400E+004  2.26490417E-025
  2.28937600E+004  2.29531568E-025
  2.28940800E+004  2.32391497E-025
  2.28944000E+004  2.35066630E-025
  2.28947200E+004  2.37538051E-025
  2.28950400E+004  2.39797710E-025
  2.28953600E+004  2.41836066E-025
  2.28956800E+004  2.43644374E-025
  2.28960000E+004  2.45214497E-025
  2.28963200E+004  2.47787102E-025
  2.28966400E+004  2.49007349E-025
  2.28969600E+004  2.49986587E-025
  2.28972800E+004  2.50721773E-025
  2.28976000E+004  2.51211997E-025
  2.28979200E+004  2.51458149E-025
  2.28982400E+004  2.51455129E-025
  2.28985600E+004  2.51211752E-025
  2.28988800E+004  2.50727723E-025
  2.28992000E+004  2.50007225E-025
  2.28995200E+004  2.49055322E-025
  2.28998400E+004  2.47878033E-025
  2.29001600E+004  2.46482597E-025
  2.29004800E+004  2.44879518E-025
  2.29008000E+004  2.42605186E-025
  2.29011200E+004  2.40656784E-025
  2.29014400E+004  2.38615200E-025
  2.29017600E+004  2.36317768E-025
  2.29020800E+004  2.33859432E-025
  2.29024000E+004  2.34414618E-025
  2.29027200E+004  2.32042084E-025
  2.29030400E+004  2.29586149E-025
  2.29033600E+004  2.27063014E-025
  2.29036800E+004  2.24490332E-025
  2.29040000E+004  2.21885713E-025
  2.29043200E+004  2.19241007E-025
  2.29046400E+004  2.17429122E-025
  2.29049600E+004  2.14931304E-025
  2.29052800E+004  2.12278243E-025
  2.29056000E+004  2.09918059E-025
  2.29059200E+004  2.07643133E-025
  2.29062400E+004  2.05467894E-025
  2.29065600E+004  2.04632013E-025
  2.29068800E+004  2.02855081E-025
  2.29072000E+004  2.01246191E-025
  2.29075200E+004  1.99823438E-025
  2.29078400E+004  1.98602431E-025
  2.29081600E+004  1.97603608E-025
  2.29084800E+004  1.96835368E-025
  2.29088000E+004  1.96315621E-025
  2.29091200E+004  1.96058075E-025
  2.29094400E+004  1.96075376E-025
  2.29097600E+004  1.96379542E-025
  2.29100800E+004  1.96980919E-025
  2.29104000E+004  1.97886308E-025
  2.29107200E+004  1.99110848E-025
  2.29110400E+004  2.00658049E-025
  2.29113600E+004  2.02533882E-025
  2.29116800E+004  2.04743021E-025
  2.29120000E+004  2.07288802E-025
  2.29123200E+004  2.10173275E-025
  2.29126400E+004  2.13404380E-025
  2.29129600E+004  2.16967117E-025
  2.29132800E+004  2.20865910E-025
  2.29136000E+004  2.25096963E-025
  2.29139200E+004  2.29654988E-025
  2.29142400E+004  2.34533177E-025
  2.29145600E+004  2.39723798E-025
  2.29148800E+004  2.45216083E-025
  2.29152000E+004  2.51012015E-025
  2.29155200E+004  2.57074664E-025
  2.29158400E+004  2.63401268E-025
  2.29161600E+004  2.69969089E-025
  2.29164800E+004  2.76775955E-025
  2.29168000E+004  2.83599211E-025
  2.29171200E+004  2.90832716E-025
  2.29174400E+004  2.98236128E-025
  2.29177600E+004  3.05746604E-025
  2.29180800E+004  3.13426833E-025
  2.29184000E+004  3.21207081E-025
  2.29187200E+004  3.29062055E-025
  2.29190400E+004  3.36965641E-025
  2.29193600E+004  3.44890925E-025
  2.29196800E+004  3.52810306E-025
  2.29200000E+004  3.60696804E-025
  2.29203200E+004  3.68195745E-025
  2.29206400E+004  3.75961433E-025
  2.29209600E+004  3.83602846E-025
  2.29212800E+004  3.91091136E-025
  2.29216000E+004  3.98397304E-025
  2.29219200E+004  4.05492679E-025
  2.29222400E+004  4.12348699E-025
  2.29225600E+004  4.18919186E-025
  2.29228800E+004  4.23455130E-025
  2.29232000E+004  4.29637143E-025
  2.29235200E+004  4.35437577E-025
  2.29238400E+004  4.40849898E-025
  2.29241600E+004  4.45852092E-025
  2.29244800E+004  4.50423350E-025
  2.29248000E+004  4.54544298E-025
  2.29251200E+004  4.58196731E-025
  2.29254400E+004  4.61364287E-025
  2.29257600E+004  4.63881193E-025
  2.29260800E+004  4.66052524E-025
  2.29264000E+004  4.67698974E-025
  2.29267200E+004  4.68809785E-025
  2.29270400E+004  4.69379876E-025
  2.29273600E+004  4.69197057E-025
  2.29276800E+004  4.68671496E-025
  2.29280000E+004  4.67617861E-025
  2.29283200E+004  4.66013379E-025
  2.29286400E+004  4.63860228E-025
  2.29289600E+004  4.61164607E-025
  2.29292800E+004  4.57934133E-025
  2.29296000E+004  4.54178439E-025
  2.29299200E+004  4.49909819E-025
  2.29302400E+004  4.45140410E-025
  2.29305600E+004  4.39886132E-025
  2.29308800E+004  4.34193580E-025
  2.29312000E+004  4.28027000E-025
  2.29315200E+004  4.21417088E-025
  2.29318400E+004  4.14416426E-025
  2.29321600E+004  4.07031057E-025
  2.29324800E+004  3.99003446E-025
  2.29328000E+004  3.90981642E-025
  2.29331200E+004  3.82620652E-025
  2.29334400E+004  3.73975383E-025
  2.29337600E+004  3.65070889E-025
  2.29340800E+004  3.55937419E-025
  2.29344000E+004  3.46596975E-025
  2.29347200E+004  3.37095939E-025
  2.29350400E+004  3.27441620E-025
  2.29353600E+004  3.17891400E-025
  2.29356800E+004  3.08054907E-025
  2.29360000E+004  2.98158032E-025
  2.29363200E+004  2.88224889E-025
  2.29366400E+004  2.78287296E-025
  2.29369600E+004  2.68636823E-025
  2.29372800E+004  2.58670474E-025
  2.29376000E+004  2.48907295E-025
  2.29379200E+004  2.39608510E-025
  2.29382400E+004  2.30092347E-025
  2.29385600E+004  2.20696332E-025
  2.29388800E+004  2.11473214E-025
  2.29392000E+004  2.02430133E-025
  2.29395200E+004  1.93581937E-025
  2.29398400E+004  1.84940509E-025
  2.29401600E+004  1.76522260E-025
  2.29404800E+004  1.68765594E-025
  2.29408000E+004  1.60881593E-025
  2.29411200E+004  1.53261404E-025
  2.29414400E+004  1.45914242E-025
  2.29417600E+004  1.38847620E-025
  2.29420800E+004  1.32070476E-025
  2.29424000E+004  1.25587581E-025
  2.29427200E+004  1.19403699E-025
  2.29430400E+004  1.13507355E-025
  2.29433600E+004  1.07932027E-025
  2.29436800E+004  1.02662629E-025
  2.29440000E+004  9.92709964E-026
  2.29443200E+004  9.47973381E-026
  2.29446400E+004  9.06444103E-026
  2.29449600E+004  8.68167175E-026
  2.29452800E+004  8.33091934E-026
  2.29456000E+004  8.01202648E-026
  2.29459200E+004  7.72473121E-026
  2.29462400E+004  7.46870969E-026
  2.29465600E+004  7.12585788E-026
  2.29468800E+004  6.94376390E-026
  2.29472000E+004  6.79050982E-026
  2.29475200E+004  6.66570430E-026
  2.29478400E+004  6.56891683E-026
  2.29481600E+004  6.49952760E-026
  2.29484800E+004  6.46045807E-026
  2.29488000E+004  6.44515314E-026
  2.29491200E+004  6.45586895E-026
  2.29494400E+004  6.49202851E-026
  2.29497600E+004  6.55298393E-026
  2.29500800E+004  6.63811509E-026
  2.29504000E+004  6.74680029E-026
  2.29507200E+004  6.87807808E-026
  2.29510400E+004  7.03178137E-026
  2.29513600E+004  7.20732576E-026
  2.29516800E+004  7.40321083E-026
  2.29520000E+004  7.61088753E-026
  2.29523200E+004  7.84673946E-026
  2.29526400E+004  7.80221400E-026
  2.29529600E+004  8.10553790E-026
  2.29532800E+004  8.42488204E-026
  2.29536000E+004  8.76758507E-026
  2.29539200E+004  9.11138614E-026
  2.29542400E+004  9.46748265E-026
  2.29545600E+004  9.83401758E-026
  2.29548800E+004  1.01424792E-025
  2.29552000E+004  1.05358569E-025
  2.29555200E+004  1.09387783E-025
  2.29558400E+004  1.13470853E-025
  2.29561600E+004  1.17614594E-025
  2.29564800E+004  1.21808091E-025
  2.29568000E+004  1.24984984E-025
  2.29571200E+004  1.29366769E-025
  2.29574400E+004  1.33759371E-025
  2.29577600E+004  1.38151847E-025
  2.29580800E+004  1.42533888E-025
  2.29584000E+004  1.46896344E-025
  2.29587200E+004  1.51499409E-025
  2.29590400E+004  1.55820967E-025
  2.29593600E+004  1.60092408E-025
  2.29596800E+004  1.64302646E-025
  2.29600000E+004  1.68440513E-025
  2.29603200E+004  1.72494806E-025
  2.29606400E+004  1.76604578E-025
  2.29609600E+004  1.80475838E-025
  2.29612800E+004  1.84232034E-025
  2.29616000E+004  1.87862516E-025
  2.29619200E+004  1.91356879E-025
  2.29622400E+004  1.94705227E-025
  2.29625600E+004  1.97897344E-025
  2.29628800E+004  2.00918351E-025
  2.29632000E+004  2.03770957E-025
  2.29635200E+004  2.06441757E-025
  2.29638400E+004  2.08922128E-025
  2.29641600E+004  2.11204866E-025
  2.29644800E+004  2.13283555E-025
  2.29648000E+004  2.15151800E-025
  2.29651200E+004  2.16805159E-025
  2.29654400E+004  2.18239355E-025
  2.29657600E+004  2.19438214E-025
  2.29660800E+004  2.20424102E-025
  2.29664000E+004  2.21181551E-025
  2.29667200E+004  2.21709568E-025
  2.29670400E+004  2.22007784E-025
  2.29673600E+004  2.22076669E-025
  2.29676800E+004  2.21917517E-025
  2.29680000E+004  2.21532440E-025
  2.29683200E+004  2.20924350E-025
  2.29686400E+004  2.20096942E-025
  2.29689600E+004  2.19070038E-025
  2.29692800E+004  2.17820185E-025
  2.29696000E+004  2.16366832E-025
  2.29699200E+004  2.14716030E-025
  2.29702400E+004  2.12874299E-025
  2.29705600E+004  2.10851470E-025
  2.29708800E+004  2.08654663E-025
  2.29712000E+004  2.07020276E-025
  2.29715200E+004  2.04586936E-025
  2.29718400E+004  2.02015666E-025
  2.29721600E+004  1.99316663E-025
  2.29724800E+004  1.96540029E-025
  2.29728000E+004  1.93622870E-025
  2.29731200E+004  1.90611414E-025
  2.29734400E+004  1.87501452E-025
  2.29737600E+004  1.84336853E-025
  2.29740800E+004  1.81111620E-025
  2.29744000E+004  1.78552726E-025
  2.29747200E+004  1.75323589E-025
  2.29750400E+004  1.72075493E-025
  2.29753600E+004  1.68820022E-025
  2.29756800E+004  1.65568223E-025
  2.29760000E+004  1.62330963E-025
  2.29763200E+004  1.59118799E-025
  2.29766400E+004  1.55941466E-025
  2.29769600E+004  1.52809681E-025
  2.29772800E+004  1.49732329E-025
  2.29776000E+004  1.46718329E-025
  2.29779200E+004  1.43772311E-025
  2.29782400E+004  1.40910341E-025
  2.29785600E+004  1.38134786E-025
  2.29788800E+004  1.35454190E-025
  2.29792000E+004  1.32873823E-025
  2.29795200E+004  1.30399742E-025
  2.29798400E+004  1.28039060E-025
  2.29801600E+004  1.25792259E-025
  2.29804800E+004  1.23666527E-025
  2.29808000E+004  1.21664777E-025
  2.29811200E+004  1.19757027E-025
  2.29814400E+004  1.18015345E-025
  2.29817600E+004  1.16404813E-025
  2.29820800E+004  1.14926631E-025
  2.29824000E+004  1.13582190E-025
  2.29827200E+004  1.12372087E-025
  2.29830400E+004  1.11267685E-025
  2.29833600E+004  1.10327054E-025
  2.29836800E+004  1.09517903E-025
  2.29840000E+004  1.08839259E-025
  2.29843200E+004  1.08288598E-025
  2.29846400E+004  1.07863756E-025
  2.29849600E+004  1.07553717E-025
  2.29852800E+004  1.07371893E-025
  2.29856000E+004  1.07092588E-025
  2.29859200E+004  1.07160224E-025
  2.29862400E+004  1.07332422E-025
  2.29865600E+004  1.07604421E-025
  2.29868800E+004  1.07971055E-025
  2.29872000E+004  1.08211908E-025
  2.29875200E+004  1.08776103E-025
  2.29878400E+004  1.09415165E-025
  2.29881600E+004  1.09795630E-025
  2.29884800E+004  1.10599890E-025
  2.29888000E+004  1.11456598E-025
  2.29891200E+004  1.12358107E-025
  2.29894400E+004  1.13297606E-025
  2.29897600E+004  1.14269248E-025
  2.29900800E+004  1.15262715E-025
  2.29904000E+004  1.16271763E-025
  2.29907200E+004  1.17288512E-025
  2.29910400E+004  1.17949167E-025
  2.29913600E+004  1.19002877E-025
  2.29916800E+004  1.20036649E-025
  2.29920000E+004  1.21043246E-025
  2.29923200E+004  1.22015064E-025
  2.29926400E+004  1.22944402E-025
  2.29929600E+004  1.23823501E-025
  2.29932800E+004  1.24646109E-025
  2.29936000E+004  1.25404671E-025
  2.29939200E+004  1.26103216E-025
  2.29942400E+004  1.26714779E-025
  2.29945600E+004  1.25855254E-025
  2.29948800E+004  1.26442921E-025
  2.29952000E+004  1.26929145E-025
  2.29955200E+004  1.27302817E-025
  2.29958400E+004  1.27553106E-025
  2.29961600E+004  1.27915746E-025
  2.29964800E+004  1.27950851E-025
  2.29968000E+004  1.27864104E-025
  2.29971200E+004  1.27653803E-025
  2.29974400E+004  1.27668521E-025
  2.29977600E+004  1.27250683E-025
  2.29980800E+004  1.26710788E-025
  2.29984000E+004  1.26050917E-025
  2.29987200E+004  1.25243922E-025
  2.29990400E+004  1.24352246E-025
  2.29993600E+004  1.23346268E-025
  2.29996800E+004  1.22229170E-025
  2.30000000E+004  1.21004901E-025
  2.30003200E+004  1.19677481E-025
  2.30006400E+004  1.18251536E-025
  2.30009600E+004  1.16738352E-025
  2.30012800E+004  1.15132566E-025
  2.30016000E+004  1.13445054E-025
  2.30019200E+004  1.11679564E-025
  2.30022400E+004  1.09854269E-025
  2.30025600E+004  1.07963398E-025
  2.30028800E+004  1.06018621E-025
  2.30032000E+004  1.04027454E-025
  2.30035200E+004  1.01975861E-025
  2.30038400E+004  9.99173680E-026
  2.30041600E+004  9.77252478E-026
  2.30044800E+004  9.56435989E-026
  2.30048000E+004  9.35446165E-026
  2.30051200E+004  9.14507134E-026
  2.30054400E+004  8.93636954E-026
  2.30057600E+004  8.72740441E-026
  2.30060800E+004  8.52577818E-026
  2.30064000E+004  8.32414815E-026
  2.30067200E+004  8.12615080E-026
  2.30070400E+004  7.93230361E-026
  2.30073600E+004  7.74328999E-026
  2.30076800E+004  7.55982198E-026
  2.30080000E+004  7.38216116E-026
  2.30083200E+004  7.21090341E-026
  2.30086400E+004  7.04647775E-026
  2.30089600E+004  6.86663002E-026
  2.30092800E+004  6.71971788E-026
  2.30096000E+004  6.58038813E-026
  2.30099200E+004  6.44888394E-026
  2.30102400E+004  6.32539346E-026
  2.30105600E+004  6.21011524E-026
  2.30108800E+004  6.14357238E-026
  2.30112000E+004  6.05263810E-026
  2.30115200E+004  5.97042457E-026
  2.30118400E+004  5.89692634E-026
  2.30121600E+004  5.84353695E-026
  2.30124800E+004  5.96985329E-026
  2.30128000E+004  5.94442903E-026
  2.30131200E+004  5.92953967E-026
  2.30134400E+004  5.92501629E-026
  2.30137600E+004  5.93085004E-026
  2.30140800E+004  5.94701177E-026
  2.30144000E+004  5.97327584E-026
  2.30147200E+004  6.00970528E-026
  2.30150400E+004  6.05591382E-026
  2.30153600E+004  6.11185453E-026
  2.30156800E+004  6.17739960E-026
  2.30160000E+004  6.25233209E-026
  2.30163200E+004  6.34296383E-026
  2.30166400E+004  6.43705524E-026
  2.30169600E+004  6.54052179E-026
  2.30172800E+004  6.65253703E-026
  2.30176000E+004  6.77327788E-026
  2.30179200E+004  6.90260745E-026
  2.30182400E+004  7.04040007E-026
  2.30185600E+004  7.18653004E-026
  2.30188800E+004  7.34088917E-026
  2.30192000E+004  7.50193110E-026
  2.30195200E+004  7.67258187E-026
  2.30198400E+004  7.85606117E-026
  2.30201600E+004  8.04311406E-026
  2.30204800E+004  8.23799828E-026
  2.30208000E+004  8.44065579E-026
  2.30211200E+004  8.66228083E-026
  2.30214400E+004  8.81281342E-026
  2.30217600E+004  9.04716598E-026
  2.30220800E+004  9.28844781E-026
  2.30224000E+004  9.53666842E-026
  2.30227200E+004  9.78865877E-026
  2.30230400E+004  1.00514184E-025
  2.30233600E+004  1.03205817E-025
  2.30236800E+004  1.05963746E-025
  2.30240000E+004  1.08786732E-025
  2.30243200E+004  1.11695490E-025
  2.30246400E+004  1.14645806E-025
  2.30249600E+004  1.17010323E-025
  2.30252800E+004  1.20145440E-025
  2.30256000E+004  1.23326967E-025
  2.30259200E+004  1.26551707E-025
  2.30262400E+004  1.29815924E-025
  2.30265600E+004  1.33115326E-025
  2.30268800E+004  1.36445087E-025
  2.30272000E+004  1.39799787E-025
  2.30275200E+004  1.43173453E-025
  2.30278400E+004  1.46559541E-025
  2.30281600E+004  1.49950959E-025
  2.30284800E+004  1.53340002E-025
  2.30288000E+004  1.56718700E-025
  2.30291200E+004  1.60078332E-025
  2.30294400E+004  1.63409637E-025
  2.30297600E+004  1.66703446E-025
  2.30300800E+004  1.69974973E-025
  2.30304000E+004  1.73166874E-025
  2.30307200E+004  1.76318583E-025
  2.30310400E+004  1.79367278E-025
  2.30313600E+004  1.82358339E-025
  2.30316800E+004  1.85221752E-025
  2.30320000E+004  1.88604451E-025
  2.30323200E+004  1.91309741E-025
  2.30326400E+004  1.93890606E-025
  2.30329600E+004  1.96336768E-025
  2.30332800E+004  1.98639553E-025
  2.30336000E+004  2.00798613E-025
  2.30339200E+004  2.02839680E-025
  2.30342400E+004  2.04665089E-025
  2.30345600E+004  2.06313595E-025
  2.30348800E+004  2.07799125E-025
  2.30352000E+004  2.09076296E-025
  2.30355200E+004  2.10158409E-025
  2.30358400E+004  2.11041100E-025
  2.30361600E+004  2.11719881E-025
  2.30364800E+004  2.12192280E-025
  2.30368000E+004  2.12456352E-025
  2.30371200E+004  2.12511097E-025
  2.30374400E+004  2.12356471E-025
  2.30377600E+004  2.11984915E-025
  2.30380800E+004  2.11416254E-025
  2.30384000E+004  2.10643154E-025
  2.30387200E+004  2.09670632E-025
  2.30390400E+004  2.08502588E-025
  2.30393600E+004  2.07144970E-025
  2.30396800E+004  2.05620929E-025
  2.30400000E+004  2.03902404E-025
  2.30403200E+004  2.02019725E-025
  2.30406400E+004  2.03672102E-025
  2.30409600E+004  2.01908918E-025
  2.30412800E+004  2.00064430E-025
  2.30416000E+004  1.98129753E-025
  2.30419200E+004  1.96126779E-025
  2.30422400E+004  1.94070636E-025
  2.30425600E+004  1.91976845E-025
  2.30428800E+004  1.89879158E-025
  2.30432000E+004  1.87760156E-025
  2.30435200E+004  1.85652192E-025
  2.30438400E+004  1.83571732E-025
  2.30441600E+004  1.81525307E-025
  2.30444800E+004  1.79551316E-025
  2.30448000E+004  1.77653035E-025
  2.30451200E+004  1.75952647E-025
  2.30454400E+004  1.74274213E-025
  2.30457600E+004  1.72714722E-025
  2.30460800E+004  1.71291372E-025
  2.30464000E+004  1.69822477E-025
  2.30467200E+004  1.68748252E-025
  2.30470400E+004  1.67852219E-025
  2.30473600E+004  1.67146826E-025
  2.30476800E+004  1.66322592E-025
  2.30480000E+004  1.66064674E-025
  2.30483200E+004  1.66239554E-025
  2.30486400E+004  1.66776659E-025
  2.30489600E+004  1.67265832E-025
  2.30492800E+004  1.68007405E-025
  2.30496000E+004  1.69000408E-025
  2.30499200E+004  1.70251184E-025
  2.30502400E+004  1.71762995E-025
  2.30505600E+004  1.73538819E-025
  2.30508800E+004  1.75579461E-025
  2.30512000E+004  1.77888009E-025
  2.30515200E+004  1.80451198E-025
  2.30518400E+004  1.83280143E-025
  2.30521600E+004  1.86364816E-025
  2.30524800E+004  1.89695275E-025
  2.30528000E+004  1.93322355E-025
  2.30531200E+004  1.97142829E-025
  2.30534400E+004  2.01189764E-025
  2.30537600E+004  2.05453213E-025
  2.30540800E+004  2.09921657E-025
  2.30544000E+004  2.14582441E-025
  2.30547200E+004  2.19418762E-025
  2.30550400E+004  2.24422288E-025
  2.30553600E+004  2.29573819E-025
  2.30556800E+004  2.34857046E-025
  2.30560000E+004  2.40253631E-025
  2.30563200E+004  2.45719734E-025
  2.30566400E+004  2.51290664E-025
  2.30569600E+004  2.56917320E-025
  2.30572800E+004  2.62580582E-025
  2.30576000E+004  2.68258946E-025
  2.30579200E+004  2.73929083E-025
  2.30582400E+004  2.79573167E-025
  2.30585600E+004  2.85167486E-025
  2.30588800E+004  2.90690101E-025
  2.30592000E+004  2.96104976E-025
  2.30595200E+004  3.01599818E-025
  2.30598400E+004  3.06798365E-025
  2.30601600E+004  3.11840196E-025
  2.30604800E+004  3.16704448E-025
  2.30608000E+004  3.21384372E-025
  2.30611200E+004  3.25317223E-025
  2.30614400E+004  3.29585907E-025
  2.30617600E+004  3.33594521E-025
  2.30620800E+004  3.37415336E-025
  2.30624000E+004  3.40759748E-025
  2.30627200E+004  3.42384531E-025
  2.30630400E+004  3.45379638E-025
  2.30633600E+004  3.48024339E-025
  2.30636800E+004  3.50309906E-025
  2.30640000E+004  3.52227160E-025
  2.30643200E+004  3.53790202E-025
  2.30646400E+004  3.54952936E-025
  2.30649600E+004  3.55728429E-025
  2.30652800E+004  3.56116595E-025
  2.30656000E+004  3.56126687E-025
  2.30659200E+004  3.55735001E-025
  2.30662400E+004  3.54954014E-025
  2.30665600E+004  3.53731167E-025
  2.30668800E+004  3.52187295E-025
  2.30672000E+004  3.50262976E-025
  2.30675200E+004  3.47971874E-025
  2.30678400E+004  3.45318919E-025
  2.30681600E+004  3.42313802E-025
  2.30684800E+004  3.38967445E-025
  2.30688000E+004  3.35291903E-025
  2.30691200E+004  3.31300920E-025
  2.30694400E+004  3.27007670E-025
  2.30697600E+004  3.22427680E-025
  2.30700800E+004  3.17576953E-025
  2.30704000E+004  3.12431990E-025
  2.30707200E+004  3.07095411E-025
  2.30710400E+004  3.01539421E-025
  2.30713600E+004  2.95956624E-025
  2.30716800E+004  2.90060756E-025
  2.30720000E+004  2.84003461E-025
  2.30723200E+004  2.77804059E-025
  2.30726400E+004  2.71481915E-025
  2.30729600E+004  2.65063268E-025
  2.30732800E+004  2.58583292E-025
  2.30736000E+004  2.52013821E-025
  2.30739200E+004  2.45397808E-025
  2.30742400E+004  2.38906220E-025
  2.30745600E+004  2.32250252E-025
  2.30748800E+004  2.26039279E-025
  2.30752000E+004  2.19484918E-025
  2.30755200E+004  2.12975789E-025
  2.30758400E+004  2.06527428E-025
  2.30761600E+004  2.00154601E-025
  2.30764800E+004  1.93871260E-025
  2.30768000E+004  1.87690515E-025
  2.30771200E+004  1.81624605E-025
  2.30774400E+004  1.75684880E-025
  2.30777600E+004  1.69883277E-025
  2.30780800E+004  1.64226517E-025
  2.30784000E+004  1.58724554E-025
  2.30787200E+004  1.53385100E-025
  2.30790400E+004  1.48214959E-025
  2.30793600E+004  1.43220045E-025
  2.30796800E+004  1.38405401E-025
  2.30800000E+004  1.33775218E-025
  2.30803200E+004  1.31022764E-025
  2.30806400E+004  1.26973873E-025
  2.30809600E+004  1.23137353E-025
  2.30812800E+004  1.19490506E-025
  2.30816000E+004  1.16061279E-025
  2.30819200E+004  1.12881554E-025
  2.30822400E+004  1.09320862E-025
  2.30825600E+004  1.06644314E-025
  2.30828800E+004  1.04181725E-025
  2.30832000E+004  1.01933327E-025
  2.30835200E+004  9.98987134E-026
  2.30838400E+004  9.80690609E-026
  2.30841600E+004  9.64157019E-026
  2.30844800E+004  9.50224897E-026
  2.30848000E+004  9.38377875E-026
  2.30851200E+004  9.28401432E-026
  2.30854400E+004  9.20679822E-026
  2.30857600E+004  9.14971320E-026
  2.30860800E+004  9.11245409E-026
  2.30864000E+004  9.09501077E-026
  2.30867200E+004  9.09658872E-026
  2.30870400E+004  9.11702986E-026
  2.30873600E+004  9.15597053E-026
  2.30876800E+004  9.21301111E-026
  2.30880000E+004  9.34727171E-026
  2.30883200E+004  9.44617799E-026
  2.30886400E+004  9.56257535E-026
  2.30889600E+004  9.69602742E-026
  2.30892800E+004  9.84608346E-026
  2.30896000E+004  1.00122709E-025
  2.30899200E+004  1.01925715E-025
  2.30902400E+004  1.03896735E-025
  2.30905600E+004  1.06013316E-025
  2.30908800E+004  1.05051461E-025
  2.30912000E+004  1.08092651E-025
  2.30915200E+004  1.11240792E-025
  2.30918400E+004  1.14240948E-025
  2.30921600E+004  1.17347549E-025
  2.30924800E+004  1.20750876E-025
  2.30928000E+004  1.24046551E-025
  2.30931200E+004  1.27425145E-025
  2.30934400E+004  1.31356923E-025
  2.30937600E+004  1.34944438E-025
  2.30940800E+004  1.38911101E-025
  2.30944000E+004  1.44163027E-025
  2.30947200E+004  1.48161922E-025
  2.30950400E+004  1.52235017E-025
  2.30953600E+004  1.56277329E-025
  2.30956800E+004  1.60483582E-025
  2.30960000E+004  1.64762610E-025
  2.30963200E+004  1.69094357E-025
  2.30966400E+004  1.73473290E-025
  2.30969600E+004  1.77916641E-025
  2.30972800E+004  1.82375681E-025
  2.30976000E+004  1.87892552E-025
  2.30979200E+004  1.92525923E-025
  2.30982400E+004  1.97190353E-025
  2.30985600E+004  2.01881322E-025
  2.30988800E+004  2.06108080E-025
  2.30992000E+004  2.10890187E-025
  2.30995200E+004  2.15676751E-025
  2.30998400E+004  2.20472097E-025
  2.31001600E+004  2.25265916E-025
  2.31004800E+004  2.30060415E-025
  2.31008000E+004  2.34849533E-025
  2.31011200E+004  2.39630475E-025
  2.31014400E+004  2.44397270E-025
  2.31017600E+004  2.49154176E-025
  2.31020800E+004  2.53895290E-025
  2.31024000E+004  2.58618677E-025
  2.31027200E+004  2.63321971E-025
  2.31030400E+004  2.67963429E-025
  2.31033600E+004  2.72625861E-025
  2.31036800E+004  2.77326959E-025
  2.31040000E+004  2.81950179E-025
  2.31043200E+004  2.86540805E-025
  2.31046400E+004  2.91120199E-025
  2.31049600E+004  2.95656104E-025
  2.31052800E+004  3.00158017E-025
  2.31056000E+004  3.04626665E-025
  2.31059200E+004  3.09059896E-025
  2.31062400E+004  3.13456602E-025
  2.31065600E+004  3.17812594E-025
  2.31068800E+004  3.22128647E-025
  2.31072000E+004  3.26436293E-025
  2.31075200E+004  3.30664803E-025
  2.31078400E+004  3.34842045E-025
  2.31081600E+004  3.38964708E-025
  2.31084800E+004  3.43028599E-025
  2.31088000E+004  3.47027973E-025
  2.31091200E+004  3.50957778E-025
  2.31094400E+004  3.54811641E-025
  2.31097600E+004  3.58412052E-025
  2.31100800E+004  3.62113554E-025
  2.31104000E+004  3.65716647E-025
  2.31107200E+004  3.69217951E-025
  2.31110400E+004  3.72589232E-025
  2.31113600E+004  3.75849449E-025
  2.31116800E+004  3.78976440E-025
  2.31120000E+004  3.81960390E-025
  2.31123200E+004  3.84793255E-025
  2.31126400E+004  3.87381930E-025
  2.31129600E+004  3.89883128E-025
  2.31132800E+004  3.92207033E-025
  2.31136000E+004  3.94325680E-025
  2.31139200E+004  3.96236136E-025
  2.31142400E+004  3.97929040E-025
  2.31145600E+004  3.99370308E-025
  2.31148800E+004  4.00596172E-025
  2.31152000E+004  4.01567256E-025
  2.31155200E+004  4.02276767E-025
  2.31158400E+004  4.02703663E-025
  2.31161600E+004  4.02862658E-025
  2.31164800E+004  4.02752578E-025
  2.31168000E+004  4.02328191E-025
  2.31171200E+004  4.01600478E-025
  2.31174400E+004  4.00563397E-025
  2.31177600E+004  3.99211756E-025
  2.31180800E+004  3.97541432E-025
  2.31184000E+004  3.95549345E-025
  2.31187200E+004  3.93238127E-025
  2.31190400E+004  3.90598302E-025
  2.31193600E+004  3.87634985E-025
  2.31196800E+004  3.84348650E-025
  2.31200000E+004  3.80742558E-025
  2.31203200E+004  3.76820732E-025
  2.31206400E+004  3.72585216E-025
  2.31209600E+004  3.68049223E-025
  2.31212800E+004  3.63216829E-025
  2.31216000E+004  3.57858533E-025
  2.31219200E+004  3.52486410E-025
  2.31222400E+004  3.46845201E-025
  2.31225600E+004  3.40947148E-025
  2.31228800E+004  3.34805431E-025
  2.31232000E+004  3.28422772E-025
  2.31235200E+004  3.21837890E-025
  2.31238400E+004  3.15026036E-025
  2.31241600E+004  3.08061739E-025
  2.31244800E+004  3.00794118E-025
  2.31248000E+004  2.93542556E-025
  2.31251200E+004  2.85747713E-025
  2.31254400E+004  2.78277592E-025
  2.31257600E+004  2.70949807E-025
  2.31260800E+004  2.63324362E-025
  2.31264000E+004  2.55637715E-025
  2.31267200E+004  2.47908410E-025
  2.31270400E+004  2.40159960E-025
  2.31273600E+004  2.32400592E-025
  2.31276800E+004  2.24652574E-025
  2.31280000E+004  2.17134989E-025
  2.31283200E+004  2.09484067E-025
  2.31286400E+004  2.01896794E-025
  2.31289600E+004  1.94388527E-025
  2.31292800E+004  1.86974084E-025
  2.31296000E+004  1.79773144E-025
  2.31299200E+004  1.72600187E-025
  2.31302400E+004  1.65561890E-025
  2.31305600E+004  1.58670073E-025
  2.31308800E+004  1.50411203E-025
  2.31312000E+004  1.44007293E-025
  2.31315200E+004  1.37763538E-025
  2.31318400E+004  1.31689292E-025
  2.31321600E+004  1.25792837E-025
  2.31324800E+004  1.20081647E-025
  2.31328000E+004  1.14562100E-025
  2.31331200E+004  1.09239536E-025
  2.31334400E+004  1.04655076E-025
  2.31337600E+004  9.98019295E-026
  2.31340800E+004  9.51630415E-026
  2.31344000E+004  9.07414794E-026
  2.31347200E+004  8.65374996E-026
  2.31350400E+004  8.25859224E-026
  2.31353600E+004  7.88240938E-026
  2.31356800E+004  7.52814082E-026
  2.31360000E+004  7.19568402E-026
  2.31363200E+004  6.88704098E-026
  2.31366400E+004  6.60099083E-026
  2.31369600E+004  6.33345800E-026
  2.31372800E+004  6.08684423E-026
  2.31376000E+004  5.86079777E-026
  2.31379200E+004  5.65493881E-026
  2.31382400E+004  5.41271399E-026
  2.31385600E+004  5.25191444E-026
  2.31388800E+004  5.13785953E-026
  2.31392000E+004  5.07488226E-026
  2.31395200E+004  4.97800154E-026
  2.31398400E+004  4.89902229E-026
  2.31401600E+004  4.83751215E-026
  2.31404800E+004  4.79548105E-026
  2.31408000E+004  4.76784897E-026
  2.31411200E+004  4.75701178E-026
  2.31414400E+004  4.76704285E-026
  2.31417600E+004  4.76621609E-026
  2.31420800E+004  4.80987621E-026
  2.31424000E+004  4.86644170E-026
  2.31427200E+004  4.91932611E-026
  2.31430400E+004  5.00622348E-026
  2.31433600E+004  5.25766478E-026
  2.31436800E+004  5.53207610E-026
  2.31440000E+004  5.70559756E-026
  2.31443200E+004  5.89148623E-026
  2.31446400E+004  5.92234331E-026
  2.31449600E+004  6.15673022E-026
  2.31452800E+004  6.40962281E-026
  2.31456000E+004  6.67161330E-026
  2.31459200E+004  6.94739408E-026
  2.31462400E+004  7.23711624E-026
  2.31465600E+004  7.54100306E-026
  2.31468800E+004  7.85908455E-026
  2.31472000E+004  8.18961812E-026
  2.31475200E+004  8.53687389E-026
  2.31478400E+004  8.81080075E-026
  2.31481600E+004  9.19697537E-026
  2.31484800E+004  9.59871599E-026
  2.31488000E+004  1.00133432E-025
  2.31491200E+004  1.04424229E-025
  2.31494400E+004  1.08860958E-025
  2.31497600E+004  1.13444943E-025
  2.31500800E+004  1.18177166E-025
  2.31504000E+004  1.23058521E-025
  2.31507200E+004  1.28089422E-025
  2.31510400E+004  1.33269758E-025
  2.31513600E+004  1.38773015E-025
  2.31516800E+004  1.44271021E-025
  2.31520000E+004  1.49918080E-025
  2.31523200E+004  1.55712521E-025
  2.31526400E+004  1.61652121E-025
  2.31529600E+004  1.67733886E-025
  2.31532800E+004  1.73954925E-025
  2.31536000E+004  1.80310605E-025
  2.31539200E+004  1.86735088E-025
  2.31542400E+004  1.93346627E-025
  2.31545600E+004  2.00081186E-025
  2.31548800E+004  2.07081945E-025
  2.31552000E+004  2.14048972E-025
  2.31555200E+004  2.21113977E-025
  2.31558400E+004  2.28386661E-025
  2.31561600E+004  2.35627974E-025
  2.31564800E+004  2.42935362E-025
  2.31568000E+004  2.50297054E-025
  2.31571200E+004  2.57700331E-025
  2.31574400E+004  2.65131627E-025
  2.31577600E+004  2.72547963E-025
  2.31580800E+004  2.79995052E-025
  2.31584000E+004  2.87424735E-025
  2.31587200E+004  2.94819683E-025
  2.31590400E+004  3.02163560E-025
  2.31593600E+004  3.09437920E-025
  2.31596800E+004  3.16624347E-025
  2.31600000E+004  3.23704008E-025
  2.31603200E+004  3.30657629E-025
  2.31606400E+004  3.37520753E-025
  2.31609600E+004  3.44169765E-025
  2.31612800E+004  3.50629055E-025
  2.31616000E+004  3.56889344E-025
  2.31619200E+004  3.62925206E-025
  2.31622400E+004  3.68716999E-025
  2.31625600E+004  3.74243648E-025
  2.31628800E+004  3.79492763E-025
  2.31632000E+004  3.84438782E-025
  2.31635200E+004  3.89058628E-025
  2.31638400E+004  3.93369410E-025
  2.31641600E+004  3.97312970E-025
  2.31644800E+004  4.00888150E-025
  2.31648000E+004  4.04084332E-025
  2.31651200E+004  4.06883472E-025
  2.31654400E+004  4.09281387E-025
  2.31657600E+004  4.11262723E-025
  2.31660800E+004  4.12872337E-025
  2.31664000E+004  4.14002707E-025
  2.31667200E+004  4.14677530E-025
  2.31670400E+004  4.15865096E-025
  2.31673600E+004  4.15780437E-025
  2.31676800E+004  4.15260404E-025
  2.31680000E+004  4.14306429E-025
  2.31683200E+004  4.12921645E-025
  2.31686400E+004  4.11226927E-025
  2.31689600E+004  4.09006352E-025
  2.31692800E+004  4.06380115E-025
  2.31696000E+004  4.03375166E-025
  2.31699200E+004  3.99963035E-025
  2.31702400E+004  4.00311147E-025
  2.31705600E+004  3.96642125E-025
  2.31708800E+004  3.92676270E-025
  2.31712000E+004  3.88434674E-025
  2.31715200E+004  3.83939516E-025
  2.31718400E+004  3.79214521E-025
  2.31721600E+004  3.74284487E-025
  2.31724800E+004  3.69175210E-025
  2.31728000E+004  3.63913414E-025
  2.31731200E+004  3.58660630E-025
  2.31734400E+004  3.53192584E-025
  2.31737600E+004  3.47657805E-025
  2.31740800E+004  3.42085349E-025
  2.31744000E+004  3.36504465E-025
  2.31747200E+004  3.30944533E-025
  2.31750400E+004  3.25422908E-025
  2.31753600E+004  3.19993190E-025
  2.31756800E+004  3.14670845E-025
  2.31760000E+004  3.09279311E-025
  2.31763200E+004  3.04276853E-025
  2.31766400E+004  2.99461350E-025
  2.31769600E+004  2.94858439E-025
  2.31772800E+004  2.90487866E-025
  2.31776000E+004  2.86412675E-025
  2.31779200E+004  2.82593460E-025
  2.31782400E+004  2.78908166E-025
  2.31785600E+004  2.75731918E-025
  2.31788800E+004  2.72893019E-025
  2.31792000E+004  2.70406993E-025
  2.31795200E+004  2.68287507E-025
  2.31798400E+004  2.66446608E-025
  2.31801600E+004  2.65330693E-025
  2.31804800E+004  2.64409055E-025
  2.31808000E+004  2.63890602E-025
  2.31811200E+004  2.63778656E-025
  2.31814400E+004  2.64075063E-025
  2.31817600E+004  2.64779035E-025
  2.31820800E+004  2.65887729E-025
  2.31824000E+004  2.67396220E-025
  2.31827200E+004  2.69310158E-025
  2.31830400E+004  2.71700534E-025
  2.31833600E+004  2.74370160E-025
  2.31836800E+004  2.77399348E-025
  2.31840000E+004  2.80279542E-025
  2.31843200E+004  2.84102956E-025
  2.31846400E+004  2.88166593E-025
  2.31849600E+004  2.92512293E-025
  2.31852800E+004  2.97089233E-025
  2.31856000E+004  3.01936185E-025
  2.31859200E+004  3.06994346E-025
  2.31862400E+004  3.12237150E-025
  2.31865600E+004  3.17618591E-025
  2.31868800E+004  3.23148281E-025
  2.31872000E+004  3.28746733E-025
  2.31875200E+004  3.34445302E-025
  2.31878400E+004  3.40180092E-025
  2.31881600E+004  3.45919603E-025
  2.31884800E+004  3.51632078E-025
  2.31888000E+004  3.57285658E-025
  2.31891200E+004  3.62848954E-025
  2.31894400E+004  3.67481462E-025
  2.31897600E+004  3.72855247E-025
  2.31900800E+004  3.78037037E-025
  2.31904000E+004  3.82997827E-025
  2.31907200E+004  3.87719909E-025
  2.31910400E+004  3.92161559E-025
  2.31913600E+004  3.96295076E-025
  2.31916800E+004  3.99800788E-025
  2.31920000E+004  4.03298706E-025
  2.31923200E+004  4.06422877E-025
  2.31926400E+004  4.09154143E-025
  2.31929600E+004  4.11475079E-025
  2.31932800E+004  4.13370105E-025
  2.31936000E+004  4.13398035E-025
  2.31939200E+004  4.14575529E-025
  2.31942400E+004  4.13569445E-025
  2.31945600E+004  4.13956224E-025
  2.31948800E+004  4.13841676E-025
  2.31952000E+004  4.13225610E-025
  2.31955200E+004  4.12350350E-025
  2.31958400E+004  4.10777510E-025
  2.31961600E+004  4.08718051E-025
  2.31964800E+004  4.06180174E-025
  2.31968000E+004  4.03173465E-025
  2.31971200E+004  3.99711084E-025
  2.31974400E+004  3.95806461E-025
  2.31977600E+004  3.91474516E-025
  2.31980800E+004  3.86732346E-025
  2.31984000E+004  3.81598442E-025
  2.31987200E+004  3.76092545E-025
  2.31990400E+004  3.70222084E-025
  2.31993600E+004  3.64037525E-025
  2.31996800E+004  3.57546677E-025
  2.32000000E+004  3.50773342E-025
  2.32003200E+004  3.43741659E-025
  2.32006400E+004  3.36476515E-025
  2.32009600E+004  3.29002981E-025
  2.32012800E+004  3.21346523E-025
  2.32016000E+004  3.13373223E-025
  2.32019200E+004  3.05443728E-025
  2.32022400E+004  2.97405275E-025
  2.32025600E+004  2.89282728E-025
  2.32028800E+004  2.81165312E-025
  2.32032000E+004  2.72954349E-025
  2.32035200E+004  2.64730872E-025
  2.32038400E+004  2.56517459E-025
  2.32041600E+004  2.48335318E-025
  2.32044800E+004  2.40204751E-025
  2.32048000E+004  2.32145110E-025
  2.32051200E+004  2.24034049E-025
  2.32054400E+004  2.16197893E-025
  2.32057600E+004  2.08473211E-025
  2.32060800E+004  2.00773550E-025
  2.32064000E+004  1.93345144E-025
  2.32067200E+004  1.86076903E-025
  2.32070400E+004  1.78980747E-025
  2.32073600E+004  1.72065020E-025
  2.32076800E+004  1.65338575E-025
  2.32080000E+004  1.60659332E-025
  2.32083200E+004  1.54549768E-025
  2.32086400E+004  1.48669999E-025
  2.32089600E+004  1.43027050E-025
  2.32092800E+004  1.37622717E-025
  2.32096000E+004  1.32462131E-025
  2.32099200E+004  1.27547985E-025
  2.32102400E+004  1.22882152E-025
  2.32105600E+004  1.18465795E-025
  2.32108800E+004  1.15236996E-025
  2.32112000E+004  1.11439517E-025
  2.32115200E+004  1.07901863E-025
  2.32118400E+004  1.04623600E-025
  2.32121600E+004  1.01603826E-025
  2.32124800E+004  9.88412753E-026
  2.32128000E+004  9.63432135E-026
  2.32131200E+004  9.40883793E-026
  2.32134400E+004  9.24188660E-026
  2.32137600E+004  9.07056959E-026
  2.32140800E+004  8.92429517E-026
  2.32144000E+004  8.80115991E-026
  2.32147200E+004  8.70436109E-026
  2.32150400E+004  8.63179707E-026
  2.32153600E+004  8.58319780E-026
  2.32156800E+004  8.55821770E-026
  2.32160000E+004  8.55669060E-026
  2.32163200E+004  8.57321338E-026
  2.32166400E+004  8.61808812E-026
  2.32169600E+004  8.68539517E-026
  2.32172800E+004  8.69586159E-026
  2.32176000E+004  8.81750679E-026
  2.32179200E+004  8.95799539E-026
  2.32182400E+004  9.11883442E-026
  2.32185600E+004  9.29971521E-026
  2.32188800E+004  9.49045969E-026
  2.32192000E+004  9.71144252E-026
  2.32195200E+004  9.95127197E-026
  2.32198400E+004  1.02074003E-025
  2.32201600E+004  1.04838506E-025
  2.32204800E+004  1.04272577E-025
  2.32208000E+004  1.07755692E-025
  2.32211200E+004  1.11365871E-025
  2.32214400E+004  1.15099603E-025
  2.32217600E+004  1.18952758E-025
  2.32220800E+004  1.22920685E-025
  2.32224000E+004  1.26997686E-025
  2.32227200E+004  1.31177431E-025
  2.32230400E+004  1.35452795E-025
  2.32233600E+004  1.39816258E-025
  2.32236800E+004  1.44138176E-025
  2.32240000E+004  1.49458550E-025
  2.32243200E+004  1.54134405E-025
  2.32246400E+004  1.58867210E-025
  2.32249600E+004  1.63646240E-025
  2.32252800E+004  1.68460388E-025
  2.32256000E+004  1.73297726E-025
  2.32259200E+004  1.78146201E-025
  2.32262400E+004  1.82992388E-025
  2.32265600E+004  1.87823291E-025
  2.32268800E+004  1.92625277E-025
  2.32272000E+004  1.97384375E-025
  2.32275200E+004  2.02086443E-025
  2.32278400E+004  2.06717158E-025
  2.32281600E+004  2.11236226E-025
  2.32284800E+004  2.15683818E-025
  2.32288000E+004  2.20016661E-025
  2.32291200E+004  2.24220616E-025
  2.32294400E+004  2.28281779E-025
  2.32297600E+004  2.32186596E-025
  2.32300800E+004  2.35921898E-025
  2.32304000E+004  2.39266997E-025
  2.32307200E+004  2.42648062E-025
  2.32310400E+004  2.45821249E-025
  2.32313600E+004  2.48775940E-025
  2.32316800E+004  2.51502446E-025
  2.32320000E+004  2.53991796E-025
  2.32323200E+004  2.56235836E-025
  2.32326400E+004  2.58227391E-025
  2.32329600E+004  2.59949447E-025
  2.32332800E+004  2.61420166E-025
  2.32336000E+004  2.62531444E-025
  2.32339200E+004  2.63473439E-025
  2.32342400E+004  2.64141884E-025
  2.32345600E+004  2.64547450E-025
  2.32348800E+004  2.64607367E-025
  2.32352000E+004  2.64492625E-025
  2.32355200E+004  2.64081739E-025
  2.32358400E+004  2.63404573E-025
  2.32361600E+004  2.62465780E-025
  2.32364800E+004  2.61271012E-025
  2.32368000E+004  2.59826825E-025
  2.32371200E+004  2.58140648E-025
  2.32374400E+004  2.56220744E-025
  2.32377600E+004  2.54076016E-025
  2.32380800E+004  2.51716132E-025
  2.32384000E+004  2.49151324E-025
  2.32387200E+004  2.46392346E-025
  2.32390400E+004  2.43450401E-025
  2.32393600E+004  2.40336704E-025
  2.32396800E+004  2.37091779E-025
  2.32400000E+004  2.33674655E-025
  2.32403200E+004  2.30122545E-025
  2.32406400E+004  2.26480754E-025
  2.32409600E+004  2.22668785E-025
  2.32412800E+004  2.18792647E-025
  2.32416000E+004  2.14830267E-025
  2.32419200E+004  2.10793334E-025
  2.32422400E+004  2.06693396E-025
  2.32425600E+004  2.02541799E-025
  2.32428800E+004  1.98349244E-025
  2.32432000E+004  1.94186700E-025
  2.32435200E+004  1.90151486E-025
  2.32438400E+004  1.85927476E-025
  2.32441600E+004  1.81704123E-025
  2.32444800E+004  1.77471464E-025
  2.32448000E+004  1.73276471E-025
  2.32451200E+004  1.69105916E-025
  2.32454400E+004  1.64966639E-025
  2.32457600E+004  1.60619638E-025
  2.32460800E+004  1.56599459E-025
  2.32464000E+004  1.52615030E-025
  2.32467200E+004  1.48681747E-025
  2.32470400E+004  1.44804014E-025
  2.32473600E+004  1.40985679E-025
  2.32476800E+004  1.37229896E-025
  2.32480000E+004  1.33540170E-025
  2.32483200E+004  1.29918667E-025
  2.32486400E+004  1.26367746E-025
  2.32489600E+004  1.22888962E-025
  2.32492800E+004  1.19483828E-025
  2.32496000E+004  1.16153490E-025
  2.32499200E+004  1.12898819E-025
  2.32502400E+004  1.09720365E-025
  2.32505600E+004  1.06618739E-025
  2.32508800E+004  1.03594081E-025
  2.32512000E+004  1.00646472E-025
  2.32515200E+004  9.77758540E-026
  2.32518400E+004  9.49820548E-026
  2.32521600E+004  9.22648040E-026
  2.32524800E+004  8.96237501E-026
  2.32528000E+004  8.70584623E-026
  2.32531200E+004  8.45132211E-026
  2.32534400E+004  8.20979978E-026
  2.32537600E+004  7.97629748E-026
  2.32540800E+004  7.75009906E-026
  2.32544000E+004  7.53114265E-026
  2.32547200E+004  7.31937342E-026
  2.32550400E+004  7.11472181E-026
  2.32553600E+004  6.91605669E-026
  2.32556800E+004  6.72467031E-026
  2.32560000E+004  6.54168618E-026
  2.32563200E+004  6.36500585E-026
  2.32566400E+004  6.19502804E-026
  2.32569600E+004  6.03167558E-026
  2.32572800E+004  5.93667001E-026
  2.32576000E+004  5.79343787E-026
  2.32579200E+004  5.65724858E-026
  2.32582400E+004  5.52801104E-026
  2.32585600E+004  5.24311283E-026
  2.32588800E+004  5.14502104E-026
  2.32592000E+004  5.05183077E-026
  2.32595200E+004  4.96391355E-026
  2.32598400E+004  4.88106019E-026
  2.32601600E+004  4.80331247E-026
  2.32604800E+004  4.73068865E-026
  2.32608000E+004  4.66317701E-026
  2.32611200E+004  4.56907187E-026
  2.32614400E+004  4.52712140E-026
  2.32617600E+004  4.48991554E-026
  2.32620800E+004  4.45751438E-026
  2.32624000E+004  4.42996212E-026
  2.32627200E+004  4.40729392E-026
  2.32630400E+004  4.38867871E-026
  2.32633600E+004  4.37895506E-026
  2.32636800E+004  4.34311937E-026
  2.32640000E+004  4.34362982E-026
  2.32643200E+004  4.34879631E-026
  2.32646400E+004  4.35862742E-026
  2.32649600E+004  4.37504282E-026
  2.32652800E+004  4.39446358E-026
  2.32656000E+004  4.41858802E-026
  2.32659200E+004  4.44741304E-026
  2.32662400E+004  4.48093219E-026
  2.32665600E+004  4.73566120E-026
  2.32668800E+004  4.80378161E-026
  2.32672000E+004  4.87911921E-026
  2.32675200E+004  4.96956641E-026
  2.32678400E+004  5.05912626E-026
  2.32681600E+004  5.15847198E-026
  2.32684800E+004  5.26593441E-026
  2.32688000E+004  5.38174283E-026
  2.32691200E+004  5.50613360E-026
  2.32694400E+004  5.63934488E-026
  2.32697600E+004  5.78161864E-026
  2.32700800E+004  5.93319606E-026
  2.32704000E+004  6.09431736E-026
  2.32707200E+004  6.26521609E-026
  2.32710400E+004  6.44612196E-026
  2.32713600E+004  6.63724667E-026
  2.32716800E+004  6.83881008E-026
  2.32720000E+004  7.05102283E-026
  2.32723200E+004  7.27401086E-026
  2.32726400E+004  7.50794975E-026
  2.32729600E+004  7.75296824E-026
  2.32732800E+004  8.00916782E-026
  2.32736000E+004  8.27658727E-026
  2.32739200E+004  8.55533243E-026
  2.32742400E+004  8.77591413E-026
  2.32745600E+004  9.08462418E-026
  2.32748800E+004  9.40380045E-026
  2.32752000E+004  9.73351781E-026
  2.32755200E+004  1.00733704E-025
  2.32758400E+004  1.04233274E-025
  2.32761600E+004  1.07831365E-025
  2.32764800E+004  1.11525682E-025
  2.32768000E+004  1.15312504E-025
  2.32771200E+004  1.19187804E-025
  2.32774400E+004  1.23146979E-025
  2.32777600E+004  1.27184758E-025
  2.32780800E+004  1.31295276E-025
  2.32784000E+004  1.35472230E-025
  2.32787200E+004  1.39708203E-025
  2.32790400E+004  1.43995667E-025
  2.32793600E+004  1.48326349E-025
  2.32796800E+004  1.52691410E-025
  2.32800000E+004  1.57081464E-025
  2.32803200E+004  1.61496073E-025
  2.32806400E+004  1.65906706E-025
  2.32809600E+004  1.70311598E-025
  2.32812800E+004  1.74699193E-025
  2.32816000E+004  1.79057788E-025
  2.32819200E+004  1.83375380E-025
  2.32822400E+004  1.87639681E-025
  2.32825600E+004  1.91838269E-025
  2.32828800E+004  1.95958409E-025
  2.32832000E+004  1.99987174E-025
  2.32835200E+004  2.05116489E-025
  2.32838400E+004  2.10865854E-025
  2.32841600E+004  2.14937971E-025
  2.32844800E+004  2.18878759E-025
  2.32848000E+004  2.22694217E-025
  2.32851200E+004  2.26407828E-025
  2.32854400E+004  2.29954681E-025
  2.32857600E+004  2.33388938E-025
  2.32860800E+004  2.36675228E-025
  2.32864000E+004  2.39807591E-025
  2.32867200E+004  2.42778799E-025
  2.32870400E+004  2.45584353E-025
  2.32873600E+004  2.48220637E-025
  2.32876800E+004  2.50682865E-025
  2.32880000E+004  2.52969214E-025
  2.32883200E+004  2.55078064E-025
  2.32886400E+004  2.57008794E-025
  2.32889600E+004  2.58761760E-025
  2.32892800E+004  2.60338304E-025
  2.32896000E+004  2.61740756E-025
  2.32899200E+004  2.62948278E-025
  2.32902400E+004  2.64016015E-025
  2.32905600E+004  2.64922197E-025
  2.32908800E+004  2.69800207E-025
  2.32912000E+004  2.70891698E-025
  2.32915200E+004  2.71891731E-025
  2.32918400E+004  2.72813084E-025
  2.32921600E+004  2.73669537E-025
  2.32924800E+004  2.74475308E-025
  2.32928000E+004  2.75245739E-025
  2.32931200E+004  2.75997497E-025
  2.32934400E+004  2.76693151E-025
  2.32937600E+004  2.77277428E-025
  2.32940800E+004  2.78095288E-025
  2.32944000E+004  2.78959585E-025
  2.32947200E+004  2.79888174E-025
  2.32950400E+004  2.80898942E-025
  2.32953600E+004  2.82012259E-025
  2.32956800E+004  2.83240586E-025
  2.32960000E+004  2.84603343E-025
  2.32963200E+004  2.86106420E-025
  2.32966400E+004  2.87788028E-025
  2.32969600E+004  2.89651356E-025
  2.32972800E+004  2.91710536E-025
  2.32976000E+004  2.93978608E-025
  2.32979200E+004  2.96467564E-025
  2.32982400E+004  2.99188084E-025
  2.32985600E+004  3.02149245E-025
  2.32988800E+004  3.05358822E-025
  2.32992000E+004  3.08823131E-025
  2.32995200E+004  3.12546621E-025
  2.32998400E+004  3.16532089E-025
  2.33001600E+004  3.20780538E-025
  2.33004800E+004  3.25291137E-025
  2.33008000E+004  3.30061175E-025
  2.33011200E+004  3.35142717E-025
  2.33014400E+004  3.40422503E-025
  2.33017600E+004  3.45942796E-025
  2.33020800E+004  3.51753224E-025
  2.33024000E+004  3.57753258E-025
  2.33027200E+004  3.63936349E-025
  2.33030400E+004  3.70353590E-025
  2.33033600E+004  3.76902970E-025
  2.33036800E+004  3.83605599E-025
  2.33040000E+004  3.90440843E-025
  2.33043200E+004  3.97386603E-025
  2.33046400E+004  4.04419425E-025
  2.33049600E+004  4.11515263E-025
  2.33052800E+004  4.18647084E-025
  2.33056000E+004  4.25844302E-025
  2.33059200E+004  4.32974453E-025
  2.33062400E+004  4.40053720E-025
  2.33065600E+004  4.47083173E-025
  2.33068800E+004  4.53992475E-025
  2.33072000E+004  4.60768879E-025
  2.33075200E+004  4.66810069E-025
  2.33078400E+004  4.73298286E-025
  2.33081600E+004  4.79555354E-025
  2.33084800E+004  4.85596214E-025
  2.33088000E+004  4.91320308E-025
  2.33091200E+004  4.97005423E-025
  2.33094400E+004  5.02116917E-025
  2.33097600E+004  5.06870878E-025
  2.33100800E+004  5.11244795E-025
  2.33104000E+004  5.15216175E-025
  2.33107200E+004  5.18763934E-025
  2.33110400E+004  5.21868803E-025
  2.33113600E+004  5.24005478E-025
  2.33116800E+004  5.26227587E-025
  2.33120000E+004  5.27954259E-025
  2.33123200E+004  5.29173896E-025
  2.33126400E+004  5.29876904E-025
  2.33129600E+004  5.30055855E-025
  2.33132800E+004  5.29704959E-025
  2.33136000E+004  5.28792235E-025
  2.33139200E+004  5.27376890E-025
  2.33142400E+004  5.25427718E-025
  2.33145600E+004  5.22947697E-025
  2.33148800E+004  5.19941900E-025
  2.33152000E+004  5.16417259E-025
  2.33155200E+004  5.12366855E-025
  2.33158400E+004  5.07836521E-025
  2.33161600E+004  5.02820209E-025
  2.33164800E+004  4.97605495E-025
  2.33168000E+004  4.89672914E-025
  2.33171200E+004  4.83544676E-025
  2.33174400E+004  4.76982261E-025
  2.33177600E+004  4.69969019E-025
  2.33180800E+004  4.62619317E-025
  2.33184000E+004  4.54936755E-025
  2.33187200E+004  4.47701002E-025
  2.33190400E+004  4.39601097E-025
  2.33193600E+004  4.31085621E-025
  2.33196800E+004  4.23062619E-025
  2.33200000E+004  4.14184198E-025
  2.33203200E+004  4.05123731E-025
  2.33206400E+004  3.95918058E-025
  2.33209600E+004  3.86597265E-025
  2.33212800E+004  3.77191420E-025
  2.33216000E+004  3.67729964E-025
  2.33219200E+004  3.58270102E-025
  2.33222400E+004  3.48787779E-025
  2.33225600E+004  3.39336483E-025
  2.33228800E+004  3.29943243E-025
  2.33232000E+004  3.20774694E-025
  2.33235200E+004  3.11592201E-025
  2.33238400E+004  3.02545617E-025
  2.33241600E+004  2.93658295E-025
  2.33244800E+004  2.84952352E-025
  2.33248000E+004  2.76448621E-025
  2.33251200E+004  2.68166509E-025
  2.33254400E+004  2.60481203E-025
  2.33257600E+004  2.52736996E-025
  2.33260800E+004  2.45268556E-025
  2.33264000E+004  2.38089842E-025
  2.33267200E+004  2.31213386E-025
  2.33270400E+004  2.26726670E-025
  2.33273600E+004  2.20727207E-025
  2.33276800E+004  2.15082773E-025
  2.33280000E+004  2.09801840E-025
  2.33283200E+004  2.04891508E-025
  2.33286400E+004  2.00357374E-025
  2.33289600E+004  1.96204163E-025
  2.33292800E+004  1.92434856E-025
  2.33296000E+004  1.89051315E-025
  2.33299200E+004  1.86054182E-025
  2.33302400E+004  1.83483801E-025
  2.33305600E+004  1.81261500E-025
  2.33308800E+004  1.79412793E-025
  2.33312000E+004  1.77951315E-025
  2.33315200E+004  1.76862943E-025
  2.33318400E+004  1.76141931E-025
  2.33321600E+004  1.75827990E-025
  2.33324800E+004  1.75832478E-025
  2.33328000E+004  1.76192030E-025
  2.33331200E+004  1.76873719E-025
  2.33334400E+004  1.77881570E-025
  2.33337600E+004  1.79220580E-025
  2.33340800E+004  1.78112904E-025
  2.33344000E+004  1.80363092E-025
  2.33347200E+004  1.82839294E-025
  2.33350400E+004  1.85556521E-025
  2.33353600E+004  1.88503508E-025
  2.33356800E+004  1.91668940E-025
  2.33360000E+004  1.95040682E-025
  2.33363200E+004  1.98604134E-025
  2.33366400E+004  2.02344869E-025
  2.33369600E+004  2.06250011E-025
  2.33372800E+004  2.10304089E-025
  2.33376000E+004  2.14491286E-025
  2.33379200E+004  2.18797503E-025
  2.33382400E+004  2.23206131E-025
  2.33385600E+004  2.27701020E-025
  2.33388800E+004  2.32265759E-025
  2.33392000E+004  2.36883728E-025
  2.33395200E+004  2.41538143E-025
  2.33398400E+004  2.46212069E-025
  2.33401600E+004  2.50888512E-025
  2.33404800E+004  2.55550431E-025
  2.33408000E+004  2.60260009E-025
  2.33411200E+004  2.64851058E-025
  2.33414400E+004  2.65700299E-025
  2.33417600E+004  2.70540740E-025
  2.33420800E+004  2.75263479E-025
  2.33424000E+004  2.79822073E-025
  2.33427200E+004  2.84218729E-025
  2.33430400E+004  2.88441362E-025
  2.33433600E+004  2.92477479E-025
  2.33436800E+004  2.96314160E-025
  2.33440000E+004  2.99940982E-025
  2.33443200E+004  3.03418675E-025
  2.33446400E+004  3.06598977E-025
  2.33449600E+004  3.09536663E-025
  2.33452800E+004  3.12221908E-025
  2.33456000E+004  3.14645350E-025
  2.33459200E+004  3.16796151E-025
  2.33462400E+004  3.18671405E-025
  2.33465600E+004  3.20261405E-025
  2.33468800E+004  3.21559876E-025
  2.33472000E+004  3.22561657E-025
  2.33475200E+004  3.23261674E-025
  2.33478400E+004  3.23656514E-025
  2.33481600E+004  3.23743465E-025
  2.33484800E+004  3.23529992E-025
  2.33488000E+004  3.23005981E-025
  2.33491200E+004  3.22164636E-025
  2.33494400E+004  3.21020098E-025
  2.33497600E+004  3.19563705E-025
  2.33500800E+004  3.17803726E-025
  2.33504000E+004  3.15744561E-025
  2.33507200E+004  3.13390710E-025
  2.33510400E+004  3.10748427E-025
  2.33513600E+004  3.07769508E-025
  2.33516800E+004  3.05304818E-025
  2.33520000E+004  3.01931496E-025
  2.33523200E+004  2.98257323E-025
  2.33526400E+004  2.94383171E-025
  2.33529600E+004  2.90307309E-025
  2.33532800E+004  2.86000613E-025
  2.33536000E+004  2.82527837E-025
  2.33539200E+004  2.77975853E-025
  2.33542400E+004  2.73262880E-025
  2.33545600E+004  2.68404525E-025
  2.33548800E+004  2.63416816E-025
  2.33552000E+004  2.58316139E-025
  2.33555200E+004  2.53121247E-025
  2.33558400E+004  2.47792592E-025
  2.33561600E+004  2.42459908E-025
  2.33564800E+004  2.37089333E-025
  2.33568000E+004  2.31665662E-025
  2.33571200E+004  2.26250210E-025
  2.33574400E+004  2.20840176E-025
  2.33577600E+004  2.15452322E-025
  2.33580800E+004  2.10100189E-025
  2.33584000E+004  2.04806339E-025
  2.33587200E+004  1.99568020E-025
  2.33590400E+004  1.94411048E-025
  2.33593600E+004  1.89377109E-025
  2.33596800E+004  1.84221670E-025
  2.33600000E+004  1.79454341E-025
  2.33603200E+004  1.74827117E-025
  2.33606400E+004  1.70347419E-025
  2.33609600E+004  1.66028808E-025
  2.33612800E+004  1.61881740E-025
  2.33616000E+004  1.57915777E-025
  2.33619200E+004  1.54139607E-025
  2.33622400E+004  1.50560800E-025
  2.33625600E+004  1.47186120E-025
  2.33628800E+004  1.44021233E-025
  2.33632000E+004  1.41070707E-025
  2.33635200E+004  1.38338487E-025
  2.33638400E+004  1.35827065E-025
  2.33641600E+004  1.33538088E-025
  2.33644800E+004  1.31472061E-025
  2.33648000E+004  1.30234435E-025
  2.33651200E+004  1.28683063E-025
  2.33654400E+004  1.27357612E-025
  2.33657600E+004  1.26255280E-025
  2.33660800E+004  1.25372076E-025
  2.33664000E+004  1.24703976E-025
  2.33667200E+004  1.24020812E-025
  2.33670400E+004  1.23789362E-025
  2.33673600E+004  1.23751624E-025
  2.33676800E+004  1.23899974E-025
  2.33680000E+004  1.24197764E-025
  2.33683200E+004  1.24695763E-025
  2.33686400E+004  1.25324190E-025
  2.33689600E+004  1.25438617E-025
  2.33692800E+004  1.26317070E-025
  2.33696000E+004  1.27473858E-025
  2.33699200E+004  1.28111332E-025
  2.33702400E+004  1.29537285E-025
  2.33705600E+004  1.31038305E-025
  2.33708800E+004  1.32612087E-025
  2.33712000E+004  1.34241843E-025
  2.33715200E+004  1.35933378E-025
  2.33718400E+004  1.37642922E-025
  2.33721600E+004  1.39349688E-025
  2.33724800E+004  1.41092787E-025
  2.33728000E+004  1.42834157E-025
  2.33731200E+004  1.46440816E-025
  2.33734400E+004  1.48230034E-025
  2.33737600E+004  1.50155814E-025
  2.33740800E+004  1.52059070E-025
  2.33744000E+004  1.53931783E-025
  2.33747200E+004  1.55766469E-025
  2.33750400E+004  1.57585051E-025
  2.33753600E+004  1.59326920E-025
  2.33756800E+004  1.60716766E-025
  2.33760000E+004  1.62372253E-025
  2.33763200E+004  1.63958920E-025
  2.33766400E+004  1.65473532E-025
  2.33769600E+004  1.66913516E-025
  2.33772800E+004  1.66478185E-025
  2.33776000E+004  1.67956446E-025
  2.33779200E+004  1.69338238E-025
  2.33782400E+004  1.70625398E-025
  2.33785600E+004  1.71840301E-025
  2.33788800E+004  1.72948449E-025
  2.33792000E+004  1.73971264E-025
  2.33795200E+004  1.74912801E-025
  2.33798400E+004  1.75777649E-025
  2.33801600E+004  1.76570982E-025
  2.33804800E+004  1.77297883E-025
  2.33808000E+004  1.80424716E-025
  2.33811200E+004  1.81329731E-025
  2.33814400E+004  1.82215737E-025
  2.33817600E+004  1.83090552E-025
  2.33820800E+004  1.84012725E-025
  2.33824000E+004  1.84854705E-025
  2.33827200E+004  1.85763281E-025
  2.33830400E+004  1.86692474E-025
  2.33833600E+004  1.87650238E-025
  2.33836800E+004  1.88668176E-025
  2.33840000E+004  1.89950070E-025
  2.33843200E+004  1.91112328E-025
  2.33846400E+004  1.92348572E-025
  2.33849600E+004  1.93610998E-025
  2.33852800E+004  1.95026086E-025
  2.33856000E+004  1.96538455E-025
  2.33859200E+004  1.98145885E-025
  2.33862400E+004  1.99874177E-025
  2.33865600E+004  2.01718708E-025
  2.33868800E+004  2.03684463E-025
  2.33872000E+004  2.05775657E-025
  2.33875200E+004  2.07995704E-025
  2.33878400E+004  2.10347180E-025
  2.33881600E+004  2.12831786E-025
  2.33884800E+004  2.15450332E-025
  2.33888000E+004  2.18202708E-025
  2.33891200E+004  2.21087874E-025
  2.33894400E+004  2.24103854E-025
  2.33897600E+004  2.27247714E-025
  2.33900800E+004  2.30515599E-025
  2.33904000E+004  2.33902695E-025
  2.33907200E+004  2.37403270E-025
  2.33910400E+004  2.40943768E-025
  2.33913600E+004  2.44654988E-025
  2.33916800E+004  2.48459379E-025
  2.33920000E+004  2.52344818E-025
  2.33923200E+004  2.56301209E-025
  2.33926400E+004  2.60747843E-025
  2.33929600E+004  2.64867542E-025
  2.33932800E+004  2.69029291E-025
  2.33936000E+004  2.73220834E-025
  2.33939200E+004  2.77437952E-025
  2.33942400E+004  2.81651271E-025
  2.33945600E+004  2.85807260E-025
  2.33948800E+004  2.89995516E-025
  2.33952000E+004  2.94145280E-025
  2.33955200E+004  2.98242060E-025
  2.33958400E+004  3.02271437E-025
  2.33961600E+004  3.06232570E-025
  2.33964800E+004  3.10084693E-025
  2.33968000E+004  3.13825637E-025
  2.33971200E+004  3.17440969E-025
  2.33974400E+004  3.20930696E-025
  2.33977600E+004  3.24254110E-025
  2.33980800E+004  3.27410296E-025
  2.33984000E+004  3.30386074E-025
  2.33987200E+004  3.33168712E-025
  2.33990400E+004  3.35731036E-025
  2.33993600E+004  3.38093222E-025
  2.33996800E+004  3.40221960E-025
  2.34000000E+004  3.42118752E-025
  2.34003200E+004  3.43767987E-025
  2.34006400E+004  3.45600706E-025
  2.34009600E+004  3.46781290E-025
  2.34012800E+004  3.47846842E-025
  2.34016000E+004  3.48508360E-025
  2.34019200E+004  3.48296940E-025
  2.34022400E+004  3.48471645E-025
  2.34025600E+004  3.48360581E-025
  2.34028800E+004  3.52328292E-025
  2.34032000E+004  3.52155963E-025
  2.34035200E+004  3.51729663E-025
  2.34038400E+004  3.51063890E-025
  2.34041600E+004  3.49349135E-025
  2.34044800E+004  3.48388576E-025
  2.34048000E+004  3.47219319E-025
  2.34051200E+004  3.45864882E-025
  2.34054400E+004  3.44317469E-025
  2.34057600E+004  3.42613778E-025
  2.34060800E+004  3.40746663E-025
  2.34064000E+004  3.38742956E-025
  2.34067200E+004  3.36612886E-025
  2.34070400E+004  3.35308082E-025
  2.34073600E+004  3.33109008E-025
  2.34076800E+004  3.30857807E-025
  2.34080000E+004  3.28574894E-025
  2.34083200E+004  3.26281815E-025
  2.34086400E+004  3.23999029E-025
  2.34089600E+004  3.21751164E-025
  2.34092800E+004  3.19558998E-025
  2.34096000E+004  3.17444672E-025
  2.34099200E+004  3.15438752E-025
  2.34102400E+004  3.13552384E-025
  2.34105600E+004  3.11802716E-025
  2.34108800E+004  3.10220539E-025
  2.34112000E+004  3.08823186E-025
  2.34115200E+004  3.07644054E-025
  2.34118400E+004  3.06676874E-025
  2.34121600E+004  3.05951475E-025
  2.34124800E+004  3.05752016E-025
  2.34128000E+004  3.05590433E-025
  2.34131200E+004  3.05720196E-025
  2.34134400E+004  3.06154249E-025
  2.34137600E+004  3.06903905E-025
  2.34140800E+004  3.07978800E-025
  2.34144000E+004  3.09386791E-025
  2.34147200E+004  3.11133910E-025
  2.34150400E+004  3.13224147E-025
  2.34153600E+004  3.15109074E-025
  2.34156800E+004  3.18318779E-025
  2.34160000E+004  3.21539043E-025
  2.34163200E+004  3.25097199E-025
  2.34166400E+004  3.28988394E-025
  2.34169600E+004  3.33202572E-025
  2.34172800E+004  3.37731953E-025
  2.34176000E+004  3.42563563E-025
  2.34179200E+004  3.47683100E-025
  2.34182400E+004  3.53106560E-025
  2.34185600E+004  3.58754657E-025
  2.34188800E+004  3.64636013E-025
  2.34192000E+004  3.70798655E-025
  2.34195200E+004  3.77086641E-025
  2.34198400E+004  3.83536561E-025
  2.34201600E+004  3.90122944E-025
  2.34204800E+004  3.96816744E-025
  2.34208000E+004  4.03586718E-025
  2.34211200E+004  4.10406047E-025
  2.34214400E+004  4.17241355E-025
  2.34217600E+004  4.24044959E-025
  2.34220800E+004  4.30827374E-025
  2.34224000E+004  4.37518871E-025
  2.34227200E+004  4.44095517E-025
  2.34230400E+004  4.50524213E-025
  2.34233600E+004  4.56772327E-025
  2.34236800E+004  4.61113108E-025
  2.34240000E+004  4.67085283E-025
  2.34243200E+004  4.72764265E-025
  2.34246400E+004  4.78127545E-025
  2.34249600E+004  4.83136686E-025
  2.34252800E+004  4.87744639E-025
  2.34256000E+004  4.91982171E-025
  2.34259200E+004  4.95796846E-025
  2.34262400E+004  4.99167406E-025
  2.34265600E+004  5.02083027E-025
  2.34268800E+004  5.04871682E-025
  2.34272000E+004  5.06844831E-025
  2.34275200E+004  5.08312489E-025
  2.34278400E+004  5.09264593E-025
  2.34281600E+004  5.09692407E-025
  2.34284800E+004  5.09590299E-025
  2.34288000E+004  5.08938081E-025
  2.34291200E+004  5.07769610E-025
  2.34294400E+004  5.06067557E-025
  2.34297600E+004  5.03835501E-025
  2.34300800E+004  5.01079379E-025
  2.34304000E+004  4.97807178E-025
  2.34307200E+004  4.94029511E-025
  2.34310400E+004  4.87653154E-025
  2.34313600E+004  4.83128802E-025
  2.34316800E+004  4.78120113E-025
  2.34320000E+004  4.72646423E-025
  2.34323200E+004  4.66689304E-025
  2.34326400E+004  4.60356636E-025
  2.34329600E+004  4.53627574E-025
  2.34332800E+004  4.46525581E-025
  2.34336000E+004  4.39077196E-025
  2.34339200E+004  4.31308999E-025
  2.34342400E+004  4.23055032E-025
  2.34345600E+004  4.14749752E-025
  2.34348800E+004  4.06205252E-025
  2.34352000E+004  3.97452398E-025
  2.34355200E+004  3.88514072E-025
  2.34358400E+004  3.79420625E-025
  2.34361600E+004  3.70199523E-025
  2.34364800E+004  3.60877837E-025
  2.34368000E+004  3.53485492E-025
  2.34371200E+004  3.44314976E-025
  2.34374400E+004  3.35110042E-025
  2.34377600E+004  3.25931866E-025
  2.34380800E+004  3.16805524E-025
  2.34384000E+004  3.07814938E-025
  2.34387200E+004  2.98870442E-025
  2.34390400E+004  2.90047792E-025
  2.34393600E+004  2.81367581E-025
  2.34396800E+004  2.74007706E-025
  2.34400000E+004  2.65805464E-025
  2.34403200E+004  2.57814659E-025
  2.34406400E+004  2.50775525E-025
  2.34409600E+004  2.43366978E-025
  2.34412800E+004  2.36203007E-025
  2.34416000E+004  2.29320755E-025
  2.34419200E+004  2.22889501E-025
  2.34422400E+004  2.16626677E-025
  2.34425600E+004  2.10667712E-025
  2.34428800E+004  2.05054502E-025
  2.34432000E+004  1.99394465E-025
  2.34435200E+004  1.94505127E-025
  2.34438400E+004  1.89963742E-025
  2.34441600E+004  1.85776349E-025
  2.34444800E+004  1.81940594E-025
  2.34448000E+004  1.78476511E-025
  2.34451200E+004  1.75365789E-025
  2.34454400E+004  1.72649427E-025
  2.34457600E+004  1.70329313E-025
  2.34460800E+004  1.68386573E-025
  2.34464000E+004  1.66770440E-025
  2.34467200E+004  1.65538249E-025
  2.34470400E+004  1.64675308E-025
  2.34473600E+004  1.64179179E-025
  2.34476800E+004  1.64034163E-025
  2.34480000E+004  1.64262513E-025
  2.34483200E+004  1.64845492E-025
  2.34486400E+004  1.65831775E-025
  2.34489600E+004  1.67112744E-025
  2.34492800E+004  1.68729749E-025
  2.34496000E+004  1.70674948E-025
  2.34499200E+004  1.72939501E-025
  2.34502400E+004  1.75513797E-025
  2.34505600E+004  1.78387396E-025
  2.34508800E+004  1.81156408E-025
  2.34512000E+004  1.84643026E-025
  2.34515200E+004  1.88246669E-025
  2.34518400E+004  1.92252783E-025
  2.34521600E+004  1.96488587E-025
  2.34524800E+004  2.00939003E-025
  2.34528000E+004  2.05588102E-025
  2.34531200E+004  2.10419113E-025
  2.34534400E+004  2.11435888E-025
  2.34537600E+004  2.17003846E-025
  2.34540800E+004  2.22662831E-025
  2.34544000E+004  2.28386223E-025
  2.34547200E+004  2.34161629E-025
  2.34550400E+004  2.39971026E-025
  2.34553600E+004  2.45795587E-025
  2.34556800E+004  2.51605524E-025
  2.34560000E+004  2.57390079E-025
  2.34563200E+004  2.63143414E-025
  2.34566400E+004  2.68830686E-025
  2.34569600E+004  2.74430599E-025
  2.34572800E+004  2.79066735E-025
  2.34576000E+004  2.84519129E-025
  2.34579200E+004  2.89811096E-025
  2.34582400E+004  2.94922543E-025
  2.34585600E+004  2.99832900E-025
  2.34588800E+004  3.04522248E-025
  2.34592000E+004  3.08971116E-025
  2.34595200E+004  3.13160604E-025
  2.34598400E+004  3.17072603E-025
  2.34601600E+004  3.20681680E-025
  2.34604800E+004  3.23983927E-025
  2.34608000E+004  3.26964484E-025
  2.34611200E+004  3.29603831E-025
  2.34614400E+004  3.31889606E-025
  2.34617600E+004  3.33797178E-025
  2.34620800E+004  3.35974598E-025
  2.34624000E+004  3.37209458E-025
  2.34627200E+004  3.39383537E-025
  2.34630400E+004  3.40082384E-025
  2.34633600E+004  3.40380762E-025
  2.34636800E+004  3.40302785E-025
  2.34640000E+004  3.39850287E-025
  2.34643200E+004  3.41124789E-025
  2.34646400E+004  3.40180418E-025
  2.34649600E+004  3.38902377E-025
  2.34652800E+004  3.37301637E-025
  2.34656000E+004  3.35390798E-025
  2.34659200E+004  3.33184210E-025
  2.34662400E+004  3.30358739E-025
  2.34665600E+004  3.27646670E-025
  2.34668800E+004  3.24687425E-025
  2.34672000E+004  3.21503075E-025
  2.34675200E+004  3.18115142E-025
  2.34678400E+004  3.14546380E-025
  2.34681600E+004  3.10821057E-025
  2.34684800E+004  3.06935669E-025
  2.34688000E+004  3.02975948E-025
  2.34691200E+004  2.98936388E-025
  2.34694400E+004  2.94843709E-025
  2.34697600E+004  2.90662821E-025
  2.34700800E+004  2.86551576E-025
  2.34704000E+004  2.82467625E-025
  2.34707200E+004  2.78437808E-025
  2.34710400E+004  2.74488674E-025
  2.34713600E+004  2.70645924E-025
  2.34716800E+004  2.66934842E-025
  2.34720000E+004  2.63380121E-025
  2.34723200E+004  2.60004453E-025
  2.34726400E+004  2.56820646E-025
  2.34729600E+004  2.53870405E-025
  2.34732800E+004  2.51161087E-025
  2.34736000E+004  2.48711257E-025
  2.34739200E+004  2.46537148E-025
  2.34742400E+004  2.44653200E-025
  2.34745600E+004  2.43071978E-025
  2.34748800E+004  2.41798872E-025
  2.34752000E+004  2.40853565E-025
  2.34755200E+004  2.40236743E-025
  2.34758400E+004  2.39952803E-025
  2.34761600E+004  2.40004063E-025
  2.34764800E+004  2.40390574E-025
  2.34768000E+004  2.41102334E-025
  2.34771200E+004  2.41832961E-025
  2.34774400E+004  2.43238310E-025
  2.34777600E+004  2.44954450E-025
  2.34780800E+004  2.46970393E-025
  2.34784000E+004  2.49274089E-025
  2.34787200E+004  2.51850859E-025
  2.34790400E+004  2.54684347E-025
  2.34793600E+004  2.58083289E-025
  2.34796800E+004  2.61412277E-025
  2.34800000E+004  2.64941974E-025
  2.34803200E+004  2.68650167E-025
  2.34806400E+004  2.72514463E-025
  2.34809600E+004  2.76507055E-025
  2.34812800E+004  2.80603250E-025
  2.34816000E+004  2.84776200E-025
  2.34819200E+004  2.88998391E-025
  2.34822400E+004  2.93241811E-025
  2.34825600E+004  2.97478127E-025
  2.34828800E+004  3.01678874E-025
  2.34832000E+004  3.05814928E-025
  2.34835200E+004  3.09859500E-025
  2.34838400E+004  3.13783992E-025
  2.34841600E+004  3.17561132E-025
  2.34844800E+004  3.21164382E-025
  2.34848000E+004  3.24568101E-025
  2.34851200E+004  3.27747697E-025
  2.34854400E+004  3.30677459E-025
  2.34857600E+004  3.33340259E-025
  2.34860800E+004  3.38429410E-025
  2.34864000E+004  3.40807287E-025
  2.34867200E+004  3.42890385E-025
  2.34870400E+004  3.44665817E-025
  2.34873600E+004  3.44316835E-025
  2.34876800E+004  3.45640424E-025
  2.34880000E+004  3.46611223E-025
  2.34883200E+004  3.47234707E-025
  2.34886400E+004  3.47442668E-025
  2.34889600E+004  3.47353069E-025
  2.34892800E+004  3.46911148E-025
  2.34896000E+004  3.46122642E-025
  2.34899200E+004  3.44995355E-025
  2.34902400E+004  3.42499920E-025
  2.34905600E+004  3.40836443E-025
  2.34908800E+004  3.38249793E-025
  2.34912000E+004  3.36013351E-025
  2.34915200E+004  3.33513063E-025
  2.34918400E+004  3.30743107E-025
  2.34921600E+004  3.27580995E-025
  2.34924800E+004  3.24349763E-025
  2.34928000E+004  3.20912263E-025
  2.34931200E+004  3.17292028E-025
  2.34934400E+004  3.13513207E-025
  2.34937600E+004  3.09600402E-025
  2.34940800E+004  3.05578492E-025
  2.34944000E+004  3.01472481E-025
  2.34947200E+004  2.97307255E-025
  2.34950400E+004  2.93107510E-025
  2.34953600E+004  2.88897518E-025
  2.34956800E+004  2.84700924E-025
  2.34960000E+004  2.80501458E-025
  2.34963200E+004  2.76372940E-025
  2.34966400E+004  2.72358033E-025
  2.34969600E+004  2.68441846E-025
  2.34972800E+004  2.64701305E-025
  2.34976000E+004  2.61126221E-025
  2.34979200E+004  2.57629569E-025
  2.34982400E+004  2.55135358E-025
  2.34985600E+004  2.52081274E-025
  2.34988800E+004  2.49179345E-025
  2.34992000E+004  2.46539146E-025
  2.34995200E+004  2.44115963E-025
  2.34998400E+004  2.41915883E-025
  2.35001600E+004  2.39943873E-025
  2.35004800E+004  2.38201858E-025
  2.35008000E+004  2.36690986E-025
  2.35011200E+004  2.35382166E-025
  2.35014400E+004  2.34332206E-025
  2.35017600E+004  2.33505274E-025
  2.35020800E+004  2.32895487E-025
  2.35024000E+004  2.32495439E-025
  2.35027200E+004  2.32296285E-025
  2.35030400E+004  2.32287842E-025
  2.35033600E+004  2.32458691E-025
  2.35036800E+004  2.32796282E-025
  2.35040000E+004  2.33287041E-025
  2.35043200E+004  2.33911398E-025
  2.35046400E+004  2.34665053E-025
  2.35049600E+004  2.35526730E-025
  2.35052800E+004  2.36735856E-025
  2.35056000E+004  2.37803353E-025
  2.35059200E+004  2.38922562E-025
  2.35062400E+004  2.45069731E-025
  2.35065600E+004  2.46838254E-025
  2.35068800E+004  2.48682823E-025
  2.35072000E+004  2.50579573E-025
  2.35075200E+004  2.52521822E-025
  2.35078400E+004  2.54500364E-025
  2.35081600E+004  2.56505831E-025
  2.35084800E+004  2.58529766E-025
  2.35088000E+004  2.60565374E-025
  2.35091200E+004  2.62605140E-025
  2.35094400E+004  2.64644323E-025
  2.35097600E+004  2.66771705E-025
  2.35100800E+004  2.68809425E-025
  2.35104000E+004  2.70838879E-025
  2.35107200E+004  2.72861323E-025
  2.35110400E+004  2.74874249E-025
  2.35113600E+004  2.76881072E-025
  2.35116800E+004  2.78937165E-025
  2.35120000E+004  2.80947974E-025
  2.35123200E+004  2.82372074E-025
  2.35126400E+004  2.84465368E-025
  2.35129600E+004  2.85116137E-025
  2.35132800E+004  2.87377961E-025
  2.35136000E+004  2.89655086E-025
  2.35139200E+004  2.91984793E-025
  2.35142400E+004  2.94395201E-025
  2.35145600E+004  2.94857989E-025
  2.35148800E+004  2.97543176E-025
  2.35152000E+004  3.00277997E-025
  2.35155200E+004  3.03074802E-025
  2.35158400E+004  3.05945385E-025
  2.35161600E+004  3.08901032E-025
  2.35164800E+004  3.11952232E-025
  2.35168000E+004  3.15108616E-025
  2.35171200E+004  3.18378757E-025
  2.35174400E+004  3.21770308E-025
  2.35177600E+004  3.25640281E-025
  2.35180800E+004  3.29332828E-025
  2.35184000E+004  3.33165934E-025
  2.35187200E+004  3.37141750E-025
  2.35190400E+004  3.41532563E-025
  2.35193600E+004  3.45825980E-025
  2.35196800E+004  3.50262719E-025
  2.35200000E+004  3.54838875E-025
  2.35203200E+004  3.59548690E-025
  2.35206400E+004  3.64384687E-025
  2.35209600E+004  3.69337774E-025
  2.35212800E+004  3.74396999E-025
  2.35216000E+004  3.79550040E-025
  2.35219200E+004  3.84782637E-025
  2.35222400E+004  3.90093103E-025
  2.35225600E+004  3.95437968E-025
  2.35228800E+004  4.00811016E-025
  2.35232000E+004  4.06281060E-025
  2.35235200E+004  4.11660716E-025
  2.35238400E+004  4.17006901E-025
  2.35241600E+004  4.22296785E-025
  2.35244800E+004  4.27506823E-025
  2.35248000E+004  4.32612903E-025
  2.35251200E+004  4.37590470E-025
  2.35254400E+004  4.42414704E-025
  2.35257600E+004  4.47060723E-025
  2.35260800E+004  4.51503738E-025
  2.35264000E+004  4.55719233E-025
  2.35267200E+004  4.59683135E-025
  2.35270400E+004  4.63372030E-025
  2.35273600E+004  4.66763177E-025
  2.35276800E+004  4.69834885E-025
  2.35280000E+004  4.72566539E-025
  2.35283200E+004  4.74938777E-025
  2.35286400E+004  4.76933625E-025
  2.35289600E+004  4.78534634E-025
  2.35292800E+004  4.79726991E-025
  2.35296000E+004  4.80226753E-025
  2.35299200E+004  4.80593105E-025
  2.35302400E+004  4.80514742E-025
  2.35305600E+004  4.79984153E-025
  2.35308800E+004  4.78996210E-025
  2.35312000E+004  4.77546530E-025
  2.35315200E+004  4.76805486E-025
  2.35318400E+004  4.74571254E-025
  2.35321600E+004  4.71893311E-025
  2.35324800E+004  4.68777818E-025
  2.35328000E+004  4.65232955E-025
  2.35331200E+004  4.61268858E-025
  2.35334400E+004  4.56897607E-025
  2.35337600E+004  4.52133712E-025
  2.35340800E+004  4.46991207E-025
  2.35344000E+004  4.41487918E-025
  2.35347200E+004  4.35642410E-025
  2.35350400E+004  4.29474586E-025
  2.35353600E+004  4.23005556E-025
  2.35356800E+004  4.16257483E-025
  2.35360000E+004  4.09253444E-025
  2.35363200E+004  3.99780128E-025
  2.35366400E+004  3.92576049E-025
  2.35369600E+004  3.85166013E-025
  2.35372800E+004  3.77577148E-025
  2.35376000E+004  3.69848432E-025
  2.35379200E+004  3.64136560E-025
  2.35382400E+004  3.56424683E-025
  2.35385600E+004  3.48658730E-025
  2.35388800E+004  3.40883111E-025
  2.35392000E+004  3.33115848E-025
  2.35395200E+004  3.25384801E-025
  2.35398400E+004  3.17715279E-025
  2.35401600E+004  3.10132328E-025
  2.35404800E+004  3.02659964E-025
  2.35408000E+004  2.95391953E-025
  2.35411200E+004  2.88217049E-025
  2.35414400E+004  2.81239941E-025
  2.35417600E+004  2.74455586E-025
  2.35420800E+004  2.68866764E-025
  2.35424000E+004  2.62632730E-025
  2.35427200E+004  2.56658137E-025
  2.35430400E+004  2.50958096E-025
  2.35433600E+004  2.45546350E-025
  2.35436800E+004  2.40435269E-025
  2.35440000E+004  2.35635849E-025
  2.35443200E+004  2.31157676E-025
  2.35446400E+004  2.27008973E-025
  2.35449600E+004  2.23196630E-025
  2.35452800E+004  2.19726141E-025
  2.35456000E+004  2.16613658E-025
  2.35459200E+004  2.13839479E-025
  2.35462400E+004  2.11415902E-025
  2.35465600E+004  2.09343226E-025
  2.35468800E+004  2.07620666E-025
  2.35472000E+004  2.06245915E-025
  2.35475200E+004  2.05243292E-025
  2.35478400E+004  2.04435892E-025
  2.35481600E+004  2.04097012E-025
  2.35484800E+004  2.04085224E-025
  2.35488000E+004  2.04298940E-025
  2.35491200E+004  2.05072281E-025
  2.35494400E+004  2.06147095E-025
  2.35497600E+004  2.07514218E-025
  2.35500800E+004  2.09163506E-025
  2.35504000E+004  2.11083886E-025
  2.35507200E+004  2.13264192E-025
  2.35510400E+004  2.15691560E-025
  2.35513600E+004  2.18352691E-025
  2.35516800E+004  2.21360419E-025
  2.35520000E+004  2.24461217E-025
  2.35523200E+004  2.27753427E-025
  2.35526400E+004  2.31221372E-025
  2.35529600E+004  2.34849039E-025
  2.35532800E+004  2.38619465E-025
  2.35536000E+004  2.42515748E-025
  2.35539200E+004  2.46520487E-025
  2.35542400E+004  2.50615970E-025
  2.35545600E+004  2.54784208E-025
  2.35548800E+004  2.59007123E-025
  2.35552000E+004  2.63266071E-025
  2.35555200E+004  2.67307288E-025
  2.35558400E+004  2.71600042E-025
  2.35561600E+004  2.75882064E-025
  2.35564800E+004  2.75867677E-025
  2.35568000E+004  2.80508877E-025
  2.35571200E+004  2.85028951E-025
  2.35574400E+004  2.89420513E-025
  2.35577600E+004  2.93665275E-025
  2.35580800E+004  2.97758363E-025
  2.35584000E+004  3.01673666E-025
  2.35587200E+004  3.05403821E-025
  2.35590400E+004  3.08936149E-025
  2.35593600E+004  3.12259606E-025
  2.35596800E+004  3.15362359E-025
  2.35600000E+004  3.18233546E-025
  2.35603200E+004  3.20782087E-025
  2.35606400E+004  3.23169039E-025
  2.35609600E+004  3.25295107E-025
  2.35612800E+004  3.27150923E-025
  2.35616000E+004  3.28733415E-025
  2.35619200E+004  3.30033309E-025
  2.35622400E+004  3.30998925E-025
  2.35625600E+004  3.31725024E-025
  2.35628800E+004  3.32155611E-025
  2.35632000E+004  3.32288265E-025
  2.35635200E+004  3.32121183E-025
  2.35638400E+004  3.31654608E-025
  2.35641600E+004  3.30951070E-025
  2.35644800E+004  3.29854572E-025
  2.35648000E+004  3.28523306E-025
  2.35651200E+004  3.26886015E-025
  2.35654400E+004  3.24961427E-025
  2.35657600E+004  3.22754895E-025
  2.35660800E+004  3.20272013E-025
  2.35664000E+004  3.17546916E-025
  2.35667200E+004  3.14536335E-025
  2.35670400E+004  3.11272833E-025
  2.35673600E+004  3.07765473E-025
  2.35676800E+004  3.04049960E-025
  2.35680000E+004  3.00449516E-025
  2.35683200E+004  2.96009503E-025
  2.35686400E+004  2.91712158E-025
  2.35689600E+004  2.87312334E-025
  2.35692800E+004  2.82430539E-025
  2.35696000E+004  2.77641877E-025
  2.35699200E+004  2.72737003E-025
  2.35702400E+004  2.67664315E-025
  2.35705600E+004  2.62468592E-025
  2.35708800E+004  2.57230266E-025
  2.35712000E+004  2.51838123E-025
  2.35715200E+004  2.46365424E-025
  2.35718400E+004  2.40825977E-025
  2.35721600E+004  2.35233467E-025
  2.35724800E+004  2.29588760E-025
  2.35728000E+004  2.23931738E-025
  2.35731200E+004  2.18261270E-025
  2.35734400E+004  2.12590092E-025
  2.35737600E+004  2.06852556E-025
  2.35740800E+004  2.01224839E-025
  2.35744000E+004  1.95631400E-025
  2.35747200E+004  1.90083408E-025
  2.35750400E+004  1.84591558E-025
  2.35753600E+004  1.79166050E-025
  2.35756800E+004  1.73816566E-025
  2.35760000E+004  1.68552249E-025
  2.35763200E+004  1.63422664E-025
  2.35766400E+004  1.58390072E-025
  2.35769600E+004  1.53439438E-025
  2.35772800E+004  1.48613528E-025
  2.35776000E+004  1.43904140E-025
  2.35779200E+004  1.39323935E-025
  2.35782400E+004  1.34885721E-025
  2.35785600E+004  1.30579665E-025
  2.35788800E+004  1.26416612E-025
  2.35792000E+004  1.22399919E-025
  2.35795200E+004  1.18532361E-025
  2.35798400E+004  1.14816175E-025
  2.35801600E+004  1.11253001E-025
  2.35804800E+004  1.07843914E-025
  2.35808000E+004  1.04589433E-025
  2.35811200E+004  1.02525587E-025
  2.35814400E+004  9.97011463E-026
  2.35817600E+004  9.59808638E-026
  2.35820800E+004  9.62017194E-026
  2.35824000E+004  9.42783546E-026
  2.35827200E+004  9.25386003E-026
  2.35830400E+004  9.09841299E-026
  2.35833600E+004  8.96163416E-026
  2.35836800E+004  8.84363816E-026
  2.35840000E+004  8.74443193E-026
  2.35843200E+004  8.66426497E-026
  2.35846400E+004  8.60798180E-026
  2.35849600E+004  8.56641209E-026
  2.35852800E+004  8.54395416E-026
  2.35856000E+004  8.54062130E-026
  2.35859200E+004  8.55641585E-026
  2.35862400E+004  8.59139636E-026
  2.35865600E+004  8.64542306E-026
  2.35868800E+004  8.71853159E-026
  2.35872000E+004  8.81069165E-026
  2.35875200E+004  8.94613636E-026
  2.35878400E+004  9.07909546E-026
  2.35881600E+004  9.04424129E-026
  2.35884800E+004  9.23556876E-026
  2.35888000E+004  9.44409894E-026
  2.35891200E+004  9.67004878E-026
  2.35894400E+004  9.91330628E-026
  2.35897600E+004  1.01740453E-025
  2.35900800E+004  1.04522898E-025
  2.35904000E+004  1.07526853E-025
  2.35907200E+004  1.10665188E-025
  2.35910400E+004  1.13978926E-025
  2.35913600E+004  1.17406164E-025
  2.35916800E+004  1.21055191E-025
  2.35920000E+004  1.24897359E-025
  2.35923200E+004  1.27961308E-025
  2.35926400E+004  1.32240348E-025
  2.35929600E+004  1.36673624E-025
  2.35932800E+004  1.41258435E-025
  2.35936000E+004  1.45991421E-025
  2.35939200E+004  1.50868529E-025
  2.35942400E+004  1.56080045E-025
  2.35945600E+004  1.61252908E-025
  2.35948800E+004  1.66569998E-025
  2.35952000E+004  1.71997063E-025
  2.35955200E+004  1.77539280E-025
  2.35958400E+004  1.85708983E-025
  2.35961600E+004  1.91750488E-025
  2.35964800E+004  1.97914477E-025
  2.35968000E+004  2.04180790E-025
  2.35971200E+004  2.10545351E-025
  2.35974400E+004  2.16998115E-025
  2.35977600E+004  2.23502393E-025
  2.35980800E+004  2.30101061E-025
  2.35984000E+004  2.37129115E-025
  2.35987200E+004  2.43865600E-025
  2.35990400E+004  2.50079662E-025
  2.35993600E+004  2.56926017E-025
  2.35996800E+004  2.63771535E-025
  2.36000000E+004  2.70602601E-025
  2.36003200E+004  2.82533031E-025
  2.36006400E+004  2.89887385E-025
  2.36009600E+004  2.97244735E-025
  2.36012800E+004  3.04595546E-025
  2.36016000E+004  3.11930584E-025
  2.36019200E+004  3.19131055E-025
  2.36022400E+004  3.26420345E-025
  2.36025600E+004  3.33667275E-025
  2.36028800E+004  3.40864828E-025
  2.36032000E+004  3.48006335E-025
  2.36035200E+004  3.55086617E-025
  2.36038400E+004  3.62099601E-025
  2.36041600E+004  3.69967651E-025
  2.36044800E+004  3.76943271E-025
  2.36048000E+004  3.83852897E-025
  2.36051200E+004  3.90695931E-025
  2.36054400E+004  3.97472730E-025
  2.36057600E+004  4.04184605E-025
  2.36060800E+004  4.10833855E-025
  2.36064000E+004  4.17423722E-025
  2.36067200E+004  4.23958290E-025
  2.36070400E+004  4.30442530E-025
  2.36073600E+004  4.36882149E-025
  2.36076800E+004  4.43280145E-025
  2.36080000E+004  4.49650757E-025
  2.36083200E+004  4.55997628E-025
  2.36086400E+004  4.62322715E-025
  2.36089600E+004  4.68646603E-025
  2.36092800E+004  4.74970813E-025
  2.36096000E+004  4.81303685E-025
  2.36099200E+004  4.87653172E-025
  2.36102400E+004  4.94026983E-025
  2.36105600E+004  5.00432320E-025
  2.36108800E+004  5.06875715E-025
  2.36112000E+004  5.13363619E-025
  2.36115200E+004  5.20121899E-025
  2.36118400E+004  5.26735766E-025
  2.36121600E+004  5.33407969E-025
  2.36124800E+004  5.40139204E-025
  2.36128000E+004  5.47795889E-025
  2.36131200E+004  5.54744258E-025
  2.36134400E+004  5.61756888E-025
  2.36137600E+004  5.68829376E-025
  2.36140800E+004  5.75955824E-025
  2.36144000E+004  5.83075855E-025
  2.36147200E+004  5.90290238E-025
  2.36150400E+004  5.97514037E-025
  2.36153600E+004  6.04765437E-025
  2.36156800E+004  6.12012011E-025
  2.36160000E+004  6.19236880E-025
  2.36163200E+004  6.26421808E-025
  2.36166400E+004  6.33523101E-025
  2.36169600E+004  6.40567284E-025
  2.36172800E+004  6.47505350E-025
  2.36176000E+004  6.54312694E-025
  2.36179200E+004  6.60941453E-025
  2.36182400E+004  6.67081781E-025
  2.36185600E+004  6.73376227E-025
  2.36188800E+004  6.79428415E-025
  2.36192000E+004  6.85138655E-025
  2.36195200E+004  6.90629284E-025
  2.36198400E+004  6.95792278E-025
  2.36201600E+004  7.00570509E-025
  2.36204800E+004  7.04997032E-025
  2.36208000E+004  7.09012817E-025
  2.36211200E+004  7.12591830E-025
  2.36214400E+004  7.15648364E-025
  2.36217600E+004  7.18286787E-025
  2.36220800E+004  7.20417015E-025
  2.36224000E+004  7.22018593E-025
  2.36227200E+004  7.23073369E-025
  2.36230400E+004  7.23563699E-025
  2.36233600E+004  7.23475641E-025
  2.36236800E+004  7.22796786E-025
  2.36240000E+004  7.21517272E-025
  2.36243200E+004  7.19629903E-025
  2.36246400E+004  7.17719245E-025
  2.36249600E+004  7.14671363E-025
  2.36252800E+004  7.11014812E-025
  2.36256000E+004  7.06752809E-025
  2.36259200E+004  7.01891149E-025
  2.36262400E+004  6.96438170E-025
  2.36265600E+004  6.90370445E-025
  2.36268800E+004  6.83743062E-025
  2.36272000E+004  6.76597160E-025
  2.36275200E+004  6.68909618E-025
  2.36278400E+004  6.60715229E-025
  2.36281600E+004  6.52027949E-025
  2.36284800E+004  6.42864172E-025
  2.36288000E+004  6.33264473E-025
  2.36291200E+004  6.23247469E-025
  2.36294400E+004  6.12841230E-025
  2.36297600E+004  6.04199442E-025
  2.36300800E+004  5.93349330E-025
  2.36304000E+004  5.82224770E-025
  2.36307200E+004  5.70859116E-025
  2.36310400E+004  5.59286189E-025
  2.36313600E+004  5.47539896E-025
  2.36316800E+004  5.34711546E-025
  2.36320000E+004  5.22822577E-025
  2.36323200E+004  5.10852973E-025
  2.36326400E+004  4.96498770E-025
  2.36329600E+004  4.84720590E-025
  2.36332800E+004  4.73020503E-025
  2.36336000E+004  4.61277209E-025
  2.36339200E+004  4.49597326E-025
  2.36342400E+004  4.38012470E-025
  2.36345600E+004  4.28441639E-025
  2.36348800E+004  4.17314504E-025
  2.36352000E+004  4.06469880E-025
  2.36355200E+004  3.95827978E-025
  2.36358400E+004  3.87946775E-025
  2.36361600E+004  3.78134079E-025
  2.36364800E+004  3.68655084E-025
  2.36368000E+004  3.59532720E-025
  2.36371200E+004  3.50790251E-025
  2.36374400E+004  3.42447497E-025
  2.36377600E+004  3.34504985E-025
  2.36380800E+004  3.27060132E-025
  2.36384000E+004  3.20066906E-025
  2.36387200E+004  3.13539813E-025
  2.36390400E+004  3.07492959E-025
  2.36393600E+004  3.01934764E-025
  2.36396800E+004  2.96878321E-025
  2.36400000E+004  2.92330915E-025
  2.36403200E+004  2.88299574E-025
  2.36406400E+004  2.84789884E-025
  2.36409600E+004  2.81764318E-025
  2.36412800E+004  2.79313052E-025
  2.36416000E+004  2.77389529E-025
  2.36419200E+004  2.75996425E-025
  2.36422400E+004  2.75130665E-025
  2.36425600E+004  2.74789272E-025
  2.36428800E+004  2.74967885E-025
  2.36432000E+004  2.75660760E-025
  2.36435200E+004  2.76860768E-025
  2.36438400E+004  2.78559407E-025
  2.36441600E+004  2.80746797E-025
  2.36444800E+004  2.83357728E-025
  2.36448000E+004  2.86518818E-025
  2.36451200E+004  2.90117990E-025
  2.36454400E+004  2.94166399E-025
  2.36457600E+004  2.98633726E-025
  2.36460800E+004  3.01214744E-025
  2.36464000E+004  3.06709364E-025
  2.36467200E+004  3.12542353E-025
  2.36470400E+004  3.18688653E-025
  2.36473600E+004  3.25138618E-025
  2.36476800E+004  3.31864133E-025
  2.36480000E+004  3.38889456E-025
  2.36483200E+004  3.46099005E-025
  2.36486400E+004  3.53189827E-025
  2.36489600E+004  3.60809341E-025
  2.36492800E+004  3.68571901E-025
  2.36496000E+004  3.76448840E-025
  2.36499200E+004  3.84410601E-025
  2.36502400E+004  3.92436542E-025
  2.36505600E+004  3.96141817E-025
  2.36508800E+004  4.04639095E-025
  2.36512000E+004  4.13051952E-025
  2.36515200E+004  4.21351876E-025
  2.36518400E+004  4.29510028E-025
  2.36521600E+004  4.37500725E-025
  2.36524800E+004  4.45288655E-025
  2.36528000E+004  4.52846986E-025
  2.36531200E+004  4.60147049E-025
  2.36534400E+004  4.67225422E-025
  2.36537600E+004  4.73930663E-025
  2.36540800E+004  4.80294717E-025
  2.36544000E+004  4.86032311E-025
  2.36547200E+004  4.91803065E-025
  2.36550400E+004  4.97153832E-025
  2.36553600E+004  5.02062727E-025
  2.36556800E+004  5.06509292E-025
  2.36560000E+004  5.10474631E-025
  2.36563200E+004  5.13941468E-025
  2.36566400E+004  5.16894305E-025
[truncated: 8,350,056 more chars]
