# Supplementary material for: A method for calculating temperature-dependent photodissociation cross sections and rates
Source: Phys Chem Chem Phys. 2021 Jul 20;23(30):16390–400. doi: 10.1039/d1cp02162a (PMC8972202; doi:10.1039/d1cp02162a)
Supplement: CP-023-D1CP02162A-s011 [file CP-023-D1CP02162A-s011.trans]

         422            1  6.7116E-07        37399.173816
         424            1  5.2161E-05        38455.909928
         426            1  2.0242E-03        39580.257106
         428            1  4.7759E-02        40767.803122
         430            1  7.6446E-01        42014.757278
         431            1  8.8815E+00        43317.486695
         433            1  7.8228E+01        44672.704139
         435            1  5.3962E+02        46078.547459
         437            1  2.9940E+03        47533.412014
         438            1  1.3637E+04        49035.372656
         440            1  5.1753E+04        50582.477606
         442            1  1.6556E+05        52173.214701
         444            1  4.5073E+05        53806.156255
         446            1  1.0523E+06        55479.904796
         447            1  2.1188E+06        57192.813839
         449            1  3.6885E+06        58943.055350
         451            1  5.5495E+06        60729.021582
         453            1  7.1921E+06        62549.690979
         455            1  7.9860E+06        64405.214069
         456            1  7.5552E+06        66297.386118
         458            1  6.0708E+06        68229.422491
         460            1  4.1442E+06        70204.624922
         462            1  2.4072E+06        72225.094325
         463            1  1.1890E+06        74291.554923
         465            1  4.9658E+05        76404.244109
         467            1  1.7333E+05        78563.770672
         469            1  4.9515E+04        80771.463825
         471            1  1.1114E+04        83029.143836
         473            1  1.7738E+03        85338.501477
         474            1  1.4229E+02        87700.663136
         476            1  2.3121E-02        90116.199398
         478            1  1.1560E+01        92585.178041
         480            1  8.4642E+00        95107.132483
         482            1  1.6809E+00        97681.227412
         422            2  2.1282E-05        34522.207167
         424            2  1.4618E-03        35578.943280
         426            2  4.9564E-02        36703.290457
         428            2  1.0095E+00        37890.836474
         430            2  1.3769E+01        39137.790630
         431            2  1.3436E+02        40440.520046
         433            2  9.7805E+02        41795.737491
         435            2  5.4716E+03        43201.580811
         437            2  2.4071E+04        44656.445366
         438            2  8.4553E+04        46158.406008
         440            2  2.3888E+05        47705.510957
         442            2  5.4284E+05        49296.248053
         444            2  9.8314E+05        50929.189607
         446            2  1.3832E+06        52602.938147
         447            2  1.4211E+06        54315.847191
         449            2  8.9857E+05        56066.088702
         451            2  1.5885E+05        57852.054933
         453            2  1.7440E+05        59672.724331
         455            2  1.8652E+06        61528.247421
         456            2  5.0355E+06        63420.419470
         458            2  8.1518E+06        65352.455842
         460            2  9.5127E+06        67327.658274
         462            2  8.6056E+06        69348.127677
         463            2  6.2493E+06        71414.588274
         465            2  3.7005E+06        73527.277460
         467            2  1.7933E+06        75686.804023
         469            2  7.0731E+05        77894.497177
         471            2  2.2363E+05        80152.177188
         473            2  5.4846E+04        82461.534829
         474            2  9.6542E+03        84823.696488
         476            2  9.6569E+02        87239.232750
         478            2  1.1934E+01        89708.211393
         480            2  2.0980E+01        92230.165834
         482            2  2.0492E+01        94804.260763
         422            3  3.3728E-04        31751.203120
         424            3  2.0294E-02        32807.939233
         426            3  5.9495E-01        33932.286410
         428            3  1.0330E+01        35119.832426
         430            3  1.1823E+02        36366.786583
         431            3  9.5096E+02        37669.515999
         433            3  5.5861E+03        39024.733443
         435            3  2.4568E+04        40430.576763
         437            3  8.2168E+04        41885.441318
         438            3  2.0970E+05        43387.401961
         440            3  4.0306E+05        44934.506910
         442            3  5.6092E+05        46525.244006
         444            3  5.1037E+05        48158.185560
         446            3  2.1679E+05        49831.934100
         447            3  2.2319E+01        51544.843144
         449            3  3.1841E+05        53295.084655
         451            3  1.0847E+06        55081.050886
         453            3  1.4219E+06        56901.720283
         455            3  7.2644E+05        58757.243373
         456            3  6.2275E+02        60649.415422
         458            3  1.1896E+06        62581.451795
         460            3  4.7544E+06        64556.654226
         462            3  8.7233E+06        66577.123630
         463            3  1.0570E+07        68643.584227
         465            3  9.4747E+06        70756.273413
         467            3  6.5869E+06        72915.799976
         469            3  3.6242E+06        75123.493129
         471            3  1.5871E+06        77381.173141
         473            3  5.4960E+05        79690.530782
         474            3  1.4690E+05        82052.692440
         476            3  2.8500E+04        84468.228703
         478            3  3.3829E+03        86937.207346
         480            3  1.1257E+02        89459.161787
         482            3  1.9736E+01        92033.256716
         422            4  3.5355E-03        29087.641443
         424            4  1.8442E-01        30144.377556
         426            4  4.6159E+00        31268.724733
         428            4  6.7272E+01        32456.270750
         430            4  6.3365E+02        33703.224906
         431            4  4.0962E+03        35005.954322
         433            4  1.8772E+04        36361.171767
         435            4  6.1896E+04        37767.015087
         437            4  1.4655E+05        39221.879642
         438            4  2.4170E+05        40723.840284
         440            4  2.5316E+05        42270.945233
         442            4  1.2446E+05        43861.682329
         444            4  1.0986E+03        45494.623883
         446            4  1.3498E+05        47168.372423
         447            4  4.5271E+05        48881.281467
         449            4  4.7813E+05        50631.522978
         451            4  1.0875E+05        52417.489210
         453            4  9.7643E+04        54238.158607
         455            4  8.8327E+05        56093.681697
         456            4  1.4073E+06        57985.853746
         458            4  6.6499E+05        59917.890119
         460            4  1.8567E+04        61893.092550
         462            4  1.8942E+06        63913.561953
         463            4  6.2895E+06        65980.022550
         465            4  1.0299E+07        68092.711736
         467            4  1.1202E+07        70252.238299
         469            4  8.9412E+06        72459.931453
         471            4  5.4683E+06        74717.611464
         473            4  2.6101E+06        77026.969105
         474            4  9.7373E+05        79389.130764
         476            4  2.7888E+05        81804.667026
         478            4  5.8226E+04        84273.645669
         480            4  7.7020E+03        86795.600110
         482            4  3.7336E+02        89369.695039
         422            5  2.7272E-02        26527.929360
         424            5  1.2177E+00        27584.665473
         426            5  2.5617E+01        28709.012650
         428            5  3.0722E+02        29896.558666
         430            5  2.3206E+03        31143.512823
         431            5  1.1638E+04        32446.242239
         433            5  3.9534E+04        33801.459683
         435            5  9.0165E+04        35207.303003
         437            5  1.3091E+05        36662.167558
         438            5  1.0154E+05        38164.128201
         440            5  1.7813E+04        39711.233150
         442            5  2.3774E+04        41301.970245
         444            5  1.7072E+05        42934.911800
         446            5  2.2542E+05        44608.660340
         447            5  5.9137E+04        46321.569384
         449            5  4.1853E+04        48071.810895
         451            5  3.7715E+05        49857.777126
         453            5  4.6839E+05        51678.446523
         455            5  7.6592E+04        53533.969613
         456            5  1.9370E+05        55426.141662
         458            5  1.0913E+06        57358.178035
         460            5  1.2295E+06        59333.380466
         462            5  2.1173E+05        61353.849870
         463            5  5.2489E+05        63420.310467
         465            5  4.1161E+06        65532.999653
         467            5  9.0933E+06        67692.526216
         469            5  1.1704E+07        69900.219369
         471            5  1.0454E+07        72157.899381
         473            5  6.9467E+06        74467.257021
         474            5  3.5412E+06        76829.418680
         476            5  1.3956E+06        79244.954942
         478            5  4.1939E+05        81713.933585
         480            5  9.1648E+04        84235.888027
         482            5  1.2795E+04        86809.982956
         422            6  1.6406E-01        24066.616792
         424            6  6.1719E+00        25123.352905
         426            6  1.0697E+02        26247.700082
         428            6  1.0283E+03        27435.246098
         430            6  6.0080E+03        28682.200254
         431            6  2.2165E+04        29984.929671
         433            6  5.1178E+04        31340.147115
         435            6  6.8422E+04        32745.990435
         437            6  3.9774E+04        34200.854990
         438            6  5.5674E+02        35702.815632
         440            6  4.0033E+04        37249.920582
         442            6  1.1135E+05        38840.657677
         444            6  6.3877E+04        40473.599232
         446            6  1.5243E+03        42147.347772
         447            6  1.3264E+05        43860.256815
         449            6  2.1650E+05        45610.498326
         451            6  4.0586E+04        47396.464558
         453            6  8.7880E+04        49217.133955
         455            6  4.4248E+05        51072.657045
         456            6  3.1732E+05        52964.829094
         458            6  1.4280E+03        54896.865467
         460            6  6.0743E+05        56872.067898
         462            6  1.2964E+06        58892.537302
         463            6  5.9234E+05        60958.997899
         465            6  8.2703E+04        63071.687085
         467            6  2.7122E+06        65231.213648
         469            6  7.8711E+06        67438.906801
         471            6  1.1576E+07        69696.586813
         473            6  1.1242E+07        72005.944453
         474            6  7.9252E+06        74368.106112
         476            6  4.2237E+06        76783.642374
         478            6  1.7228E+06        79252.621017
         480            6  5.3143E+05        81774.575459
         482            6  1.1820E+05        84348.670388
         422            7  7.9815E-01        21703.542439
         424            7  2.4803E+01        22760.278551
         426            7  3.4509E+02        23884.625729
         428            7  2.5659E+03        25072.171745
         430            7  1.0997E+04        26319.125901
         431            7  2.7324E+04        27621.855318
         433            7  3.5928E+04        28977.072762
         435            7  1.6789E+04        30382.916082
         437            7  3.8434E+02        31837.780637
         438            7  3.3582E+04        33339.741279
         440            7  5.5327E+04        34886.846229
         442            7  9.7789E+03        36477.583324
         444            7  2.3907E+04        38110.524878
         446            7  1.0339E+05        39784.273419
         447            7  4.9603E+04        41497.182462
         449            7  1.2717E+04        43247.423973
         451            7  1.7481E+05        45033.390205
         453            7  1.5099E+05        46854.059602
         455            7  8.1512E+02        48709.582692
         456            7  2.7495E+05        50601.754741
         458            7  4.2274E+05        52533.791114
         460            7  4.2950E+04        54508.993545
         462            7  3.0158E+05        56529.462948
         463            7  1.1477E+06        58595.923546
         465            7  8.0704E+05        60708.612732
         467            7  1.6976E+03        62868.139295
         469            7  1.9633E+06        65075.832448
         471            7  7.0063E+06        67333.512459
         473            7  1.1265E+07        69642.870100
         474            7  1.1525E+07        72005.031759
         476            7  8.4059E+06        74420.568021
         478            7  4.5827E+06        76889.546664
         480            7  1.8946E+06        79411.501106
         482            7  5.8648E+05        81985.596035
         422            8  3.1905E+00        19443.785484
         424            8  7.9898E+01        20500.521597
         426            8  8.6255E+02        21624.868774
         428            8  4.7153E+03        22812.414790
         430            8  1.3615E+04        24059.368946
         431            8  1.9125E+04        25362.098363
         433            8  8.2500E+03        26717.315807
         435            8  8.0285E+02        28123.159127
         437            8  2.1661E+04        29578.023682
         438            8  2.4511E+04        31079.984325
         440            8  2.4761E+02        32627.089274
         442            8  2.9478E+04        34217.826369
         444            8  4.8448E+04        35850.767924
         446            8  1.8284E+03        37524.516464
         447            8  4.9521E+04        39237.425508
         449            8  9.3644E+04        40987.667019
         451            8  5.1346E+03        42773.633250
         453            8  8.9533E+04        44594.302647
         455            8  1.8739E+05        46449.825737
         456            8  1.6472E+04        48341.997786
         458            8  1.5505E+05        50274.034159
         460            8  4.2072E+05        52249.236590
         462            8  1.0681E+05        54269.705994
         463            8  1.6257E+05        56336.166591
         465            8  9.9147E+05        58448.855777
         467            8  8.5690E+05        60608.382340
         469            8  3.0995E+03        62816.075493
         471            8  1.6689E+06        65073.755505
         473            8  6.5887E+06        67383.113145
         474            8  1.1008E+07        69745.274804
         476            8  1.1477E+07        72160.811066
         478            8  8.4425E+06        74629.789709
         480            8  4.6047E+06        77151.744151
         482            8  1.8879E+06        79725.839080
         422            9  1.0500E+01        17291.098761
         424            9  2.0523E+02        18347.834874
         426            9  1.6397E+03        19472.182052
         428            9  6.0921E+03        20659.728068
         430            9  1.0086E+04        21906.682224
         431            9  4.7890E+03        23209.411641
         433            9  4.7742E+02        24564.629085
         435            9  1.2230E+04        25970.472405
         437            9  1.0736E+04        27425.336960
         438            9  3.7654E+02        28927.297602
         440            9  2.1740E+04        30474.402551
         442            9  1.6633E+04        32065.139647
         444            9  2.5550E+03        33698.081201
         446            9  4.4292E+04        35371.829742
         447            9  2.2104E+04        37084.738785
         449            9  1.2616E+04        38834.980296
         451            9  8.9438E+04        40620.946528
         453            9  2.7060E+04        42441.615925
         455            9  4.1948E+04        44297.139015
         456            9  1.7793E+05        46189.311064
         458            9  3.8830E+04        48121.347437
         460            9  9.9368E+04        50096.549868
         462            9  3.8825E+05        52117.019271
         463            9  1.3087E+05        54183.479869
         465            9  1.1824E+05        56296.169054
         467            9  8.9653E+05        58455.695618
         469            9  8.0212E+05        60663.388771
         471            9  1.3383E+03        62921.068782
         473            9  1.7010E+06        65230.426423
         474            9  6.5916E+06        67592.588082
         476            9  1.0880E+07        70008.124344
         478            9  1.1194E+07        72477.102987
         480            9  8.0992E+06        74999.057428
         482            9  4.3211E+06        77573.152358
         422           10  2.8296E+01        15247.421770
         424           10  4.1334E+02        16304.157882
         426           10  2.2777E+03        17428.505060
         428           10  4.9978E+03        18616.051076
         430           10  3.0983E+03        19863.005232
         431           10  1.0485E+02        21165.734649
         433           10  6.2657E+03        22520.952093
         435           10  5.0231E+03        23926.795413
         437           10  7.7621E+02        25381.659968
         438           10  1.2849E+04        26883.620610
         440           10  4.5049E+03        28430.725560
         442           10  6.7137E+03        30021.462655
         444           10  2.3926E+04        31654.404209
         446           10  1.0087E+03        33328.152750
         447           10  2.7455E+04        35041.061793
         449           10  3.4293E+04        36791.303304
         451           10  1.8827E+03        38577.269536
         453           10  7.3936E+04        40397.938933
         455           10  3.8245E+04        42253.462023
         456           10  2.5036E+04        44145.634072
         458           10  1.6119E+05        46077.670445
         460           10  4.3101E+04        48052.872876
         462           10  8.5093E+04        50073.342279
         463           10  3.5851E+05        52139.802877
         465           10  1.1413E+05        54252.492063
         467           10  1.2865E+05        56412.018626
         469           10  8.6087E+05        58619.711779
         471           10  6.7695E+05        60877.391790
         473           10  6.2488E+03        63186.749431
         474           10  2.0183E+06        65548.911090
         476           10  6.9527E+06        67964.447352
         478           10  1.0849E+07        70433.425995
         480           10  1.0696E+07        72955.380436
         482           10  7.4313E+06        75529.475366
         422           11  6.1870E+01        13315.352353
         424           11  6.3471E+02        14372.088466
         426           11  2.1447E+03        15496.435643
         428           11  2.0098E+03        16683.981659
         430           11  1.6252E+00        17930.935815
         431           11  2.8541E+03        19233.665232
         433           11  2.6001E+03        20588.882676
         435           11  5.7020E+02        21994.725996
         437           11  6.8087E+03        23449.590551
         438           11  1.0086E+03        24951.551194
         440           11  6.4938E+03        26498.656143
         442           11  9.6109E+03        28089.393238
         444           11  9.4845E+02        29722.334793
         446           11  2.1294E+04        31396.083333
         447           11  4.7603E+03        33108.992376
         449           11  1.7458E+04        34859.233888
         451           11  3.5629E+04        36645.200119
         453           11  3.3175E+02        38465.869516
         455           11  6.4325E+04        40321.392606
         456           11  3.6036E+04        42213.564655
         458           11  2.4204E+04        44145.601028
         460           11  1.4810E+05        46120.803459
         462           11  3.0959E+04        48141.272863
         463           11  9.8679E+04        50207.733460
         465           11  3.3138E+05        52320.422646
         467           11  6.9682E+04        54479.949209
         469           11  1.8642E+05        56687.642362
         471           11  8.5141E+05        58945.322374
         473           11  4.9073E+05        61254.680014
         474           11  8.0468E+04        63616.841673
         476           11  2.6298E+06        66032.377935
         478           11  7.5680E+06        68501.356578
         480           11  1.0779E+07        71023.311020
         482           11  9.9204E+06        73597.405949
         422           12  1.0731E+02        11499.723370
         424           12  7.0194E+02        12556.459483
         426           12  1.1484E+03        13680.806661
         428           12  9.6027E+01        14868.352677
         430           12  1.0649E+03        16115.306833
         431           12  1.4439E+03        17418.036249
         433           12  2.4166E+02        18773.253694
         435           12  3.3950E+03        20179.097014
         437           12  2.0430E+02        21633.961569
         438           12  4.4147E+03        23135.922211
         440           12  3.1062E+03        24683.027160
         442           12  2.8360E+03        26273.764256
         444           12  1.0373E+04        27906.705810
         446           12  5.5958E+01        29580.454350
         447           12  1.8012E+04        31293.363394
         449           12  5.6742E+03        33043.604905
         451           12  1.4738E+04        34829.571137
         453           12  3.1761E+04        36650.240534
         455           12  8.1982E+02        38505.763624
         456           12  6.1555E+04        40397.935673
         458           12  2.4620E+04        42329.972046
         460           12  3.4946E+04        44305.174477
         462           12  1.3433E+05        46325.643880
         463           12  1.1210E+04        48392.104477
         465           12  1.3610E+05        50504.793663
         467           12  2.9089E+05        52664.320226
         469           12  1.9455E+04        54872.013380
         471           12  2.9640E+05        57129.693391
         473           12  8.1775E+05        59439.051032
         474           12  2.6109E+05        61801.212691
         476           12  3.3014E+05        64216.748953
         478           12  3.5544E+06        66685.727596
         480           12  8.2923E+06        69207.682037
         482           12  1.0495E+07        71781.776966
         422           13  1.4142E+02         9806.219824
         424           13  4.9674E+02        10862.955937
         426           13  1.8939E+02        11987.303114
         428           13  2.6625E+02        13174.849131
         430           13  7.8782E+02        14421.803287
         431           13  4.9546E+01        15724.532703
         433           13  1.6065E+03        17079.750148
         435           13  4.9912E+01        18485.593468
         437           13  2.4880E+03        19940.458023
         438           13  8.3290E+02        21442.418665
         440           13  2.8542E+03        22989.523614
         442           13  3.5732E+03        24580.260710
         444           13  1.8464E+03        26213.202264
         446           13  9.4077E+03        27886.950804
         447           13  6.2138E+01        29599.859848
         449           13  1.6532E+04        31350.101359
         451           13  3.5797E+03        33136.067590
         453           13  1.7009E+04        34956.736988
         455           13  2.4239E+04        36812.260078
         456           13  4.4675E+03        38704.432127
         458           13  6.0252E+04        40636.468499
         460           13  9.2125E+03        42611.670931
         462           13  5.7089E+04        44632.140334
         463           13  1.0906E+05        46698.600931
         467           13  1.8924E+05        50970.816680
         469           13  2.1738E+05        53178.509834
         471           13  1.3267E+03        55436.189845
         473           13  4.4791E+05        57745.547486
         474           13  6.9841E+05        60107.709145
         476           13  5.4274E+04        62523.245407
         478           13  8.9152E+05        64992.224050
         480           13  4.7538E+06        67514.178491
         482           13  8.9001E+06        70088.273420
         422           14  1.3072E+02         8241.706137
         424           14  1.6598E+02         9298.442250
         426           14  2.1365E+01        10422.789427
         428           14  3.7065E+02        11610.335443
         431           14  7.0154E+02        14160.019016
         433           14  2.3211E+01        15515.236460
         435           14  1.2345E+03        16921.079780
         437           14  1.8567E+02        18375.944335
         438           14  1.9498E+03        19877.904978
         440           14  8.3784E+02        21425.009927
         442           14  2.5539E+03        23015.747023
         444           14  2.8520E+03        24648.688577
         446           14  2.3162E+03        26322.437117
         447           14  7.6417E+03        28035.346161
         449           14  7.2616E+02        29785.587672
         451           14  1.5583E+04        31571.553903
         453           14  5.9187E+02        33392.223300
         455           14  2.2073E+04        35247.746390
         456           14  1.2892E+04        37139.918439
         458           14  1.5152E+04        39071.954812
         460           14  5.1655E+04        41047.157243
         463           14  8.4446E+04        45134.087244
         465           14  6.4776E+04        47246.776430
         467           14  2.0739E+04        49406.302993
         469           14  2.3045E+05        51613.996146
         471           14  1.0955E+05        53871.676158
         473           14  6.4215E+04        56181.033799
         474           14  5.8470E+05        58543.195457
         476           14  4.5484E+05        60958.731720
         478           14  2.1824E+04        63427.710363
         480           14  1.8779E+06        65949.664804
         482           14  6.0573E+06        68523.759733
         422           15  7.1747E+01         6814.764165
         426           15  1.2422E+02         8995.847456
         430           15  2.6453E+02        11430.347628
         433           15  5.4923E+02        14088.294489
         437           15  1.0659E+03        16949.002364
         438           15  9.5152E+01        18450.963006
         440           15  1.9031E+03        19998.067955
         442           15  3.6070E+02        21588.805051
         444           15  3.0290E+03        23221.746605
         446           15  1.3844E+03        24895.495145
         447           15  3.9569E+03        26608.404189
         449           15  4.5910E+03        28358.645700
         451           15  3.4726E+03        30144.611932
         453           15  1.2210E+04        31965.281329
         455           15  8.9588E+02        33820.804419
         456           15  2.4776E+04        35712.976468
         458           15  1.8724E+03        37645.012841
         460           15  3.1956E+04        39620.215272
         462           15  2.9392E+04        41640.684675
         463           15  1.2044E+04        43707.145272
         465           15  9.5818E+04        45819.834458
         467           15  1.4944E+04        47979.361021
         469           15  8.5910E+04        50187.054175
         471           15  2.1257E+05        52444.734186
         473           15  1.4178E+04        54754.091827
         474           15  2.2842E+05        57116.253486
         476           15  5.9815E+05        59531.789748
         478           15  1.4589E+05        62000.768391
         480           15  3.9061E+05        64522.722832
         482           15  3.2646E+06        67096.817761
         422           16  1.4398E+01         5536.023929
         424           16  1.9999E+01         6592.760042
         428           16  7.6284E+01         8904.653235
         431           16  2.1737E+02        11454.336808
         435           16  4.9318E+02        14215.397572
         438           16  9.9312E+02        17172.222770
         442           16  1.8884E+03        20310.064814
         446           16  3.4423E+03        23616.754909
         449           16  5.7927E+03        27079.905464
         451           16  8.9479E+02        28865.871695
         453           16  8.2650E+03        30686.541092
         455           16  4.8989E+03        32542.064182
         456           16  8.3551E+03        34434.236231
         458           16  1.7479E+04        36366.272604
         460           16  2.6557E+03        38341.475035
         462           16  4.0734E+04        40361.944439
         463           16  4.0651E+03        42428.405036
         465           16  4.7355E+04        44541.094222
         467           16  6.6076E+04        46700.620785
         469           16  3.7825E+03        48908.313938
         471           16  1.5978E+05        51165.993950
         473           16  1.1337E+05        53475.351591
         474           16  2.3712E+04        55837.513249
         476           16  4.1642E+05        58253.049512
         478           16  3.9948E+05        60722.028155
         480           16  3.2844E+03        63243.982596
         482           16  1.3379E+06        65818.077525
         430           17  7.4701E+01         9030.125232
         433           17  1.9852E+02        11688.072093
         437           17  3.8026E+02        14548.779968
         440           17  6.6357E+02        17597.845559
         442           17  4.0449E+02        19188.582655
         444           17  1.1987E+03        20821.524209
         446           17  7.4555E+02        22495.272750
         447           17  2.3647E+03        24208.181793
         449           17  9.5431E+02        25958.423304
         451           17  4.8832E+03        27744.389536
         455           17  9.7528E+03        31420.582023
         458           17  1.6978E+04        35244.790445
         460           17  3.1199E+03        37219.992876
         462           17  1.9986E+04        39240.462279
         463           17  2.4477E+04        41306.922877
         465           17  6.5657E+03        43419.612062
         467           17  7.0582E+04        45579.138626
         469           17  1.2462E+04        47786.831779
         471           17  6.2960E+04        50044.511790
         473           17  1.5895E+05        52353.869431
         474           17  9.2990E+03        54716.031090
         476           17  1.8142E+05        57131.567352
         478           17  4.4988E+05        59600.545995
         480           17  8.9686E+04        62122.500436
         482           17  3.7604E+05        64696.595366
         440           18  5.6582E+02        16592.132546
         444           18  1.2463E+03        19815.811195
         447           18  2.3649E+03        23202.468779
         451           18  4.0622E+03        26738.676522
         455           18  6.0683E+03        30414.869009
         456           18  3.8924E+03        32307.041058
         458           18  6.8708E+03        34239.077431
         460           18  1.3095E+04        36214.279862
         462           18  3.1025E+03        38234.749265
         463           18  3.2421E+04        40301.209863
         467           18  4.4542E+04        44573.425612
         469           18  4.5288E+04        46781.118765
         471           18  9.4289E+03        49038.798776
         473           18  1.4126E+05        51348.156417
         474           18  6.8137E+04        53710.318076
         476           18  4.5008E+04        56125.854338
         478           18  3.7945E+05        58594.832981
         480           18  2.5864E+05        61116.787422
         482           18  4.3711E+04        63690.882352
         449           19  2.4954E+03        23917.435745
         453           19  4.7999E+03        27524.071373
         456           19  9.4660E+03        31271.766512
         460           19  1.7688E+04        35179.005316
         463           19  2.4544E+04        39265.935317
         465           19  1.8972E+04        41378.624503
         467           19  1.4052E+04        43538.151066
         469           19  7.1810E+04        45745.844219
         473           19  9.2182E+04        50312.881871
         474           19  1.4588E+05        52675.043530
         478           19  2.6419E+05        57559.558435
         480           19  4.3355E+05        60081.512877
         482           19  2.1136E+04        62655.607806
         462           20  1.4651E+04        36035.552171
         465           20  3.8118E+04        40214.701954
         469           20  6.0460E+04        44581.921671
         471           20  4.4944E+04        46839.601682
         473           20  2.2106E+04        49148.959323
         474           20  1.8009E+05        51511.120982
         476           20  5.6975E+04        53926.657244
         478           20  9.4425E+04        56395.635887
         480           20  4.9518E+05        58917.590328
         482           20  2.3221E+05        61491.685257
         202          401  1.0125E-06        37378.428897
         203          401  7.8669E-05        38435.165009
         204          401  3.0519E-03        39559.512187
         205          401  7.1985E-02        40747.058203
         206          401  1.1518E+00        41994.012359
         207          401  1.3377E+01        43296.741776
         208          401  1.1778E+02        44651.959220
         209          401  8.1217E+02        46057.802540
         210          401  4.5044E+03        47512.667095
         211          401  2.0509E+04        49014.627737
         212          401  7.7798E+04        50561.732687
         213          401  2.4877E+05        52152.469782
         214          401  6.7698E+05        53785.411336
         215          401  1.5798E+06        55459.159877
         216          401  3.1794E+06        57172.068920
         217          401  5.5322E+06        58922.310431
         218          401  8.3190E+06        60708.276663
         219          401  1.0775E+07        62528.946060
         220          401  1.1958E+07        64384.469150
         221          401  1.1306E+07        66276.641199
         222          401  9.0783E+06        68208.677572
         223          401  6.1926E+06        70183.880003
         224          401  3.5940E+06        72204.349406
         225          401  1.7734E+06        74270.810004
         226          401  7.3980E+05        76383.499190
         227          401  2.5785E+05        78543.025753
         228          401  7.3528E+04        80750.718906
         229          401  1.6461E+04        83008.398917
         230          401  2.6159E+03        85317.756558
         231          401  2.0743E+02        87679.918217
         232          401  7.2946E-02        90095.454479
         233          401  1.7556E+01        92564.433122
         234          401  1.2720E+01        95086.387563
         235          401  2.5142E+00        97660.482493
         202          402  3.2098E-05        34502.063887
         203          402  2.2040E-03        35558.800000
         204          402  7.4702E-02        36683.147178
         205          402  1.5210E+00        37870.693194
         206          402  2.0736E+01        39117.647350
         207          402  2.0226E+02        40420.376766
         208          402  1.4717E+03        41775.594211
         209          402  8.2294E+03        43181.437531
         210          402  3.6185E+04        44636.302086
         211          402  1.2704E+05        46138.262728
         212          402  3.5868E+05        47685.367677
         213          402  8.1456E+05        49276.104773
         214          402  1.4741E+06        50909.046327
         215          402  2.0719E+06        52582.794867
         216          402  2.1256E+06        54295.703911
         217          402  1.3405E+06        56045.945422
         218          402  2.3435E+05        57831.911654
         219          402  2.6593E+05        59652.581051
         220          402  2.8093E+06        61508.104141
         221          402  7.5623E+06        63400.276190
         222          402  1.2223E+07        65332.312563
         223          402  1.4246E+07        67307.514994
         224          402  1.2873E+07        69327.984397
         225          402  9.3381E+06        71394.444994
         226          402  5.5232E+06        73507.134180
         227          402  2.6731E+06        75666.660743
         228          402  1.0527E+06        77874.353897
         229          402  3.3221E+05        80132.033908
         230          402  8.1259E+04        82441.391549
         231          402  1.4242E+04        84803.553208
         232          402  1.4105E+03        87219.089470
         233          402  1.6091E+01        89688.068113
         234          402  3.2355E+01        92210.022554
         235          402  3.0943E+01        94784.117483
         202          403  5.0854E-04        31731.648628
         203          403  3.0587E-02        32788.384741
         204          403  8.9635E-01        33912.731919
         205          403  1.5557E+01        35100.277935
         206          403  1.7797E+02        36347.232091
         207          403  1.4307E+03        37649.961508
         208          403  8.3996E+03        39005.178952
         209          403  3.6920E+04        40411.022272
         210          403  1.2340E+05        41865.886827
         211          403  3.1467E+05        43367.847469
         212          403  6.0428E+05        44914.952419
         213          403  8.3991E+05        46505.689514
         214          403  7.6272E+05        48138.631068
         215          403  3.2247E+05        49812.379609
         216          403  9.6823E+00        51525.288652
         217          403  4.8050E+05        53275.530163
         218          403  1.6282E+06        55061.496395
         219          403  2.1272E+06        56882.165792
         220          403  1.0806E+06        58737.688882
         221          403  6.1689E+02        60629.860931
         222          403  1.7989E+06        62561.897304
         223          403  7.1496E+06        64537.099735
         224          403  1.3086E+07        66557.569138
         225          403  1.5830E+07        68624.029736
         226          403  1.4170E+07        70736.718921
         227          403  9.8376E+06        72896.245485
         228          403  5.4050E+06        75103.938638
         229          403  2.3631E+06        77361.618649
         230          403  8.1665E+05        79670.976290
         231          403  2.1769E+05        82033.137949
         232          403  4.2058E+04        84448.674211
         233          403  4.9491E+03        86917.652854
         234          403  1.5849E+02        89439.607295
         235          403  3.1314E+01        92013.702225
         202          404  5.3290E-03        29068.682534
         203          404  2.7785E-01        30125.418647
         204          404  6.9513E+00        31249.765825
         205          404  1.0126E+02        32437.311841
         206          404  9.5322E+02        33684.265997
         207          404  6.1583E+03        34986.995413
         208          404  2.8202E+04        36342.212858
         209          404  9.2918E+04        37748.056178
         210          404  2.1979E+05        39202.920733
         211          404  3.6204E+05        40704.881375
         212          404  3.7850E+05        42251.986324
         213          404  1.8529E+05        43842.723420
         214          404  1.4996E+03        45475.664974
         215          404  2.0371E+05        47149.413514
         216          404  6.7910E+05        48862.322558
         217          404  7.1414E+05        50612.564069
         218          404  1.6052E+05        52398.530301
         219          404  1.4898E+05        54219.199698
         220          404  1.3282E+06        56074.722788
         221          404  2.1057E+06        57966.894837
         222          404  9.8729E+05        59898.931210
         223          404  3.0209E+04        61874.133641
         224          404  2.8626E+06        63894.603044
         225          404  9.4558E+06        65961.063641
         226          404  1.5444E+07        68073.752827
         227          404  1.6767E+07        70233.279390
         228          404  1.3362E+07        72440.972544
         229          404  8.1584E+06        74698.652555
         230          404  3.8873E+06        77008.010196
         231          404  1.4471E+06        79370.171855
         232          404  4.1332E+05        81785.708117
         233          404  8.5936E+04        84254.686760
         234          404  1.1277E+04        86776.641201
         235          404  5.3150E+02        89350.736130
         202          405  4.1090E-02        26509.571332
         203          405  1.8338E+00        27566.307445
         204          405  3.8557E+01        28690.654622
         205          405  4.6214E+02        29878.200638
         206          405  3.4885E+03        31125.154794
         207          405  1.7482E+04        32427.884211
         208          405  5.9331E+04        33783.101655
         209          405  1.3516E+05        35188.944975
         210          405  1.9594E+05        36643.809530
         211          405  1.5154E+05        38145.770173
         212          405  2.6286E+04        39692.875122
         213          405  3.6105E+04        41283.612217
         214          405  2.5637E+05        42916.553772
         215          405  3.3686E+05        44590.302312
         216          405  8.7389E+04        46303.211356
         217          405  6.3892E+04        48053.452867
         218          405  5.6672E+05        49839.419098
         219          405  6.9950E+05        51660.088495
         220          405  1.1235E+05        53515.611585
         221          405  2.9443E+05        55407.783634
         222          405  1.6392E+06        57339.820007
         223          405  1.8354E+06        59315.022438
         224          405  3.0995E+05        61335.491842
         225          405  8.0147E+05        63401.952439
         226          405  6.2040E+06        65514.641625
         227          405  1.3654E+07        67674.168188
         228          405  1.7532E+07        69881.861341
         229          405  1.5630E+07        72139.541353
         230          405  1.0367E+07        74448.898993
         231          405  5.2749E+06        76811.060652
         232          405  2.0742E+06        79226.596914
         233          405  6.2154E+05        81695.575557
         234          405  1.3525E+05        84217.529999
         235          405  1.8734E+04        86791.624928
         202          406  2.4709E-01        24048.861502
         203          406  9.2901E+00        25105.597615
         204          406  1.6091E+02        26229.944792
         205          406  1.5458E+03        27417.490808
         206          406  9.0240E+03        28664.444964
         207          406  3.3259E+04        29967.174381
         208          406  7.6696E+04        31322.391825
         209          406  1.0234E+05        32728.235145
         210          406  5.9255E+04        34183.099700
         211          406  7.7897E+02        35685.060342
         212          406  6.0350E+04        37232.165292
         213          406  1.6675E+05        38822.902387
         214          406  9.4975E+04        40455.843942
         215          406  2.4508E+03        42129.592482
         216          406  1.9964E+05        43842.501525
         217          406  3.2353E+05        45592.743036
         218          406  5.9619E+04        47378.709268
         219          406  1.3352E+05        49199.378665
         220          406  6.6379E+05        51054.901755
         221          406  4.7192E+05        52947.073804
         222          406  2.5660E+03        54879.110177
         223          406  9.1643E+05        56854.312608
         224          406  1.9406E+06        58874.782012
         225          406  8.7710E+05        60941.242609
         226          406  1.3020E+05        63053.931795
         227          406  4.0995E+06        65213.458358
         228          406  1.1833E+07        67421.151511
         229          406  1.7353E+07        69678.831523
         230          406  1.6815E+07        71988.189163
         231          406  1.1830E+07        74350.350822
         232          406  6.2919E+06        76765.887084
         233          406  2.5604E+06        79234.865727
         234          406  7.8741E+05        81756.820169
         235          406  1.7437E+05        84330.915098
         202          407  1.2016E+00        21686.398637
         203          407  3.7314E+01        22743.134750
         204          407  5.1879E+02        23867.481927
         205          407  3.8541E+03        25055.027943
         206          407  1.6501E+04        26301.982100
         207          407  4.0941E+04        27604.711516
         208          407  5.3718E+04        28959.928961
         209          407  2.4973E+04        30365.772280
         210          407  6.1097E+02        31820.636835
         211          407  5.0493E+04        33322.597478
         212          407  8.2667E+04        34869.702427
         213          407  1.4378E+04        36460.439523
         214          407  3.6232E+04        38093.381077
         215          407  1.5490E+05        39767.129617
         216          407  7.3532E+04        41480.038661
         217          407  1.9587E+04        43230.280172
         218          407  2.6258E+05        45016.246403
         219          407  2.2467E+05        46836.915801
         220          407  1.4379E+03        48692.438891
         221          407  4.1427E+05        50584.610939
         222          407  6.3114E+05        52516.647312
         223          407  6.2202E+04        54491.849744
         224          407  4.5759E+05        56512.319147
         225          407  1.7214E+06        58578.779744
         226          407  1.1989E+06        60691.468930
         227          407  3.5236E+03        62850.995493
         228          407  2.9753E+06        65058.688647
         229          407  1.0543E+07        67316.368658
         230          407  1.6894E+07        69625.726299
         231          407  1.7241E+07        71987.887958
         232          407  1.2548E+07        74403.424220
         233          407  6.8259E+06        76872.402863
         234          407  2.8149E+06        79394.357304
         235          407  8.6857E+05        81968.452233
         202          408  4.8006E+00        19427.263734
         203          408  1.2013E+02        20483.999847
         204          408  1.2957E+03        21608.347025
         205          408  7.0756E+03        22795.893041
         206          408  2.0400E+04        24042.847197
         207          408  2.8591E+04        25345.576613
         208          408  1.2262E+04        26700.794058
         209          408  1.2398E+03        28106.637378
         210          408  3.2524E+04        29561.501933
         211          408  3.6544E+04        31063.462575
         212          408  3.3660E+02        32610.567524
         213          408  4.4398E+04        34201.304620
         214          408  7.2299E+04        35834.246174
         215          408  2.5964E+03        37507.994714
         216          408  7.4719E+04        39220.903758
         217          408  1.3981E+05        40971.145269
         218          408  7.3405E+03        42757.111501
         219          408  1.3527E+05        44577.780898
         220          408  2.7992E+05        46433.303988
         221          408  2.3770E+04        48325.476037
         222          408  2.3476E+05        50257.512410
         223          408  6.2945E+05        52232.714841
         224          408  1.5683E+05        54253.184244
         225          408  2.4826E+05        56319.644841
         226          408  1.4890E+06        58432.334027
         227          408  1.2743E+06        60591.860591
         228          408  3.4873E+03        62799.553744
         229          408  2.5335E+06        65057.233755
         230          408  9.9198E+06        67366.591396
         231          408  1.6513E+07        69728.753055
         232          408  1.7170E+07        72144.289317
         233          408  1.2601E+07        74613.267960
         234          408  6.8566E+06        77135.222401
         235          408  2.8036E+06        79709.317330
         202          409  1.5790E+01        17275.206020
         203          409  3.0834E+02        18331.942133
         204          409  2.4609E+03        19456.289310
         205          409  9.1295E+03        20643.835326
         206          409  1.5079E+04        21890.789482
         207          409  7.1190E+03        23193.518899
         208          409  7.3644E+02        24548.736343
         209          409  1.8350E+04        25954.579663
         210          409  1.5976E+04        27409.444218
         211          409  5.9686E+02        28911.404861
         212          409  3.2645E+04        30458.509810
         213          409  2.4702E+04        32049.246905
         214          409  3.9555E+03        33682.188460
         215          409  6.6451E+04        35355.937000
         216          409  3.2698E+04        37068.846044
         217          409  1.9302E+04        38819.087555
         218          409  1.3401E+05        40605.053786
         219          409  3.9802E+04        42425.723183
         220          409  6.3846E+04        44281.246273
         221          409  2.6635E+05        46173.418322
         222          409  5.6836E+04        48105.454695
         223          409  1.5113E+05        50080.657126
         224          409  5.8151E+05        52101.126530
         225          409  1.9264E+05        54167.587127
         226          409  1.8134E+05        56280.276313
         227          409  1.3471E+06        58439.802876
         228          409  1.1923E+06        60647.496029
         229          409  1.2467E+03        62905.176041
         230          409  2.5833E+06        65214.533681
         231          409  9.9257E+06        67576.695340
         232          409  1.6320E+07        69992.231602
         233          409  1.6744E+07        72461.210245
         234          409  1.2085E+07        74983.164687
         235          409  6.4311E+06        77557.259616
         202          410  4.2522E+01        15232.159971
         203          410  6.2047E+02        16288.896084
         204          410  3.4141E+03        17413.243261
         205          410  7.4748E+03        18600.789277
         206          410  4.6102E+03        19847.743433
         207          410  1.6458E+02        21150.472850
         208          410  9.4003E+03        22505.690294
         209          410  7.4647E+03        23911.533614
         210          410  1.1966E+03        25366.398169
         211          410  1.9256E+04        26868.358811
         212          410  6.6426E+03        28415.463761
         213          410  1.0188E+04        30006.200856
         214          410  3.5743E+04        31639.142411
         215          410  1.4268E+03        33312.890951
         216          410  4.1396E+04        35025.799994
         217          410  5.0995E+04        36776.041505
         218          410  2.9956E+03        38562.007737
         219          410  1.1105E+05        40382.677134
         220          410  5.6492E+04        42238.200224
         221          410  3.8355E+04        44130.372273
         222          410  2.4149E+05        46062.408646
         223          410  6.3166E+04        48037.611077
         224          410  1.2966E+05        50058.080481
         225          410  5.3698E+05        52124.541078
         226          410  1.6767E+05        54237.230264
         227          410  1.9717E+05        56396.756827
         228          410  1.2930E+06        58604.449980
         229          410  1.0044E+06        60862.129992
         230          410  1.1415E+04        63171.487632
         231          410  3.0628E+06        65533.649291
         232          410  1.0467E+07        67949.185553
         233          410  1.6269E+07        70418.164196
         234          410  1.5992E+07        72940.118638
         235          410  1.1082E+07        75514.213567
         202          411  9.2901E+01        13300.737867
         203          411  9.5170E+02        14357.473980
         204          411  3.2092E+03        15481.821158
         205          411  2.9945E+03        16669.367174
         206          411  1.7930E+00        17916.321330
         207          411  4.2845E+03        19219.050746
         208          411  3.8628E+03        20574.268191
         209          411  8.7511E+02        21980.111511
         210          411  1.0190E+04        23434.976066
         211          411  1.4694E+03        24936.936708
         212          411  9.7994E+03        26484.041657
         213          411  1.4291E+04        28074.778753
         214          411  1.4839E+03        29707.720307
         215          411  3.1917E+04        31381.468847
         216          411  6.9544E+03        33094.377891
         217          411  2.6441E+04        34844.619402
         218          411  5.3070E+04        36630.585634
         219          411  5.7519E+02        38451.255031
         220          411  9.6710E+04        40306.778121
         221          411  5.3200E+04        42198.950170
         222          411  3.7112E+04        44130.986543
         223          411  2.2179E+05        46106.188974
         224          411  4.5121E+04        48126.658377
         225          411  1.5014E+05        50193.118974
         226          411  4.9580E+05        52305.808160
         227          411  1.0157E+05        54465.334723
         228          411  2.8448E+05        56673.027877
         229          411  1.2769E+06        58930.707888
         230          411  7.2494E+05        61240.065529
         231          411  1.2821E+05        63602.227188
         232          411  3.9844E+06        66017.763450
         233          411  1.1386E+07        68486.742093
         234          411  1.6155E+07        71008.696534
         235          411  1.4824E+07        73582.791463
         202          412  1.6097E+02        11485.781495
         203          412  1.0509E+03        12542.517608
         204          412  1.7133E+03        13666.864785
         205          412  1.4004E+02        14854.410801
         206          412  1.6011E+03        16101.364958
         207          412  2.1467E+03        17404.094374
         208          412  3.7204E+02        18759.311818
         209          412  5.0768E+03        20165.155138
         210          412  2.9166E+02        21620.019693
         211          412  6.6426E+03        23121.980336
         212          412  4.5904E+03        24669.085285
         213          412  4.3176E+03        26259.822380
         214          412  1.5465E+04        27892.763935
         215          412  1.0089E+02        29566.512475
         216          412  2.7044E+04        31279.421519
         217          412  8.3088E+03        33029.663030
         218          412  2.2362E+04        34815.629261
         219          412  4.7280E+04        36636.298658
         220          412  1.3524E+03        38491.821748
         221          412  9.2471E+04        40383.993797
         222          412  3.6161E+04        42316.030170
         223          412  5.3332E+04        44291.232601
         224          412  2.0078E+05        46311.702005
         225          412  1.5967E+04        48378.162602
         226          412  2.0631E+05        50490.851788
         227          412  4.3414E+05        52650.378351
         228          412  2.7496E+04        54858.071504
         229          412  4.4995E+05        57115.751516
         230          412  1.2234E+06        59425.109157
         231          412  3.8181E+05        61787.270815
         232          412  5.1105E+05        64202.807078
         233          412  5.3748E+06        66671.785721
         234          412  1.2463E+07        69193.740162
         235          412  1.5717E+07        71767.835091
         202          413  2.1184E+02         9792.985055
         203          413  7.4191E+02        10849.721168
         204          413  2.8013E+02        11974.068345
         205          413  4.0190E+02        13161.614361
         206          413  1.1730E+03        14408.568517
         207          413  7.7599E+01        15711.297934
         208          413  2.4020E+03        17066.515378
         209          413  6.9508E+01        18472.358698
         210          413  3.7366E+03        19927.223253
         211          413  1.2195E+03        21429.183896
         212          413  4.3137E+03        22976.288845
         213          413  5.2918E+03        24567.025940
         214          413  2.8285E+03        26199.967495
         215          413  1.4030E+04        27873.716035
         216          413  1.1173E+02        29586.625079
         217          413  2.4812E+04        31336.866590
         218          413  5.1993E+03        33122.832821
         219          413  2.5755E+04        34943.502218
         220          413  3.5961E+04        36799.025308
         221          413  6.9765E+03        38691.197357
         222          413  9.0273E+04        40623.233730
         223          413  1.3291E+04        42598.436161
         224          413  8.6581E+04        44618.905565
         225          413  1.6238E+05        46685.366162
         226          413  4.8720E+01        48798.055348
         227          413  2.8557E+05        50957.581911
         228          413  3.2292E+05        53165.275064
         229          413  2.4883E+03        55422.955076
         230          413  6.7657E+05        57732.312716
         231          413  1.0406E+06        60094.474375
         232          413  7.6117E+04        62510.010637
         233          413  1.3636E+06        64978.989280
         234          413  7.1737E+06        67500.943722
         235          413  1.3361E+07        70075.038651
         202          414  1.9543E+02         8229.224120
         203          414  2.4671E+02         9285.960233
         204          414  3.2798E+01        10410.307410
         205          414  5.5297E+02        11597.853426
         207          414  1.0495E+03        14147.536999
         208          414  3.2182E+01        15502.754444
         209          414  1.8518E+03        16908.597763
         210          414  2.6760E+02        18363.462318
         211          414  2.9348E+03        19865.422961
         212          414  1.2262E+03        21412.527910
         213          414  3.8637E+03        23003.265006
         214          414  4.2127E+03        24636.206560
         215          414  3.5382E+03        26309.955100
         216          414  1.1366E+04        28022.864144
         217          414  1.1500E+03        29773.105655
         218          414  2.3320E+04        31559.071886
         219          414  8.1371E+02        33379.741284
         220          414  3.3271E+04        35235.264374
         221          414  1.8953E+04        37127.436423
         222          414  2.3161E+04        39059.472795
         223          414  7.7017E+04        41034.675227
         225          414  1.2728E+05        45121.605227
         226          414  9.5676E+04        47234.294413
         227          414  3.2304E+04        49393.820976
         228          414  3.4603E+05        51601.514130
         229          414  1.6109E+05        53859.194141
         230          414  9.9481E+04        56168.551782
         231          414  8.7885E+05        58530.713441
         232          414  6.7267E+05        60946.249703
         233          414  3.6753E+04        63415.228346
         234          414  2.8532E+06        65937.182787
         235          414  9.1215E+06        68511.277716
         202          415  1.0691E+02         6803.096894
         204          415  1.8586E+02         8984.180184
         205          415  1.7713E+01        10171.726200
         206          415  3.9633E+02        11418.680356
         207          415  2.7119E+01        12721.409773
         208          415  8.2336E+02        14076.627217
         209          415  4.7366E+01        15482.470537
         210          415  1.5994E+03        16937.335092
         211          415  1.3448E+02        18439.295734
         212          415  2.8607E+03        19986.400684
         213          415  5.1901E+02        21577.137779
         214          415  4.5672E+03        23210.079333
         215          415  2.0217E+03        24883.827874
         216          415  5.9982E+03        26596.736917
         217          415  6.7750E+03        28346.978428
         218          415  5.3218E+03        30132.944660
         219          415  1.8160E+04        31953.614057
         220          415  1.4381E+03        33809.137147
         221          415  3.7111E+04        35701.309196
         222          415  2.6305E+03        37633.345569
         223          415  4.8298E+04        39608.548000
         224          415  4.3397E+04        41629.017403
         225          415  1.8678E+04        43695.478001
         226          415  1.4347E+05        45808.167187
         227          415  2.1467E+04        47967.693750
         228          415  1.3073E+05        50175.386903
         229          415  3.1717E+05        52433.066914
         230          415  1.9838E+04        54742.424555
         231          415  3.4724E+05        57104.586214
         232          415  8.9386E+05        59520.122476
         233          415  2.1108E+05        61989.101119
         234          415  6.0355E+05        64511.055560
         235          415  4.9375E+06        67085.150490
         202          416  2.1284E+01         5525.252283
         203          416  3.0102E+01         6581.988395
         204          416  3.1087E+01         7706.335573
         205          416  1.1464E+02         8893.881589
         207          416  3.2585E+02        11443.565162
         209          416  7.3784E+02        14204.625926
         211          416  1.4844E+03        17161.451123
         213          416  2.8235E+03        20299.293168
         215          416  5.1563E+03        23605.983263
         217          416  8.7056E+03        27069.133817
         218          416  1.2767E+03        28855.100049
         219          416  1.2486E+04        30675.769446
         220          416  7.1709E+03        32531.292536
         221          416  1.2742E+04        34423.464585
         222          416  2.5920E+04        36355.500958
         223          416  4.1990E+03        38330.703389
         224          416  6.0999E+04        40351.172792
         225          416  5.7439E+03        42417.633390
         226          416  7.1782E+04        44530.322575
         227          416  9.7959E+04        46689.849139
         228          416  6.2020E+03        48897.542292
         229          416  2.4057E+05        51155.222303
         230          416  1.6722E+05        53464.579944
         231          416  3.7512E+04        55826.741603
         232          416  6.2708E+05        58242.277865
         233          416  5.9134E+05        60711.256508
         234          416  6.4895E+03        63233.210949
         235          416  2.0376E+06        65807.305879
         206          417  1.1206E+02         9020.275776
         208          417  2.9611E+02        11678.222637
         210          417  5.6452E+02        14538.930512
         211          417  2.2627E+02        16040.891154
         212          417  9.8185E+02        17587.996103
         213          417  6.2158E+02        19178.733199
         214          417  1.7718E+03        20811.674753
         215          417  1.1466E+03        22485.423293
         216          417  3.5008E+03        24198.332337
         217          417  1.4786E+03        25948.573848
         218          417  7.2556E+03        27734.540079
         219          417  1.0345E+03        29555.209477
         220          417  1.4562E+04        31410.732567
         222          417  2.5509E+04        35234.940989
         223          417  4.4652E+03        37210.143420
         224          417  3.0327E+04        39230.612823
         225          417  3.6164E+04        41297.073420
         226          417  1.0301E+04        43409.762606
         227          417  1.0575E+05        45569.289169
         228          417  1.7866E+04        47776.982323
         229          417  9.6008E+04        50034.662334
         230          417  2.3704E+05        52344.019975
         231          417  1.2835E+04        54706.181634
         232          417  2.7601E+05        57121.717896
         233          417  6.7170E+05        59590.696539
         234          417  1.2853E+05        62112.650980
         235          417  5.8084E+05        64686.745909
         212          418  8.5436E+02        16582.716226
         214          418  1.8773E+03        19806.394876
         216          418  3.5619E+03        23193.052460
         218          418  6.1299E+03        26729.260202
         219          418  1.4783E+03        28549.929600
         220          418  9.1951E+03        30405.452690
         221          418  5.6916E+03        32297.624739
         222          418  1.0500E+04        34229.661111
         223          418  1.9396E+04        36204.863543
         224          418  4.8807E+03        38225.332946
         225          418  4.8524E+04        40291.793543
         227          418  6.7468E+04        44564.009292
         228          418  6.6918E+04        46771.702446
         229          418  1.4943E+04        49029.382457
         230          418  2.1246E+05        51338.740098
         231          418  9.9892E+04        53700.901757
         232          418  7.0073E+04        56116.438019
         233          418  5.7072E+05        58585.416662
         234          418  3.8093E+05        61107.371103
         235          418  7.1150E+04        63681.466032
         213          419  1.1500E+03        17137.782743
         215          419  2.0543E+03        20444.472837
         217          419  3.7069E+03        23907.623392
         219          419  7.1419E+03        27514.259021
         221          419  1.4135E+04        31261.954160
         223          419  2.6558E+04        35169.192964
         225          419  3.7163E+04        39256.122964
         226          419  2.7920E+04        41368.812150
         227          419  2.1724E+04        43528.338713
         228          419  1.0740E+05        45736.031867
         230          419  1.4001E+05        50303.069519
         231          419  2.1703E+05        52665.231178
         233          419  4.0056E+05        57549.746083
         234          419  6.4577E+05        60071.700524
         235          419  2.8431E+04        62645.795453
         219          420  6.3061E+03        26349.742263
         221          420  1.0234E+04        30097.437402
         223          420  1.2913E+04        34004.676206
         224          420  2.1699E+04        36025.145609
         226          420  5.6993E+04        40204.295392
         228          420  9.1354E+04        44571.515109
         229          420  6.6239E+04        46829.195120
         230          420  3.4402E+04        49138.552761
         231          420  2.7036E+05        51500.714420
         232          420  8.3032E+04        53916.250682
         233          420  1.4539E+05        56385.229325
         234          420  7.4322E+05        58907.183766
         235          420  3.4006E+05        61481.278696
         822          401  5.9394E-07        37389.099001
         824          401  4.6263E-05        38446.770572
         826          401  1.7982E-03        39571.945647
         828          401  4.2483E-02        40760.253212
         830          401  6.8073E-01        42007.927347
         831          401  7.9159E+00        43311.350691
         833          401  6.9779E+01        44667.242256
         835          401  4.8168E+02        46073.741859
         837          401  2.6743E+03        47529.251625
         838          401  1.2188E+04        49031.852848
         840          401  4.6282E+04        50579.595877
         842          401  1.4814E+05        52170.970112
         844          401  4.0355E+05        53804.550513
         846          401  9.4275E+05        55478.943233
         847          401  1.8993E+06        57192.507269
         849          401  3.3088E+06        58943.417471
         851          401  4.9821E+06        60730.065053
         853          401  6.4628E+06        62551.421338
         855          401  7.1840E+06        64407.621150
         856          401  6.8049E+06        66300.438387
         858          401  5.4754E+06        68233.074374
         860          401  3.7433E+06        70208.834303
         862          401  2.1778E+06        72229.834711
         863          401  1.0775E+06        74296.811922
         865          401  4.5091E+05        76410.003378
         867          401  1.5776E+05        78570.008990
         869          401  4.5203E+04        80778.147566
         871          401  1.0189E+04        83036.235271
         873          401  1.6380E+03        85345.967916
         874          401  1.3400E+02        87708.480592
         876          401  1.0816E-03        90124.352429
         878          401  1.0185E+01        92593.660092
         880          401  7.6250E+00        95115.945401
         882          401  1.5452E+00        97690.376746
         822          402  1.8863E-05        34512.733992
         824          402  1.2985E-03        35570.405563
         826          402  4.4098E-02        36695.580637
         828          402  8.9934E-01        37883.888202
         830          402  1.2279E+01        39131.562338
         831          402  1.1993E+02        40434.985682
         833          402  8.7374E+02        41790.877247
         835          402  4.8918E+03        43197.376849
         837          402  2.1536E+04        44652.886616
         838          402  7.5705E+04        46155.487838
         840          402  2.1404E+05        47703.230867
         842          402  4.8682E+05        49294.605103
         844          402  8.8256E+05        50928.185503
         846          402  1.2433E+06        52602.578224
         847          402  1.2798E+06        54316.142260
         849          402  8.1232E+05        56067.052461
         851          402  1.4593E+05        57853.700044
         853          402  1.5264E+05        59675.056329
         855          402  1.6630E+06        61531.256141
         856          402  4.5095E+06        63424.073378
         858          402  7.3195E+06        65356.709365
         860          402  8.5592E+06        67332.469294
         862          402  7.7574E+06        69353.469701
         863          402  5.6436E+06        71420.446913
         865          402  3.3482E+06        73533.638368
         867          402  1.6259E+06        75693.643981
         869          402  6.4287E+05        77901.782556
         871          402  2.0386E+05        80159.870262
         873          402  5.0198E+04        82469.602907
         874          402  8.8923E+03        84832.115582
         876          402  9.0216E+02        87247.987420
         878          402  1.2395E+01        89717.295083
         880          402  1.8181E+01        92239.580391
         882          402  1.8364E+01        94814.011737
         822          403  2.9940E-04        31742.318733
         824          403  1.8053E-02        32799.990304
         826          403  5.3009E-01        33925.165379
         828          403  9.2156E+00        35113.472944
         830          403  1.0559E+02        36361.147079
         831          403  8.5002E+02        37664.570423
         833          403  4.9975E+03        39020.461988
         835          403  2.1998E+04        40426.961591
         837          403  7.3633E+04        41882.471357
         838          403  1.8809E+05        43385.072580
         840          403  3.6192E+05        44932.815609
         842          403  5.0437E+05        46524.189844
         844          403  4.5994E+05        48157.770245
         846          403  1.9642E+05        49832.162965
         847          403  4.7498E+01        51545.727001
         849          403  2.8372E+05        53296.637203
         851          403  9.7281E+05        55083.284785
         853          403  1.2809E+06        56904.641070
         855          403  6.5963E+05        58760.840882
         856          403  9.0118E+02        60653.658119
         858          403  1.0551E+06        62586.294106
         860          403  4.2517E+06        64562.054035
         862          403  7.8291E+06        66583.054443
         863          403  9.5103E+06        68650.031654
         865          403  8.5434E+06        70763.223110
         867          403  5.9520E+06        72923.228722
         869          403  3.2821E+06        75131.367298
         871          403  1.4408E+06        77389.455003
         873          403  5.0037E+05        79699.187648
         874          403  1.3424E+05        82061.700324
         876          403  2.6191E+04        84477.572161
         878          403  3.1437E+03        86946.879824
         880          403  1.0966E+02        89469.165133
         882          403  1.6538E+01        92043.596478
         822          404  3.1430E-03        29079.352639
         824          404  1.6428E-01        30137.024210
         826          404  4.1182E+00        31262.199284
         828          404  6.0092E+01        32450.506849
         830          404  5.6661E+02        33698.180985
         831          404  3.6662E+03        35001.604329
         833          404  1.6817E+04        36357.495894
         835          404  5.5502E+04        37763.995496
         837          404  1.3155E+05        39219.505263
         838          404  2.1723E+05        40722.106485
         840          404  2.2796E+05        42269.849514
         842          404  1.1254E+05        43861.223750
         844          404  1.0770E+03        45494.804151
         846          404  1.2045E+05        47169.196871
         847          404  4.0646E+05        48882.760907
         849          404  4.3131E+05        50633.671108
         851          404  9.9448E+04        52420.318691
         853          404  8.5879E+04        54241.674976
         855          404  7.9060E+05        56097.874788
         856          404  1.2677E+06        57990.692025
         858          404  6.0526E+05        59923.328012
         860          404  1.4855E+04        61899.087941
         862          404  1.6834E+06        63920.088348
         863          404  5.6297E+06        65987.065560
         865          404  9.2508E+06        68100.257015
         867          404  1.0088E+07        70260.262628
         869          404  8.0711E+06        72468.401203
         871          404  4.9474E+06        74726.488909
         873          404  2.3673E+06        77036.221554
         874          404  8.8559E+05        79398.734229
         876          404  2.5453E+05        81814.606067
         878          404  5.3418E+04        84283.913730
         880          404  7.1348E+03        86806.199039
         882          404  3.5737E+02        89380.630384
         822          405  2.4277E-02        26520.241436
         824          405  1.0861E+00        27577.913007
         826          405  2.2883E+01        28703.088082
         828          405  2.7476E+02        29891.395647
         830          405  2.0776E+03        31139.069782
         831          405  1.0430E+04        32442.493126
         833          405  3.5464E+04        33798.384692
         835          405  8.0973E+04        35204.884294
         837          405  1.1773E+05        36660.394060
         838          405  9.1543E+04        38162.995283
         840          405  1.6214E+04        39710.738312
         842          405  2.1122E+04        41302.112547
         844          405  1.5316E+05        42935.692948
         846          405  2.0312E+05        44610.085668
         847          405  5.3852E+04        46323.649704
         849          405  3.6947E+04        48074.559906
         851          405  3.3815E+05        49861.207488
         853          405  4.2269E+05        51682.563774
         855          405  7.0530E+04        53538.763586
         856          405  1.7127E+05        55431.580822
         858          405  9.7864E+05        57364.216809
         860          405  1.1110E+06        59339.976738
         862          405  1.9600E+05        61360.977146
         863          405  4.6079E+05        63427.954357
         865          405  3.6739E+06        65541.145813
         867          405  8.1564E+06        67701.151425
         869          405  1.0530E+07        69909.290001
         871          405  9.4291E+06        72167.377707
         873          405  6.2806E+06        74477.110351
         874          405  3.2094E+06        76839.623027
         876          405  1.2683E+06        79255.494864
         878          405  3.8244E+05        81724.802528
         880          405  8.3990E+04        84247.087836
         882          405  1.1834E+04        86821.519181
         822          406  1.4624E-01        24059.531606
         824          406  5.5119E+00        25117.203177
         826          406  9.5667E+01        26242.378252
         828          406  9.2074E+02        27430.685817
         830          406  5.3852E+03        28678.359952
         831          406  1.9888E+04        29981.783296
         833          406  4.5973E+04        31337.674862
         835          406  6.1559E+04        32744.174464
         837          406  3.5894E+04        34199.684230
         838          406  5.2556E+02        35702.285453
         840          406  3.5820E+04        37250.028482
         842          406  1.0013E+05        38841.402717
         844          406  5.7771E+04        40474.983118
         846          406  1.2926E+03        42149.375838
         847          406  1.1881E+05        43862.939874
         849          406  1.9514E+05        45613.850076
         851          406  3.7165E+04        47400.497658
         853          406  7.7972E+04        49221.853944
         855          406  3.9749E+05        51078.053755
         856          406  2.8767E+05        52970.870992
         858          406  1.0316E+03        54903.506979
         860          406  5.4224E+05        56879.266908
         862          406  1.1676E+06        58900.267316
         863          406  5.4027E+05        60967.244527
         865          406  7.0032E+04        63080.435983
         867          406  2.4143E+06        65240.441595
         869          406  7.0524E+06        67448.580171
         871          406  1.0409E+07        69706.667876
         873          406  1.0135E+07        72016.400521
         874          406  7.1618E+06        74378.913197
         876          406  3.8261E+06        76794.785034
         878          406  1.5648E+06        79264.092697
         880          406  4.8434E+05        81786.378006
         882          406  1.0827E+05        84360.809351
         822          407  7.1238E-01        21697.068742
         824          407  2.2178E+01        22754.740313
         826          407  3.0899E+02        23879.915387
         828          407  2.3002E+03        25068.222952
         830          407  9.8687E+03        26315.897087
         831          407  2.4548E+04        27619.320431
         833          407  3.2328E+04        28975.211997
         835          407  1.5158E+04        30381.711599
         837          407  3.3232E+02        31837.221365
         838          407  3.0120E+04        33339.822588
         840          407  4.9828E+04        34887.565617
         842          407  8.9022E+03        36478.939852
         844          407  2.1327E+04        38112.520253
         846          407  9.2974E+04        39786.912973
         847          407  4.4960E+04        41500.477010
         849          407  1.1192E+04        43251.387211
         851          407  1.5691E+05        45038.034794
         853          407  1.3663E+05        46859.391079
         855          407  6.2323E+02        48715.590891
         856          407  2.4601E+05        50608.408127
         858          407  3.8165E+05        52541.044115
         860          407  3.9970E+04        54516.804044
         862          407  2.6782E+05        56537.804451
         863          407  1.0316E+06        58604.781663
         865          407  7.3302E+05        60717.973118
         867          407  9.8420E+02        62877.978731
         869          407  1.7439E+06        65086.117306
         871          407  6.2734E+06        67344.205012
         873          407  1.0125E+07        69653.937657
         874          407  1.0386E+07        72016.450332
         876          407  7.5939E+06        74432.322170
         878          407  4.1499E+06        76901.629833
         880          407  1.7203E+06        79423.915141
         882          407  5.3437E+05        81998.346487
         822          408  2.8512E+00        19437.933839
         824          408  7.1525E+01        20495.605410
         826          408  7.7316E+02        21620.780485
         828          408  4.2315E+03        22809.088049
         830          408  1.2232E+04        24056.762185
         831          408  1.7207E+04        25360.185529
         833          408  7.4469E+03        26716.077094
         835          408  7.0988E+02        28122.576697
         837          408  1.9450E+04        29578.086463
         838          408  2.2096E+04        31080.687685
         840          408  2.3446E+02        32628.430714
         842          408  2.6429E+04        34219.804950
         844          408  4.3671E+04        35853.385351
         846          408  1.6983E+03        37527.778071
         847          408  4.4338E+04        39241.342107
         849          408  8.4437E+04        40992.252308
         851          408  4.7750E+03        42778.899891
         853          408  8.0030E+04        44600.256176
         855          408  1.6902E+05        46456.455988
         856          408  1.5298E+04        48349.273225
         858          408  1.3821E+05        50281.909212
         860          408  3.7906E+05        52257.669141
         862          408  9.7923E+04        54278.669548
         863          408  1.4364E+05        56345.646760
         865          408  8.9029E+05        58458.838215
         867          408  7.7715E+05        60618.843828
         869          408  3.6160E+03        62826.982404
         871          408  1.4812E+06        65085.070109
         873          408  5.8985E+06        67394.802754
         874          408  9.8928E+06        69757.315429
         876          408  1.0342E+07        72173.187267
         878          408  7.6258E+06        74642.494930
         880          408  4.1692E+06        77164.780239
         882          408  1.7141E+06        79739.211584
         822          409  9.3946E+00        17285.876124
         824          409  1.8392E+02        18343.547695
         826          409  1.4713E+03        19468.722770
         828          409  5.4724E+03        20657.030335
         830          409  9.0714E+03        21904.704470
         831          409  4.3190E+03        23208.127814
         833          409  4.2373E+02        24564.019380
         835          409  1.0988E+04        25970.518982
         837          409  9.6819E+03        27426.028748
         838          409  3.3011E+02        28928.629971
         840          409  1.9531E+04        30476.373000
         842          409  1.5021E+04        32067.747235
         844          409  2.2607E+03        33701.327636
         846          409  3.9813E+04        35375.720356
         847          409  2.0024E+04        37089.284392
         849          409  1.1211E+04        38840.194594
         851          409  8.0464E+04        40626.842176
         853          409  2.4649E+04        42448.198462
         855          409  3.7320E+04        44304.398274
         856          409  1.6023E+05        46197.215510
         858          409  3.5586E+04        48129.851497
         860          409  8.8332E+04        50105.611426
         862          409  3.4952E+05        52126.611834
         863          409  1.1958E+05        54193.589045
         865          409  1.0424E+05        56306.780501
         867          409  8.0495E+05        58466.786113
         869          409  7.2745E+05        60674.924689
         871          409  1.7449E+03        62933.012394
         873          409  1.5108E+06        65242.745039
         874          409  5.9027E+06        67605.257715
         876          409  9.7793E+06        70021.129552
         878          409  1.0088E+07        72490.437215
         880          409  7.3159E+06        75012.722524
         882          409  3.9126E+06        77587.153869
         822          410  2.5346E+01        15242.830075
         824          410  3.7080E+02        16300.501646
         826          410  2.0456E+03        17425.676721
         828          410  4.4937E+03        18613.984286
         830          410  2.7911E+03        19861.658421
         831          410  9.2815E+01        21165.081765
         833          410  5.6309E+03        22520.973331
         835          410  4.5286E+03        23927.472933
         837          410  6.9144E+02        25382.982699
         838          410  1.1555E+04        26885.583922
         840          410  4.0751E+03        28433.326951
         842          410  6.0100E+03        30024.701186
         844          410  2.1549E+04        31658.281587
         846          410  9.2966E+02        33332.674307
         847          410  2.4629E+04        35046.238343
         849          410  3.0970E+04        36797.148545
         851          410  1.6391E+03        38583.796127
         853          410  6.6439E+04        40405.152413
         855          410  3.4722E+04        42261.352224
         856          410  2.2200E+04        44154.169461
         858          410  1.4508E+05        46086.805448
         860          410  3.9409E+04        48062.565377
         862          410  7.5625E+04        50083.565785
         863          410  3.2277E+05        52150.542996
         865          410  1.0433E+05        54263.734452
         867          410  1.1368E+05        56423.740064
         869          410  7.7350E+05        58631.878640
         871          410  6.1467E+05        60889.966345
         873          410  4.6307E+03        63199.698990
         874          410  1.7958E+06        65562.211666
         876          410  6.2300E+06        67978.083503
         878          410  9.7545E+06        70447.391166
         880          410  9.6409E+06        72969.676475
         882          410  6.7138E+06        75544.107820
         822          411  5.5482E+01        13311.407972
         824          411  5.6990E+02        14369.079543
         826          411  1.9277E+03        15494.254617
         828          411  1.8088E+03        16682.562182
         830          411  1.5536E+00        17930.236318
         831          411  2.5652E+03        19233.659662
         833          411  2.3424E+03        20589.551227
         835          411  5.1012E+02        21996.050829
         837          411  6.1259E+03        23451.560596
         838          411  9.1344E+02        24954.161818
         840          411  5.8309E+03        26501.904847
         842          411  8.6653E+03        28093.279083
         844          411  8.4189E+02        29726.859483
         846          411  1.9158E+04        31401.252204
         847          411  4.3231E+03        33114.816240
         849          411  1.5641E+04        34865.726441
         851          411  3.2148E+04        36652.374024
         853          411  2.7697E+02        38473.730309
         855          411  5.7790E+04        40329.930121
         856          411  3.2706E+04        42222.747358
         858          411  2.1483E+04        44155.383345
         860          411  1.3335E+05        46131.143274
         862          411  2.8369E+04        48152.143681
         863          411  8.7905E+04        50219.120893
         865          411  2.9861E+05        52332.312348
         867          411  6.3977E+04        54492.317961
         869          411  1.6556E+05        56700.456536
         871          411  7.6606E+05        58958.544242
         873          411  4.4684E+05        61268.276887
         874          411  6.8776E+04        63630.789562
         876          411  2.3450E+06        66046.661400
         878          411  6.7871E+06        68515.969063
         880          411  9.6964E+06        71038.254372
         882          411  8.9451E+06        73612.685717
         822          412  9.6328E+01        11496.451599
         824          412  6.3074E+02        12554.123171
         826          412  1.0328E+03        13679.298245
         828          412  8.6589E+01        14867.605810
         830          412  9.5725E+02        16115.279945
         831          412  1.2996E+03        17418.703289
         833          412  2.1676E+02        18774.594855
         835          412  3.0548E+03        20181.094457
         837          412  1.8493E+02        21636.604223
         838          412  3.9697E+03        23139.205446
         840          412  2.8013E+03        24686.948475
         842          412  2.5442E+03        26278.322710
         844          412  9.3439E+03        27911.903111
         846          412  4.7995E+01        29586.295831
         847          412  1.6201E+04        31299.859867
         849          412  5.1437E+03        33050.770069
         851          412  1.3206E+04        34837.417652
         853          412  2.8662E+04        36658.773937
         855          412  7.0642E+02        38514.973749
         856          412  5.5341E+04        40407.790985
         858          412  2.2386E+04        42340.426972
         860          412  3.1146E+04        44316.186902
         862          412  1.2109E+05        46337.187309
         863          412  1.0391E+04        48404.164521
         865          412  1.2166E+05        50517.355976
         867          412  2.6255E+05        52677.361589
         869          412  1.8182E+04        54885.500164
         871          412  2.6454E+05        57143.587870
         873          412  7.3719E+05        59453.320515
         874          412  2.3928E+05        61815.833190
         876          412  2.8985E+05        64231.705027
         878          412  3.1764E+06        66701.012691
         880          412  7.4436E+06        69223.297999
         882          412  9.4467E+06        71797.729344
         822          413  1.2705E+02         9803.655159
         824          413  4.4654E+02        10861.326730
         826          413  1.7029E+02        11986.501805
         828          413  2.3950E+02        13174.809370
         830          413  7.0860E+02        14422.483505
         831          413  4.4607E+01        15725.906849
         833          413  1.4455E+03        17081.798415
         835          413  4.4944E+01        18488.298017
         837          413  2.2388E+03        19943.807783
         838          413  7.5039E+02        21446.409006
         840          413  2.5671E+03        22994.152035
         842          413  3.2195E+03        24585.526270
         844          413  1.6573E+03        26219.106671
         846          413  8.4738E+03        27893.499391
         847          413  5.3935E+01        29607.063427
         849          413  1.4876E+04        31357.973629
         851          413  3.2489E+03        33144.621211
         853          413  1.5262E+04        34965.977497
         855          413  2.1896E+04        36822.177309
         856          413  3.9571E+03        38714.994545
         858          413  5.4243E+04        40647.630532
         860          413  8.4341E+03        42623.390461
         862          413  5.1100E+04        44644.390869
         863          413  9.8501E+04        46711.368080
         867          413  1.6972E+05        50984.565148
         869          413  1.9668E+05        53192.703724
         871          413  1.0337E+03        55450.791430
         873          413  4.0138E+05        57760.524074
         874          413  6.3123E+05        60123.036750
         876          413  5.1042E+04        62538.908587
         878          413  7.9098E+05        65008.216251
         880          413  4.2564E+06        67530.501559
         882          413  7.9967E+06        70104.932904
         822          414  1.1750E+02         8239.894225
         824          414  1.4914E+02         9297.565796
         826          414  1.9290E+01        10422.740870
         828          414  3.3332E+02        11611.048435
         831          414  6.3129E+02        14162.145915
         833          414  2.0716E+01        15518.037480
         835          414  1.1113E+03        16924.537082
         837          414  1.6667E+02        18380.046848
         838          414  1.7555E+03        19882.648071
         840          414  7.5382E+02        21430.391100
         842          414  2.2989E+03        23021.765335
         844          414  2.5687E+03        24655.345736
         846          414  2.0824E+03        26329.738456
         847          414  6.8845E+03        28043.302493
         849          414  6.4869E+02        29794.212694
         851          414  1.4032E+04        31580.860277
         853          414  5.4280E+02        33402.216562
         855          414  1.9842E+04        35258.416374
         856          414  1.1673E+04        37151.233610
         858          414  1.3551E+04        39083.869598
         860          414  4.6590E+04        41059.629527
         863          414  7.5842E+04        45147.607146
         865          414  5.8691E+04        47260.798601
         867          414  1.8333E+04        49420.804214
         869          414  2.0728E+05        51628.942789
         871          414  9.9571E+04        53887.030495
         873          414  5.6814E+04        56196.763140
         874          414  5.2569E+05        58559.275815
         876          414  4.1277E+05        60975.147653
         878          414  1.8207E+04        63444.455316
         880          414  1.6751E+06        65966.740624
         882          414  5.4324E+06        68541.171970
         822          415  6.4475E+01         6813.766998
         826          415  1.1180E+02         8996.613644
         828          415  1.1005E+01        10184.921209
         830          415  2.3819E+02        11432.595344
         831          415  1.7057E+01        12736.018688
         833          415  4.9461E+02        14091.910253
         835          415  3.0084E+01        15498.409856
         837          415  9.6000E+02        16953.919622
         838          415  8.4983E+01        18456.520845
         840          415  1.7142E+03        20004.263874
         842          415  3.2368E+02        21595.638109
         844          415  2.7282E+03        23229.218510
         846          415  1.2458E+03        24903.611230
         847          415  3.5621E+03        26617.175266
         849          415  4.1370E+03        28368.085468
         851          415  3.1202E+03        30154.733050
         853          415  1.1005E+04        31976.089335
         855          415  7.9679E+02        33832.289147
         856          415  2.2309E+04        35725.106384
         858          415  1.7123E+03        37657.742371
         860          415  2.8703E+04        39633.502300
         862          415  2.6582E+04        41654.502708
         863          415  1.0719E+04        43721.479919
         865          415  8.6294E+04        45834.671375
         867          415  1.3672E+04        47994.676987
         869          415  7.6865E+04        50202.815563
         871          415  1.9174E+05        52460.903268
         873          415  1.3148E+04        54770.635913
         874          415  2.0434E+05        57133.148589
         876          415  5.3945E+05        59549.020426
         878          415  1.3384E+05        62018.328089
         880          415  3.4542E+05        64540.613398
         882          415  2.9215E+06        67115.044743
         822          416  1.2902E+01         5535.922387
         824          416  1.8059E+01         6593.593958
         826          416  1.8928E+01         7718.769033
         828          416  6.8819E+01         8907.076598
         831          416  1.9587E+02        11458.174077
         835          416  4.4406E+02        14220.565245
         838          416  8.9397E+02        17178.676234
         842          416  1.7001E+03        20317.793498
         846          416  3.0998E+03        23625.766619
         849          416  5.2168E+03        27090.240857
         851          416  8.0602E+02        28876.888439
         853          416  7.4395E+03        30698.244724
         855          416  4.4204E+03        32554.444536
         856          416  7.5061E+03        34447.261773
         858          416  1.5764E+04        36379.897760
         860          416  2.3663E+03        38355.657689
         862          416  3.6681E+04        40376.658097
         863          416  3.7130E+03        42443.635308
         865          416  4.2500E+04        44556.826764
         867          416  5.9681E+04        46716.832376
         869          416  3.3042E+03        48924.970952
         871          416  1.4361E+05        51183.058657
         873          416  1.0266E+05        53492.791302
         874          416  2.0909E+04        55855.303978
         876          416  3.7426E+05        58271.175815
         878          416  3.6175E+05        60740.483478
         880          416  2.5380E+03        63262.768787
         882          416  1.1937E+06        65837.200132
         830          417  6.7398E+01         9034.190764
         833          417  1.7862E+02        11693.505673
         837          417  3.4159E+02        14555.515041
         838          417  1.3320E+02        16058.116264
         840          417  5.9577E+02        17605.859293
         842          417  3.6672E+02        19197.233528
         844          417  1.0767E+03        20830.813929
         846          417  6.7482E+02        22505.206650
         847          417  2.1263E+03        24218.770686
         849          417  8.6278E+02        25969.680887
         851          417  4.3958E+03        27756.328470
         853          417  5.8772E+02        29577.684755
         855          417  8.7844E+03        31433.884567
         858          417  1.5287E+04        35259.337791
         860          417  2.8242E+03        37235.097720
         862          417  1.7966E+04        39256.098127
         863          417  2.2096E+04        41323.075339
         865          417  5.8579E+03        43436.266794
         867          417  6.3561E+04        45596.272407
         869          417  1.1344E+04        47804.410982
         871          417  5.6424E+04        50062.498688
         873          417  1.4333E+05        52372.231333
         874          417  8.5800E+03        54734.744008
         876          417  1.6259E+05        57150.615846
         878          417  4.0581E+05        59619.923509
         880          417  8.2276E+04        62142.208817
         882          417  3.3379E+05        64716.640163
         840          418  5.1144E+02        16600.579416
         844          418  1.1251E+03        19825.534052
         847          418  2.1340E+03        23213.490809
         851          418  3.6649E+03        26751.048593
         853          418  9.2508E+02        28572.404878
         855          418  5.4722E+03        30428.604690
         856          418  3.5101E+03        32321.421926
         858          418  6.1882E+03        34254.057914
         860          418  1.1816E+04        36229.817843
         862          418  2.7822E+03        38250.818250
         863          418  2.9232E+04        40317.795462
         867          418  4.0071E+04        44590.992530
         869          418  4.0947E+04        46799.131105
         871          418  8.3869E+03        49057.218811
         873          418  1.2721E+05        51366.951456
         874          418  6.1784E+04        53729.464131
         876          418  4.0134E+04        56145.335969
         878          418  3.4181E+05        58614.643632
         880          418  2.3476E+05        61136.928940
         882          418  3.8020E+04        63711.360286
         842          419  6.9483E+02        17156.283073
         846          419  1.2445E+03        20464.256194
         849          419  2.2484E+03        23928.730431
         853          419  4.3281E+03        27536.734299
         856          419  8.5391E+03        31285.751348
         860          419  1.5951E+04        35194.147264
         863          419  2.2102E+04        39282.124883
         865          419  1.7170E+04        41395.316338
         867          419  1.2591E+04        43555.321951
         869          419  6.4801E+04        45763.460526
         873          419  8.2841E+04        50331.280877
         874          419  1.3186E+05        52693.793552
         878          419  2.3748E+05        57578.973053
         880          419  3.9217E+05        60101.258362
         882          419  1.9939E+04        62675.689707
         853          420  3.7616E+03        26372.217541
         856          420  6.0846E+03        30121.234590
         860          420  7.6146E+03        34029.630506
         862          420  1.3239E+04        36050.630914
         865          420  3.4395E+04        40230.799581
         869          420  5.4404E+04        44598.943769
         871          420  4.0729E+04        46857.031474
         873          420  1.9703E+04        49166.764119
         874          420  1.6232E+05        51529.276795
         876          420  5.1865E+04        53945.148632
         878          420  8.4361E+04        56414.456295
         880          420  4.4654E+05        58936.741604
         882          420  2.1166E+05        61511.172949
         422          801  3.4141E-07        37336.951567
         424          801  2.6510E-05        38393.687680
         426          801  1.0278E-03        39518.034858
         428          801  2.4227E-02        40705.580874
         430          801  3.8740E-01        41952.535030
         431          801  4.4960E+00        43255.264446
         433          801  3.9557E+01        44610.481891
         435          801  2.7256E+02        46016.325211
         437          801  1.5105E+03        47471.189766
         438          801  6.8717E+03        48973.150408
         440          801  2.6046E+04        50520.255357
         442          801  8.3214E+04        52110.992453
         444          801  2.2625E+05        53743.934007
         446          801  5.2751E+05        55417.682547
         447          801  1.0606E+06        57130.591591
         449          801  1.8436E+06        58880.833102
         451          801  2.7695E+06        60666.799334
         453          801  3.5833E+06        62487.468731
         455          801  3.9719E+06        64342.991821
         456          801  3.7506E+06        66235.163870
         458          801  3.0075E+06        68167.200243
         460          801  2.0484E+06        70142.402674
         462          801  1.1868E+06        72162.872077
         463          801  5.8446E+05        74229.332674
         465          801  2.4325E+05        76342.021860
         467          801  8.4543E+04        78501.548423
         469          801  2.4019E+04        80709.241577
         471          801  5.3499E+03        82966.921588
         473          801  8.4274E+02        85276.279229
         474          801  6.5265E+01        87638.440888
         476          801  6.3213E-02        90053.977150
         478          801  5.9940E+00        92522.955793
         480          801  4.2549E+00        95044.910234
         482          801  8.3307E-01        97619.005163
         422          802  1.0817E-05        34461.789743
         424          802  7.4222E-04        35518.525856
         426          802  2.5139E-02        36642.873033
         428          802  5.1146E-01        37830.419050
         430          802  6.9674E+00        39077.373206
         431          802  6.7905E+01        40380.102622
         433          802  4.9365E+02        41735.320067
         435          802  2.7578E+03        43141.163387
         437          802  1.2114E+04        44596.027942
         438          802  4.2483E+04        46097.988584
         440          802  1.1981E+05        47645.093533
         442          802  2.7172E+05        49235.830629
         444          802  4.9096E+05        50868.772183
         446          802  6.8870E+05        52542.520723
         447          802  7.0455E+05        54255.429767
         449          802  4.4192E+05        56005.671278
         451          802  7.5531E+04        57791.637509
         453          802  9.1558E+04        59612.306907
         455          802  9.4405E+05        61467.829997
         456          802  2.5268E+06        63360.002046
         458          802  4.0709E+06        65292.038418
         460          802  4.7330E+06        67267.240850
         462          802  4.2675E+06        69287.710253
         463          802  3.0889E+06        71354.170850
         465          802  1.8228E+06        73466.860036
         467          802  8.7989E+05        75626.386599
         469          802  3.4547E+05        77834.079753
         471          802  1.0860E+05        80091.759764
         473          802  2.6423E+04        82401.117405
         474          802  4.5908E+03        84763.279064
         476          802  4.4557E+02        87178.815326
         478          802  4.2669E+00        89647.793969
         480          802  1.1375E+01        92169.748410
         482          802  1.0447E+01        94743.843339
         422          803  1.7128E-04        31692.552040
         424          803  1.0294E-02        32749.288153
         426          803  3.0141E-01        33873.635331
         428          803  5.2267E+00        35061.181347
         430          803  5.9737E+01        36308.135503
         431          803  4.7975E+02        37610.864919
         433          803  2.8135E+03        38966.082364
         435          803  1.2352E+04        40371.925684
         437          803  4.1228E+04        41826.790239
         438          803  1.0498E+05        43328.750881
         440          803  2.0121E+05        44875.855830
         442          803  2.7898E+05        46466.592926
         444          803  2.5235E+05        48099.534480
         446          803  1.0570E+05        49773.283020
         447          803  1.6539E+00        51486.192064
         449          803  1.6209E+05        53236.433575
         451          803  5.4345E+05        55022.399807
         453          803  7.0522E+05        56843.069204
         455          803  3.5420E+05        58698.592294
         456          803  5.9799E+01        60590.764343
         458          803  6.0934E+05        62522.800716
         460          803  2.3951E+06        64498.003147
         462          803  4.3630E+06        66518.472550
         463          803  5.2603E+06        68584.933147
         465          803  4.6952E+06        70697.622333
         467          803  3.2507E+06        72857.148897
         469          803  1.7809E+06        75064.842050
         471          803  7.7604E+05        77322.522061
         473          803  2.6711E+05        79631.879702
         474          803  7.0816E+04        81994.041361
         476          803  1.3566E+04        84409.577623
         478          803  1.5685E+03        86878.556266
         480          803  4.6322E+01        89400.510707
         482          803  1.1604E+01        91974.605637
         422          804  1.7936E-03        29030.776918
         424          804  9.3437E-02        30087.513031
         426          804  2.3354E+00        31211.860208
         428          804  3.3985E+01        32399.406225
         430          804  3.1957E+02        33646.360381
         431          804  2.0621E+03        34949.089797
         433          804  9.4306E+03        36304.307242
         435          804  3.1022E+04        37710.150562
         437          804  7.3241E+04        39165.015117
         438          804  1.2034E+05        40666.975759
         440          804  1.2533E+05        42214.080708
         442          804  6.0838E+04        43804.817804
         444          804  4.0822E+02        45437.759358
         446          804  6.8727E+04        47111.507898
         447          804  2.2638E+05        48824.416942
         449          804  2.3600E+05        50574.658453
         451          804  5.1791E+04        52360.624684
         453          804  5.1357E+04        54181.294082
         455          804  4.4492E+05        56036.817172
         456          804  6.9834E+05        57928.989221
         458          804  3.2233E+05        59861.025593
         460          804  1.1736E+04        61836.228025
         462          804  9.6846E+05        63856.697428
         463          804  3.1661E+06        65923.158025
         465          804  5.1451E+06        68035.847211
         467          804  5.5654E+06        70195.373774
         469          804  4.4205E+06        72403.066928
         471          804  2.6903E+06        74660.746939
         473          804  1.2773E+06        76970.104580
         474          804  4.7350E+05        79332.266239
         476          804  1.3449E+05        81747.802501
         478          804  2.7728E+04        84216.781144
         480          804  3.5796E+03        86738.735585
         482          804  1.5910E+02        89312.830514
         422          805  1.3819E-02        26472.867102
         424          805  6.1612E-01        27529.603214
         426          805  1.2941E+01        28653.950392
         428          805  1.5492E+02        29841.496408
         430          805  1.1679E+03        31088.450564
         431          805  5.8437E+03        32391.179981
         433          805  1.9797E+04        33746.397425
         435          805  4.4999E+04        35152.240745
         437          805  6.5025E+04        36607.105300
         438          805  5.0007E+04        38109.065942
         440          805  8.4772E+03        39656.170892
         442          805  1.2332E+04        41246.907987
         444          805  8.5646E+04        42879.849541
         446          805  1.1144E+05        44553.598082
         447          805  2.8261E+04        46266.507125
         449          805  2.2045E+04        48016.748636
         451          805  1.8955E+05        49802.714868
         453          805  2.3111E+05        51623.384265
         455          805  3.5789E+04        53478.907355
         456          805  1.0074E+05        55371.079404
         458          805  5.4784E+05        57303.115777
         460          805  6.0581E+05        59278.318208
         462          805  9.8303E+04        61298.787611
         463          805  2.7669E+05        63365.248209
         465          805  2.0879E+06        65477.937395
         467          805  4.5605E+06        67637.463958
         469          805  5.8285E+06        69845.157111
         471          805  5.1761E+06        72102.837122
         473          805  3.4210E+06        74412.194763
         474          805  1.7339E+06        76774.356422
         476          805  6.7877E+05        79189.892684
         478          805  2.0223E+05        81658.871327
         480          805  4.3631E+04        84180.825769
         482          805  5.9468E+03        86754.920698
         422          806  8.3032E-02        24013.362488
         424          806  3.1183E+00        25070.098601
         426          806  5.3944E+01        26194.445778
         428          806  5.1747E+02        27381.991794
         430          806  3.0160E+03        28628.945951
         431          806  1.1094E+04        29931.675367
         433          806  2.5517E+04        31286.892812
         435          806  3.3921E+04        32692.736131
         437          806  1.9482E+04        34147.600686
         438          806  2.2425E+02        35649.561329
         440          806  2.0316E+04        37196.666278
         442          806  5.5402E+04        38787.403374
         444          806  3.1100E+04        40420.344928
         446          806  9.3193E+02        42094.093468
         447          806  6.6998E+04        43807.002512
         449          806  1.0702E+05        45557.244023
         451          806  1.9046E+04        47343.210254
         453          806  4.5640E+04        49163.879651
         455          806  2.2129E+05        51019.402741
         456          806  1.5461E+05        52911.574790
         458          806  1.1757E+03        54843.611163
         460          806  3.0897E+05        56818.813594
         462          806  6.4412E+05        58839.282998
         463          806  2.8481E+05        60905.743595
         465          806  4.7642E+04        63018.432781
         467          806  1.3873E+06        65177.959344
         469          806  3.9615E+06        67385.652498
         471          806  5.7763E+06        69643.332509
         473          806  5.5728E+06        71952.690150
         474          806  3.9052E+06        74314.851808
         476          806  2.0684E+06        76730.388071
         478          806  8.3771E+05        79199.366714
         480          806  2.5607E+05        81721.321155
         482          806  5.6202E+04        84295.416084
         422          807  4.0341E-01        21652.122619
         424          807  1.2512E+01        22708.858731
         426          807  1.7370E+02        23833.205909
         428          807  1.2882E+03        25020.751925
         430          807  5.5036E+03        26267.706081
         431          807  1.3617E+04        27570.435498
         433          807  1.7790E+04        28925.652942
         435          807  8.1854E+03        30331.496262
         437          807  2.2755E+02        31786.360817
         438          807  1.6909E+04        33288.321459
         440          807  2.7339E+04        34835.426409
         442          807  4.6018E+03        36426.163504
         444          807  1.2325E+04        38059.105058
         446          807  5.1506E+04        39732.853599
         447          807  2.3933E+04        41445.762642
         449          807  6.8754E+03        43196.004153
         451          807  8.7758E+04        44981.970385
         453          807  7.3680E+04        46802.639782
         455          807  6.3989E+02        48658.162872
         456          807  1.3931E+05        50550.334921
         458          807  2.0839E+05        52482.371294
         460          807  1.9290E+04        54457.573725
         462          807  1.5601E+05        56478.043128
         463          807  5.7360E+05        58544.503726
         465          807  3.9185E+05        60657.192912
         467          807  1.9848E+03        62816.719475
         469          807  1.0120E+06        65024.412628
         471          807  3.5361E+06        67282.092639
         473          807  5.6287E+06        69591.450280
         474          807  5.7166E+06        71953.611939
         476          807  4.1425E+06        74369.148201
         478          807  2.2434E+06        76838.126844
         480          807  9.2049E+05        79360.081286
         482          807  2.8220E+05        81934.176215
         422          808  1.6102E+00        19394.231905
         424          808  4.0232E+01        20450.968018
         426          808  4.3316E+02        21575.315195
         428          808  2.3602E+03        22762.861211
         430          808  6.7853E+03        24009.815368
         431          808  9.4663E+03        25312.544784
         433          808  4.0124E+03        26667.762228
         435          808  4.3742E+02        28073.605548
         437          808  1.0862E+04        29528.470103
         438          808  1.2033E+04        31030.430746
         440          808  9.0749E+01        32577.535695
         442          808  1.4918E+04        34168.272790
         444          808  2.3850E+04        35801.214345
         446          808  7.7214E+02        37474.962885
         447          808  2.5196E+04        39187.871929
         449          808  4.6158E+04        40938.113440
         451          808  2.2147E+03        42724.079671
         453          808  4.5736E+04        44544.749068
         455          808  9.2519E+04        46400.272158
         456          808  7.3153E+03        48292.444207
         458          808  7.9710E+04        50224.480580
         460          808  2.0870E+05        52199.683011
         462          808  5.0052E+04        54220.152415
         463          808  8.5717E+04        56286.613012
         465          808  4.9747E+05        58399.302198
         467          808  4.1734E+05        60558.828761
         469          808  5.5409E+02        62766.521914
         471          808  8.6469E+05        65024.201926
         473          808  3.3310E+06        67333.559567
         474          808  5.5041E+06        69695.721225
         476          808  5.6933E+06        72111.257488
         478          808  4.1588E+06        74580.236131
         480          808  2.2522E+06        77102.190572
         482          808  9.1590E+05        79676.285501
         422          809  5.2898E+00        17243.432330
         424          809  1.0311E+02        18300.168443
         426          809  8.2113E+02        19424.515620
         428          809  3.0373E+03        20612.061636
         430          809  4.9937E+03        21859.015793
         431          809  2.3304E+03        23161.745209
         433          809  2.5924E+02        24516.962654
         435          809  6.1197E+03        25922.805973
         437          809  5.2399E+03        27377.670528
         438          809  2.2112E+02        28879.631171
         440          809  1.0903E+04        30426.736120
         442          809  8.0698E+03        32017.473216
         444          809  1.4021E+03        33650.414770
         446          809  2.2156E+04        35324.163310
         447          809  1.0596E+04        37037.072354
         449          809  6.6875E+03        38787.313865
         451          809  4.4567E+04        40573.280096
         453          809  1.2748E+04        42393.949494
         455          809  2.1900E+04        44249.472584
         456          809  8.8400E+04        46141.644632
         458          809  1.8021E+04        48073.681005
         460          809  5.1762E+04        50048.883437
         462          809  1.9322E+05        52069.352840
         463          809  6.1790E+04        54135.813437
         465          809  6.3136E+04        56248.502623
         467          809  4.5050E+05        58408.029186
         469          809  3.9019E+05        60615.722340
         471          809  8.8516E+01        62873.402351
         473          809  8.8245E+05        65182.759992
         474          809  3.3339E+06        67544.921651
         476          809  5.4396E+06        69960.457913
         478          809  5.5498E+06        72429.436556
         480          809  3.9858E+06        74951.390997
         482          809  2.1103E+06        77525.485926
         422          810  1.4226E+01        15201.648395
         424          810  2.0713E+02        16258.384508
         426          810  1.1364E+03        17382.731686
         428          810  2.4770E+03        18570.277702
         430          810  1.5121E+03        19817.231858
         431          810  5.9867E+01        21119.961274
         433          810  3.1343E+03        22475.178719
         435          810  2.4418E+03        23881.022039
         437          810  4.2069E+02        25335.886594
         438          810  6.4059E+03        26837.847236
         440          810  2.1385E+03        28384.952185
         442          810  3.4743E+03        29975.689281
         444          810  1.1815E+04        31608.630835
         446          810  4.2062E+02        33282.379375
         447          810  1.3939E+04        34995.288419
         449          810  1.6702E+04        36745.529930
         451          810  1.1175E+03        38531.496162
         453          810  3.7108E+04        40352.165559
         455          810  1.8251E+04        42207.688649
         456          810  1.3324E+04        44099.860698
         458          810  8.0290E+04        46031.897071
         460          810  2.0080E+04        48007.099502
         462          810  4.4578E+04        50027.568905
         463          810  1.7844E+05        52094.029502
         465          810  5.3568E+04        54206.718688
         467          810  6.8554E+04        56366.245252
         469          810  4.3200E+05        58573.938405
         471          810  3.2740E+05        60831.618416
         473          810  5.3686E+03        63140.976057
         474          810  1.0446E+06        65503.137716
         476          810  3.5137E+06        67918.673978
         478          810  5.4192E+06        70387.652621
         480          810  5.2965E+06        72909.607062
         482          810  3.6511E+06        75483.701991
         422          811  3.1031E+01        13271.521310
         424          811  3.1698E+02        14328.257423
         426          811  1.0644E+03        15452.604600
         428          811  9.8473E+02        16640.150616
         431          811  1.4302E+03        19189.834189
         433          811  1.2628E+03        20545.051634
         435          811  3.0505E+02        21950.894953
         437          811  3.3806E+03        23405.759508
         438          811  4.6148E+02        24907.720151
         440          811  3.3052E+03        26454.825100
         442          811  4.6800E+03        28045.562196
         444          811  5.3653E+02        29678.503750
         446          811  1.0621E+04        31352.252290
         447          811  2.1964E+03        33065.161334
         449          811  8.9822E+03        34815.402845
         451          811  1.7439E+04        36601.369076
         453          811  2.4889E+02        38422.038474
         455          811  3.2378E+04        40277.561564
         456          811  1.7169E+04        42169.733612
         458          811  1.2913E+04        44101.769985
         460          811  7.3672E+04        46076.972417
         462          811  1.4180E+04        48097.441820
         463          811  5.1460E+04        50163.902417
         465          811  1.6439E+05        52276.591603
         467          811  3.1923E+04        54436.118166
         469          811  9.8076E+04        56643.811320
         471          811  4.2543E+05        58901.491331
         473          811  2.3424E+05        61210.848972
         474          811  4.7970E+04        63573.010631
         476          811  1.3547E+06        65988.546893
         478          811  3.8173E+06        68457.525536
         480          811  5.3752E+06        70979.479977
         482          811  4.9033E+06        73553.574906
         422          812  5.3656E+01        11457.910666
         424          812  3.4894E+02        12514.646779
         426          812  5.6487E+02        13638.993956
         428          812  4.4075E+01        14826.539972
         430          812  5.3616E+02        16073.494128
         431          812  7.0278E+02        17376.223545
         433          812  1.3046E+02        18731.440989
         435          812  1.6816E+03        20137.284309
         437          812  8.7738E+01        21592.148864
         438          812  2.2274E+03        23094.109506
         440          812  1.4846E+03        24641.214456
         442          812  1.4817E+03        26231.951551
         444          812  5.0923E+03        27864.893106
         446          812  4.6451E+01        29538.641646
         447          812  9.0297E+03        31251.550689
         449          812  2.6367E+03        33001.792200
         451          812  7.6230E+03        34787.758432
         453          812  1.5517E+04        36608.427829
         455          812  5.3816E+02        38463.950919
         456          812  3.0908E+04        40356.122968
         458          812  1.1548E+04        42288.159341
         460          812  1.8388E+04        44263.361772
         462          812  6.6437E+04        46283.831176
         463          812  4.7785E+03        48350.291773
         465          812  7.0198E+04        50462.980959
         467          812  1.4322E+05        52622.507522
         469          812  8.0905E+03        54830.200675
         471          812  1.5354E+05        57087.880687
         473          812  4.0556E+05        59397.238327
         474          812  1.2081E+05        61759.399986
         476          812  1.8116E+05        64174.936248
         478          812  1.8204E+06        66643.914891
         480          812  4.1708E+06        69165.869333
         482          812  5.2209E+06        71739.964262
         422          813  7.0419E+01         9766.529111
         424          813  2.4517E+02        10823.265224
         426          813  9.0768E+01        11947.612401
         428          813  1.3563E+02        13135.158417
         430          813  3.8514E+02        14382.112573
         431          813  2.8110E+01        15684.841990
         433          813  7.9533E+02        17040.059434
         435          813  1.9803E+01        18445.902754
         437          813  1.2483E+03        19900.767309
         438          813  3.8689E+02        21402.727952
         440          813  1.4592E+03        22949.832901
         442          813  1.7188E+03        24540.569996
         444          813  9.8234E+02        26173.511551
         446          813  4.6212E+03        27847.260091
         447          813  5.1226E+01        29560.169134
         449          813  8.2777E+03        31310.410646
         451          813  1.6221E+03        33096.376877
         453          813  8.7446E+03        34917.046274
         455          813  1.1721E+04        36772.569364
         456          813  2.5135E+03        38664.741413
         458          813  3.0013E+04        40596.777786
         460          813  4.0882E+03        42571.980217
         462          813  2.9488E+04        44592.449621
         463          813  5.3311E+04        46658.910218
         465          813  6.4902E+01        48771.599404
         467          813  9.6309E+04        50931.125967
         469          813  1.0553E+05        53138.819120
         471          813  1.2165E+03        55396.499132
         473          813  2.2861E+05        57705.856772
         474          813  3.4216E+05        60068.018431
         476          813  2.2010E+04        62483.554693
         478          813  4.7232E+05        64952.533336
         480          813  2.4198E+06        67474.487778
         482          813  4.4602E+06        70048.582707
         422          814  6.4707E+01         8204.274595
         424          814  8.0739E+01         9261.010707
         426          814  1.1437E+01        10385.357885
         428          814  1.8231E+02        11572.903901
         431          814  3.4790E+02        14122.587474
         435          814  6.1716E+02        16883.648238
         437          814  8.2152E+01        18338.512793
         438          814  9.8472E+02        19840.473435
         440          814  3.8866E+02        21387.578385
         442          814  1.3095E+03        22978.315480
         444          814  1.3609E+03        24611.257034
         446          814  1.2222E+03        26285.005575
         447          814  3.7235E+03        27997.914618
         449          814  4.2525E+02        29748.156129
         451          814  7.7352E+03        31534.122361
         453          814  2.2508E+02        33354.791758
         455          814  1.1194E+04        35210.314848
         456          814  6.0629E+03        37102.486897
         458          814  8.0094E+03        39034.523270
         460          814  2.5356E+04        41009.725701
         463          814  4.2826E+04        45096.655702
         465          814  3.0902E+04        47209.344888
         467          814  1.1584E+04        49368.871451
         469          814  1.1555E+05        51576.564604
         471          814  5.1558E+04        53834.244615
         473          814  3.5305E+04        56143.602256
         474          814  2.9406E+05        58505.763915
         476          814  2.1783E+05        60921.300177
         478          814  1.5166E+04        63390.278820
         480          814  9.7539E+05        65912.233261
         482          814  3.0639E+06        68486.328191
         422          815  3.5163E+01         6779.778107
         426          815  6.1629E+01         8960.861397
         430          815  1.3177E+02        11395.361570
         433          815  2.7406E+02        14053.308431
         437          815  5.3329E+02        16914.016305
         440          815  9.5723E+02        19963.081897
         442          815  1.5875E+02        21553.818993
         444          815  1.5376E+03        23186.760547
         446          815  6.3788E+02        24860.509087
         447          815  2.0408E+03        26573.418131
         449          815  2.1843E+03        28323.659642
         451          815  1.8496E+03        30109.625873
         453          815  5.9486E+03        31930.295271
         455          815  5.4506E+02        33785.818361
         456          815  1.2330E+04        35677.990410
         458          815  7.6381E+02        37610.026782
         460          815  1.6338E+04        39585.229214
         462          815  1.4006E+04        41605.698617
         463          815  6.6414E+03        43672.159214
         465          815  4.7636E+04        45784.848400
         467          815  6.5416E+03        47944.374963
         469          815  4.4814E+04        50152.068117
         471          815  1.0457E+05        52409.748128
         473          815  5.7080E+03        54719.105769
         474          815  1.1881E+05        57081.267428
         476          815  2.9562E+05        59496.803690
         478          815  6.5307E+04        61965.782333
         480          815  2.1319E+05        64487.736774
         482          815  1.6728E+06        67061.831703
         428          816  3.8343E+01         8872.355728
         431          816  1.0845E+02        11422.039301
         435          816  2.4457E+02        14183.100065
         438          816  4.9107E+02        17139.925263
         442          816  9.3477E+02        20277.767307
         446          816  1.7132E+03        23584.457402
         449          816  2.9117E+03        27047.607957
         451          816  3.8347E+02        28833.574188
         453          816  4.2192E+03        30654.243585
         455          816  2.2733E+03        32509.766675
         456          816  4.3867E+03        34401.938724
         458          816  8.4392E+03        36333.975097
         460          816  1.5481E+03        38309.177528
         462          816  2.0257E+04        40329.646932
         463          816  1.6889E+03        42396.107529
         465          816  2.4421E+04        44508.796715
         467          816  3.1879E+04        46668.323278
         469          816  2.4418E+03        48876.016431
         471          816  8.0765E+04        51133.696443
         473          816  5.3850E+04        53443.054084
         474          816  1.3846E+04        55805.215742
         476          816  2.1060E+05        58220.752004
         478          816  1.9184E+05        60689.730648
         480          816  3.4228E+03        63211.685089
         482          816  6.9979E+05        65785.780018
         437          817  1.8422E+02        14519.247550
         440          817  3.1825E+02        17568.313142
         444          817  5.7301E+02        20791.991792
         447          817  1.1359E+03        24178.649376
         451          817  2.3717E+03        27714.857118
         455          817  4.8069E+03        31391.049605
         458          817  8.5271E+03        35215.258027
         460          817  1.3499E+03        37190.460458
         462          817  1.0338E+04        39210.929862
         463          817  1.1686E+04        41277.390459
         465          817  3.7433E+03        43390.079645
         467          817  3.5156E+04        45549.606208
         469          817  5.4209E+03        47757.299361
         471          817  3.3046E+04        50014.979373
         473          817  7.8061E+04        52324.337013
         474          817  3.5809E+03        54686.498672
         476          817  9.4582E+04        57102.034934
         478          817  2.2173E+05        59571.013577
         480          817  3.8957E+04        62092.968019
         482          817  2.0503E+05        64667.062948
         447          818  1.1963E+03        23174.222528
         451          818  2.0667E+03        26710.430270
         455          818  3.1256E+03        30386.622758
         456          818  1.8002E+03        32278.794807
         458          818  3.6290E+03        34210.831179
         460          818  6.2997E+03        36186.033611
         463          818  1.6095E+04        40272.963611
         467          818  2.2918E+04        44545.179360
         469          818  2.1628E+04        46752.872514
         471          818  5.5339E+03        49010.552525
         473          818  7.1175E+04        51319.910166
         474          818  3.1768E+04        53682.071825
         476          818  2.5103E+04        56097.608087
         478          818  1.9119E+05        58566.586730
         480          818  1.2229E+05        61088.541171
         482          818  2.7676E+04        63662.636100
         456          819  4.6669E+03        31242.323351
         460          819  8.8653E+03        35149.562155
         463          819  1.2615E+04        39236.492156
         465          819  8.9486E+03        41349.181342
         467          819  7.6782E+03        43508.707905
         469          819  3.5578E+04        45716.401058
         473          819  4.7820E+04        50283.438710
         474          819  7.1130E+04        52645.600369
         478          819  1.3634E+05        57530.115274
         480          819  2.1214E+05        60052.069716
         465          820  1.8867E+04        40183.476981
         469          820  3.0883E+04        44550.696697
         471          820  2.1296E+04        46808.376708
         474          820  9.0235E+04        51479.896008
         476          820  2.6081E+04        53895.432270
         478          820  5.0997E+04        56364.410913
         480          820  2.4795E+05        58886.365354
         482          820  1.0788E+05        61460.460284
        1202          801  1.0014E-06        37347.621672
        1203          801  7.7951E-05        38405.293243
        1204          801  3.0281E-03        39530.468317
        1205          801  7.1492E-02        40718.775882
        1206          801  1.1448E+00        41966.450018
        1207          801  1.3302E+01        43269.873362
        1208          801  1.1718E+02        44625.764927
        1209          801  8.0825E+02        46032.264529
        1210          801  4.4839E+03        47487.774296
        1211          801  2.0419E+04        48990.375518
        1212          801  7.7473E+04        50538.118547
        1213          801  2.4777E+05        52129.492782
        1214          801  6.7435E+05        53763.073183
        1215          801  1.5739E+06        55437.465904
        1216          801  3.1680E+06        57151.029940
        1217          801  5.5134E+06        58901.940141
        1218          801  8.2930E+06        60688.587724
        1219          801  1.0746E+07        62509.944009
        1220          801  1.1931E+07        64366.143821
        1221          801  1.1288E+07        66258.961058
        1222          801  9.0700E+06        68191.597045
        1223          801  6.1913E+06        70167.356974
        1224          801  3.5959E+06        72188.357381
        1225          801  1.7756E+06        74255.334593
        1226          801  7.4134E+05        76368.526048
        1227          801  2.5864E+05        78528.531661
        1228          801  7.3839E+04        80736.670236
        1229          801  1.6559E+04        82994.757942
        1230          801  2.6394E+03        85304.490587
        1231          801  2.1105E+02        87667.003262
        1232          801  4.4733E-02        90082.875100
        1233          801  1.7408E+01        92552.182763
        1234          801  1.2758E+01        95074.468071
        1235          801  2.5609E+00        97648.899417
        1202          802  3.1784E-05        34472.459848
        1203          802  2.1865E-03        35530.131419
        1204          802  7.4202E-02        36655.306493
        1205          802  1.5121E+00        37843.614058
        1206          802  2.0629E+01        39091.288193
        1207          802  2.0132E+02        40394.711538
        1208          802  1.4654E+03        41750.603103
        1209          802  8.1967E+03        43157.102705
        1210          802  3.6050E+04        44612.612471
        1211          802  1.2659E+05        46115.213694
        1212          802  3.5748E+05        47662.956723
        1213          802  8.1197E+05        49254.330958
        1214          802  1.4697E+06        50887.911359
        1215          802  2.0664E+06        52562.304080
        1216          802  2.1211E+06        54275.868116
        1217          802  1.3391E+06        56026.778317
        1218          802  2.3531E+05        57813.425900
        1219          802  2.6298E+05        59634.782185
        1220          802  2.7944E+06        61490.981997
        1221          802  7.5341E+06        63383.799233
        1222          802  1.2190E+07        65316.435221
        1223          802  1.4219E+07        67292.195150
        1224          802  1.2858E+07        69313.195557
        1225          802  9.3342E+06        71380.172769
        1226          802  5.5250E+06        73493.364224
        1227          802  2.6761E+06        75653.369837
        1228          802  1.0549E+06        77861.508412
        1229          802  3.3325E+05        80119.596118
        1230          802  8.1627E+04        82429.328763
        1231          802  1.4336E+04        84791.841438
        1232          802  1.4263E+03        87207.713276
        1233          802  1.6835E+01        89677.020939
        1234          802  3.2066E+01        92199.306247
        1235          802  3.1026E+01        94773.737593
        1202          803  5.0419E-04        31703.222145
        1203          803  3.0379E-02        32760.893716
        1204          803  8.9128E-01        33886.068791
        1205          803  1.5481E+01        35074.376356
        1206          803  1.7721E+02        36322.050491
        1207          803  1.4252E+03        37625.473835
        1208          803  8.3699E+03        38981.365400
        1209          803  3.6799E+04        40387.865003
        1210          803  1.2301E+05        41843.374769
        1211          803  3.1374E+05        43345.975992
        1212          803  6.0256E+05        44893.719021
        1213          803  8.3767E+05        46485.093256
        1214          803  7.6090E+05        48118.673657
        1215          803  3.2195E+05        49793.066377
        1216          803  1.2605E+01        51506.630413
        1217          803  4.7861E+05        53257.540615
        1218          803  1.6236E+06        55044.188197
        1219          803  2.1235E+06        56865.544482
        1220          803  1.0813E+06        58721.744294
        1221          803  7.4603E+02        60614.561531
        1222          803  1.7874E+06        62547.197518
        1223          803  7.1222E+06        64522.957447
        1224          803  1.3052E+07        66543.957855
        1225          803  1.5802E+07        68610.935066
        1226          803  1.4155E+07        70724.126521
        1227          803  9.8343E+06        72884.132134
        1228          803  5.4073E+06        75092.270710
        1229          803  2.3660E+06        77350.358415
        1230          803  8.1838E+05        79660.091060
        1231          803  2.1837E+05        82022.603735
        1232          803  4.2252E+04        84438.475573
        1233          803  4.9854E+03        86907.783236
        1234          803  1.6139E+02        89430.068545
        1235          803  3.0939E+01        92004.499890
        1202          804  5.2892E-03        29041.447023
        1203          804  2.7623E-01        30099.118594
        1204          804  6.9181E+00        31224.293668
        1205          804  1.0084E+02        32412.601233
        1206          804  9.4981E+02        33660.275368
        1207          804  6.1383E+03        34963.698713
        1208          804  2.8117E+04        36319.590278
        1209          804  9.2651E+04        37726.089880
        1210          804  2.1918E+05        39181.599646
        1211          804  3.6104E+05        40684.200869
        1212          804  3.7744E+05        42231.943898
        1213          804  1.8477E+05        43823.318133
        1214          804  1.4925E+03        45456.898534
        1215          804  2.0322E+05        47131.291255
        1216          804  6.7751E+05        48844.855291
        1217          804  7.1275E+05        50595.765492
        1218          804  1.6052E+05        52382.413075
        1219          804  1.4814E+05        54203.769360
        1220          804  1.3243E+06        56059.969172
        1221          804  2.1024E+06        57952.786408
        1222          804  9.8836E+05        59885.422396
        1223          804  2.9303E+04        61861.182325
        1224          804  2.8482E+06        63882.182732
        1225          804  9.4259E+06        65949.159944
        1226          804  1.5410E+07        68062.351399
        1227          804  1.6743E+07        70222.357012
        1228          804  1.3352E+07        72430.495587
        1229          804  8.1577E+06        74688.583293
        1230          804  3.8895E+06        76998.315938
        1231          804  1.4490E+06        79360.828613
        1232          804  4.1416E+05        81776.700451
        1233          804  8.6201E+04        84246.008114
        1234          804  1.1332E+04        86768.293422
        1235          804  5.3719E+02        89342.724768
        1202          805  4.0824E-02        26483.537206
        1203          805  1.8246E+00        27541.208777
        1204          805  3.8401E+01        28666.383852
        1205          805  4.6054E+02        29854.691417
        1206          805  3.4777E+03        31102.365552
        1207          805  1.7432E+04        32405.788896
        1208          805  5.9168E+04        33761.680461
        1209          805  1.3479E+05        35168.180064
        1210          805  1.9537E+05        36623.689830
        1211          805  1.5105E+05        38126.291053
        1212          805  2.6156E+04        39674.034082
        1213          805  3.6088E+04        41265.408317
        1214          805  2.5585E+05        42898.988718
        1215          805  3.3602E+05        44573.381438
        1216          805  8.7116E+04        46286.945474
        1217          805  6.3792E+04        48037.855676
        1218          805  5.6556E+05        49824.503258
        1219          805  6.9835E+05        51645.859543
        1220          805  1.1246E+05        53502.059355
        1221          805  2.9317E+05        55394.876592
        1222          805  1.6356E+06        57327.512579
        1223          805  1.8339E+06        59303.272508
        1224          805  3.1127E+05        61324.272916
        1225          805  7.9602E+05        63391.250127
        1226          805  6.1830E+06        65504.441583
        1227          805  1.3622E+07        67664.447195
        1228          805  1.7505E+07        69872.585771
        1229          805  1.5614E+07        72130.673476
        1230          805  1.0363E+07        74440.406121
        1231          805  5.2752E+06        76802.918797
        1232          805  2.0754E+06        79218.790634
        1233          805  6.2225E+05        81688.098297
        1234          805  1.3551E+05        84210.383606
        1235          805  1.8795E+04        86784.814951
        1202          806  2.4571E-01        24024.032592
        1203          806  9.2508E+00        25081.704164
        1204          806  1.6036E+02        26206.879238
        1205          806  1.5412E+03        27395.186803
        1206          806  8.9993E+03        28642.860938
        1207          806  3.3169E+04        29946.284282
        1208          806  7.6480E+04        31302.175848
        1209          806  1.0202E+05        32708.675450
        1210          806  5.9012E+04        34164.185216
        1211          806  7.6288E+02        35666.786439
        1212          806  6.0300E+04        37214.529468
        1213          806  1.6635E+05        38805.903703
        1214          806  9.4603E+04        40439.484104
        1215          806  2.4793E+03        42113.876824
        1216          806  1.9939E+05        43827.440860
        1217          806  3.2280E+05        45578.351062
        1218          806  5.9414E+04        47364.998645
        1219          806  1.3333E+05        49186.354930
        1220          806  6.6264E+05        51042.554742
        1221          806  4.7136E+05        52935.371978
        1222          806  2.5212E+03        54868.007965
        1223          806  9.1430E+05        56843.767895
        1224          806  1.9381E+06        58864.768302
        1225          806  8.7761E+05        60931.745514
        1226          806  1.2878E+05        63044.936969
        1227          806  4.0860E+06        65204.942582
        1228          806  1.1806E+07        67413.081157
        1229          806  1.7325E+07        69671.168863
        1230          806  1.6795E+07        71980.901508
        1231          806  1.1821E+07        74343.414183
        1232          806  6.2894E+06        76759.286021
        1233          806  2.5602E+06        79228.593684
        1234          806  7.8768E+05        81750.878992
        1235          806  1.7453E+05        84325.310337
        1202          807  1.1959E+00        21662.792723
        1203          807  3.7182E+01        22720.464294
        1204          807  5.1729E+02        23845.639369
        1205          807  3.8440E+03        25033.946934
        1206          807  1.6458E+04        26281.621069
        1207          807  4.0825E+04        27585.044413
        1208          807  5.3534E+04        28940.935978
        1209          807  2.4845E+04        30347.435581
        1210          807  6.2240E+02        31802.945347
        1211          807  5.0438E+04        33305.546570
        1212          807  8.2401E+04        34853.289599
        1213          807  1.4256E+04        36444.663834
        1214          807  3.6287E+04        38078.244235
        1215          807  1.5459E+05        39752.636955
        1216          807  7.3188E+04        41466.200991
        1217          807  1.9672E+04        43217.111193
        1218          807  2.6225E+05        45003.758775
        1219          807  2.2410E+05        46825.115061
        1220          807  1.4543E+03        48681.314872
        1221          807  4.1374E+05        50574.132109
        1222          807  6.3018E+05        52506.768096
        1223          807  6.2137E+04        54482.528025
        1224          807  4.5679E+05        56503.528433
        1225          807  1.7191E+06        58570.505644
        1226          807  1.1984E+06        60683.697100
        1227          807  3.3965E+03        62843.702712
        1228          807  2.9669E+06        65051.841288
        1229          807  1.0522E+07        67309.928993
        1230          807  1.6868E+07        69619.661638
        1231          807  1.7220E+07        71982.174314
        1232          807  1.2535E+07        74398.046151
        1233          807  6.8201E+06        76867.353814
        1234          807  2.8131E+06        79389.639123
        1235          807  8.6822E+05        81964.070468
        1202          808  4.7816E+00        19404.902009
        1203          808  1.1977E+02        20462.573581
        1204          808  1.2924E+03        21587.748655
        1205          808  7.0576E+03        22776.056220
        1206          808  2.0342E+04        24023.730355
        1207          808  2.8486E+04        25327.153699
        1208          808  1.2186E+04        26683.045265
        1209          808  1.2541E+03        28089.544867
        1210          808  3.2481E+04        29545.054633
        1211          808  3.6381E+04        31047.655856
        1212          808  3.2104E+02        32595.398885
        1213          808  4.4409E+04        34186.773120
        1214          808  7.2041E+04        35820.353521
        1215          808  2.5375E+03        37494.746241
        1216          808  7.4774E+04        39208.310277
        1217          808  1.3941E+05        40959.220479
        1218          808  7.2325E+03        42745.868062
        1219          808  1.3533E+05        44567.224347
        1220          808  2.7937E+05        46423.424159
        1221          808  2.3608E+04        48316.241395
        1222          808  2.3472E+05        50248.877382
        1223          808  6.2854E+05        52224.637312
        1224          808  1.5642E+05        54245.637719
        1225          808  2.4819E+05        56312.614931
        1226          808  1.4875E+06        58425.806386
        1227          808  1.2731E+06        60585.811999
        1228          808  3.5270E+03        62793.950574
        1229          808  2.5287E+06        65052.038280
        1230          808  9.9045E+06        67361.770925
        1231          808  1.6489E+07        69724.283600
        1232          808  1.7147E+07        72140.155437
        1233          808  1.2585E+07        74609.463101
        1234          808  6.8478E+06        77131.748409
        1235          808  2.8002E+06        79706.179754
        1202          809  1.5737E+01        17254.102435
        1203          809  3.0753E+02        18311.774006
        1204          809  2.4547E+03        19436.949080
        1205          809  9.1033E+03        20625.256645
        1206          809  1.5021E+04        21872.930780
        1207          809  7.0698E+03        23176.354124
        1208          809  7.4682E+02        24532.245690
        1209          809  1.8324E+04        25938.745292
        1210          809  1.5880E+04        27394.255058
        1211          809  6.1432E+02        28896.856281
        1212          809  3.2621E+04        30444.599310
        1213          809  2.4541E+04        32035.973545
        1214          809  4.0138E+03        33669.553946
        1215          809  6.6381E+04        35343.946666
        1216          809  3.2457E+04        37057.510703
        1217          809  1.9438E+04        38808.420904
        1218          809  1.3382E+05        40595.068487
        1219          809  3.9505E+04        42416.424772
        1220          809  6.4046E+04        44272.624584
        1221          809  2.6595E+05        46165.441820
        1222          809  5.6486E+04        48098.077808
        1223          809  1.5136E+05        50073.837737
        1224          809  5.8080E+05        52094.838144
        1225          809  1.9194E+05        54161.815356
        1226          809  1.8167E+05        56275.006811
        1227          809  1.3463E+06        58435.012424
        1228          809  1.1907E+06        60643.150999
        1229          809  1.2220E+03        62901.238705
        1230          809  2.5814E+06        65210.971350
        1231          809  9.9146E+06        67573.484025
        1232          809  1.6299E+07        69989.355863
        1233          809  1.6719E+07        72458.663526
        1234          809  1.2065E+07        74980.948834
        1235          809  6.4199E+06        77555.380180
        1202          810  4.2401E+01        15212.318500
        1203          810  6.1891E+02        16269.990071
        1204          810  3.4044E+03        17395.165146
        1205          810  7.4456E+03        18583.472710
        1206          810  4.5776E+03        19831.146846
        1207          810  1.6932E+02        21134.570190
        1208          810  9.3882E+03        22490.461755
        1209          810  7.4081E+03        23896.961358
        1210          810  1.2170E+03        25352.471124
        1211          810  1.9223E+04        26855.072346
        1212          810  6.5626E+03        28402.815375
        1213          810  1.0252E+04        29994.189611
        1214          810  3.5622E+04        31627.770012
        1215          810  1.3773E+03        33302.162732
        1216          810  4.1477E+04        35015.726768
        1217          810  5.0729E+04        36766.636969
        1218          810  3.0745E+03        38553.284552
        1219          810  1.1103E+05        40374.640837
        1220          810  5.6119E+04        42230.840649
        1221          810  3.8599E+04        44123.657886
        1222          810  2.4122E+05        46056.293873
        1223          810  6.2707E+04        48032.053802
        1224          810  1.3009E+05        50053.054209
        1225          810  5.3641E+05        52120.031421
        1226          810  1.6682E+05        54233.222876
        1227          810  1.9785E+05        56393.228489
        1228          810  1.2925E+06        58601.367065
        1229          810  1.0023E+06        60859.454770
        1230          810  1.1639E+04        63169.187415
        1231          810  3.0634E+06        65531.700090
        1232          810  1.0459E+07        67947.571928
        1233          810  1.6248E+07        70416.879591
        1234          810  1.5966E+07        72939.164900
        1235          810  1.1060E+07        75513.596245
        1202          811  9.2661E+01        13282.191415
        1203          811  9.4911E+02        14339.862986
        1204          811  3.1971E+03        15465.038060
        1205          811  2.9742E+03        16653.345625
        1206          811  1.3571E+00        17901.019760
        1207          811  4.2818E+03        19204.443104
        1208          811  3.8294E+03        20560.334670
        1209          811  8.8987E+02        21966.834272
        1210          811  1.0163E+04        23422.344038
        1211          811  1.4358E+03        24924.945261
        1212          811  9.8355E+03        26472.688290
        1213          811  1.4191E+04        28064.062525
        1214          811  1.5260E+03        29697.642926
        1215          811  3.1880E+04        31372.035646
        1216          811  6.8340E+03        33085.599683
        1217          811  2.6577E+04        34836.509884
        1218          811  5.2831E+04        36623.157467
        1219          811  6.1683E+02        38444.513752
        1220          811  9.6760E+04        40300.713564
        1221          811  5.2805E+04        42193.530800
        1222          811  3.7415E+04        44126.166788
        1223          811  2.2153E+05        46101.926717
        1224          811  4.4644E+04        48122.927124
        1225          811  1.5074E+05        50189.904336
        1226          811  4.9516E+05        52303.095791
        1227          811  1.0070E+05        54463.101404
        1228          811  2.8562E+05        56671.239979
        1229          811  1.2765E+06        58929.327685
        1230          811  7.2243E+05        61239.060330
        1231          811  1.2948E+05        63601.573005
        1232          811  3.9876E+06        66017.444843
        1233          811  1.1379E+07        68486.752506
        1234          811  1.6133E+07        71009.037814
        1235          811  1.4795E+07        73583.469160
        1202          812  1.6055E+02        11468.580770
        1203          812  1.0472E+03        12526.252341
        1204          812  1.7026E+03        13651.427416
        1205          812  1.3636E+02        14839.734981
        1206          812  1.6029E+03        16087.409116
        1207          812  2.1277E+03        17390.832460
        1208          812  3.8042E+02        18746.724026
        1209          812  5.0597E+03        20153.223628
        1210          812  2.7891E+02        21608.733394
        1211          812  6.6568E+03        23111.334617
        1212          812  4.5313E+03        24659.077646
        1213          812  4.3675E+03        26250.451881
        1214          812  1.5386E+04        27884.032282
        1215          812  1.1468E+02        29558.425002
        1216          812  2.7053E+04        31271.989038
        1217          812  8.1686E+03        33022.899240
        1218          812  2.2518E+04        34809.546822
        1219          812  4.7045E+04        36630.903108
        1220          812  1.4234E+03        38487.102919
        1221          812  9.2510E+04        40379.920156
        1222          812  3.5775E+04        42312.556143
        1223          812  5.3735E+04        44288.316072
        1224          812  2.0039E+05        46309.316480
        1225          812  1.5619E+04        48376.293691
        1226          812  2.0707E+05        50489.485147
        1227          812  4.3318E+05        52649.490759
        1228          812  2.6917E+04        54857.629335
        1229          812  4.5159E+05        57115.717040
        1230          812  1.2222E+06        59425.449685
        1231          812  3.7913E+05        61787.962361
        1232          812  5.1463E+05        64203.834198
        1233          812  5.3804E+06        66673.141861
        1234          812  1.2456E+07        69195.427170
        1235          812  1.5692E+07        71769.858515
        1202          813  2.1117E+02         9777.199215
        1203          813  7.3784E+02        10834.870786
        1204          813  2.7593E+02        11960.045861
        1205          813  4.0420E+02        13148.353426
        1206          813  1.1635E+03        14396.027561
        1207          813  8.0966E+01        15699.450905
        1208          813  2.3934E+03        17055.342471
        1209          813  6.4387E+01        18461.842073
        1210          813  3.7403E+03        19917.351839
        1211          813  1.1912E+03        21419.953062
        1212          813  4.3432E+03        22967.696091
        1213          813  5.2301E+03        24559.070326
        1214          813  2.8801E+03        26192.650727
        1215          813  1.3959E+04        27867.043447
        1216          813  1.2797E+02        29580.607483
        1217          813  2.4819E+04        31331.517685
        1218          813  5.0754E+03        33118.165267
        1219          813  2.5919E+04        34939.521553
        1220          813  3.5697E+04        36795.721365
        1221          813  7.1467E+03        38688.538601
        1222          813  9.0195E+04        40621.174588
        1223          813  1.3003E+04        42596.934517
        1224          813  8.7060E+04        44617.934925
        1225          813  1.6175E+05        46684.912136
        1226          813  7.4474E+01        48798.103592
        1227          813  2.8628E+05        50958.109204
        1228          813  3.2150E+05        53166.247780
        1229          813  2.7093E+03        55424.335485
        1230          813  6.7838E+05        57734.068130
        1231          813  1.0381E+06        60096.580806
        1232          813  7.4429E+04        62512.452643
        1233          813  1.3708E+06        64981.760306
        1234          813  7.1800E+06        67504.045615
        1235          813  1.3349E+07        70078.476960
        1202          814  1.9453E+02         8214.944699
        1203          814  2.4405E+02         9272.616270
        1204          814  3.3656E+01        10397.791345
        1205          814  5.4952E+02        11586.098910
        1207          814  1.0465E+03        14137.196389
        1208          814  2.9386E+01        15493.087954
        1209          814  1.8521E+03        16899.587557
        1210          814  2.5622E+02        18355.097323
        1211          814  2.9458E+03        19857.698546
        1212          814  1.1955E+03        21405.441575
        1213          814  3.8969E+03        22996.815810
        1214          814  4.1507E+03        24630.396211
        1215          814  3.5988E+03        26304.788931
        1216          814  1.1280E+04        28018.352967
        1217          814  1.2037E+03        29769.263169
        1218          814  2.3278E+04        31555.910751
        1219          814  7.5823E+02        33377.267036
        1220          814  3.3390E+04        35233.466848
        1221          814  1.8685E+04        37126.284085
        1222          814  2.3450E+04        39058.920072
        1223          814  7.6717E+04        41034.680001
        1225          814  1.2763E+05        45122.657620
        1226          814  9.4842E+04        47235.849076
        1227          814  3.2947E+04        49395.854688
        1228          814  3.4617E+05        51603.993264
        1229          814  1.5948E+05        53862.080969
        1230          814  1.0101E+05        56171.813614
        1231          814  8.7976E+05        58534.326290
        1232          814  6.6878E+05        60950.198127
        1233          814  3.8317E+04        63419.505790
        1234          814  2.8644E+06        65941.791099
        1235          814  9.1252E+06        68516.222444
        1202          815  1.0604E+02         6790.448212
        1203          815  5.5956E+00         7848.119783
        1204          815  1.8537E+02         8973.294857
        1205          815  1.6686E+01        10161.602422
        1206          815  3.9602E+02        11409.276557
        1207          815  2.5122E+01        12712.699901
        1208          815  8.2329E+02        14068.591467
        1209          815  4.3504E+01        15475.091069
        1210          815  1.6008E+03        16930.600835
        1211          815  1.2545E+02        18433.202058
        1212          815  2.8686E+03        19980.945087
        1213          815  4.9587E+02        21572.319322
        1214          815  4.5938E+03        23205.899723
        1215          815  1.9671E+03        24880.292443
        1216          815  6.0622E+03        26593.856480
        1217          815  6.6720E+03        28344.766681
        1218          815  5.4267E+03        30131.414264
        1219          815  1.8030E+04        31952.770549
        1220          815  1.5184E+03        33808.970361
        1221          815  3.7074E+04        35701.787597
        1222          815  2.5003E+03        37634.423585
        1223          815  4.8566E+04        39610.183514
        1224          815  4.2922E+04        41631.183921
        1225          815  1.9092E+04        43698.161133
        1226          815  1.4330E+05        45811.352588
        1227          815  2.0892E+04        47971.358201
        1228          815  1.3183E+05        50179.496776
        1229          815  3.1618E+05        52437.584482
        1230          815  1.9060E+04        54747.317127
        1231          815  3.4978E+05        57109.829802
        1232          815  8.9236E+05        59525.701640
        1233          815  2.0758E+05        61995.009303
        1234          815  6.1091E+05        64517.294611
        1235          815  4.9501E+06        67091.725957
        1202          816  2.0882E+01         5514.396526
        1203          816  3.0302E+01         6572.068097
        1204          816  3.0194E+01         7697.243172
        1205          816  1.1510E+02         8885.550737
        1206          816  2.3076E+01        10133.224872
        1207          816  3.2598E+02        11436.648216
        1209          816  7.3610E+02        14199.039384
        1211          816  1.4791E+03        17157.150373
        1213          816  2.8148E+03        20296.267637
        1215          816  5.1510E+03        23604.240758
        1217          816  8.7265E+03        27068.714996
        1218          816  1.2138E+03        28855.362579
        1219          816  1.2574E+04        30676.718864
        1220          816  7.0132E+03        32532.918676
        1221          816  1.2929E+04        34425.735912
        1222          816  2.5675E+04        36358.371899
        1223          816  4.3779E+03        38334.131829
        1224          816  6.0927E+04        40355.132236
        1225          816  5.4856E+03        42422.109448
        1226          816  7.2330E+04        44535.300903
        1227          816  9.7159E+04        46695.306516
        1228          816  6.5716E+03        48903.445091
        1229          816  2.4115E+05        51161.532797
        1230          816  1.6541E+05        53471.265441
        1231          816  3.8749E+04        55833.778117
        1232          816  6.2868E+05        58249.649954
        1233          816  5.8716E+05        60718.957618
        1234          816  7.3555E+03        63241.242926
        1235          816  2.0509E+06        65815.674271
        1203          817  1.8687E+01         5453.351027
        1206          817  1.1233E+02         9014.507802
        1208          817  2.9432E+02        11673.822712
        1210          817  5.5749E+02        14535.832080
        1211          817  2.3544E+02        16038.433303
        1212          817  9.6584E+02        17586.176332
        1213          817  6.4101E+02        19177.550567
        1214          817  1.7418E+03        20811.130968
        1215          817  1.1816E+03        22485.523688
        1216          817  3.4510E+03        24199.087724
        1217          817  1.5328E+03        25949.997926
        1218          817  7.1870E+03        27736.645508
        1219          817  1.0960E+03        29558.001794
        1220          817  1.4504E+04        31414.201606
        1222          817  2.5559E+04        35239.654829
        1223          817  4.2809E+03        37215.414758
        1224          817  3.0638E+04        39236.415166
        1225          817  3.5722E+04        41303.392377
        1226          817  1.0673E+04        43416.583833
        1227          817  1.0569E+05        45576.589445
        1228          817  1.7262E+04        47784.728021
        1229          817  9.7177E+04        50042.815727
        1230          817  2.3609E+05        52352.548371
        1231          817  1.2089E+04        54715.061047
        1232          817  2.7875E+05        57130.932884
        1233          817  6.7008E+05        59600.240548
        1234          817  1.2515E+05        62122.525856
        1235          817  5.8989E+05        64696.957201
        1207          818  1.1279E+02         9313.504299
        1209          818  1.7255E+02        12075.895466
        1210          818  2.9747E+02        13531.405232
        1212          818  8.6348E+02        16581.749484
        1214          818  1.8906E+03        19806.704120
        1216          818  3.5850E+03        23194.660877
        1218          818  6.1803E+03        26732.218661
        1219          818  1.4128E+03        28553.574946
        1220          818  9.3047E+03        30409.774758
        1221          818  5.5568E+03        32302.591994
        1222          818  1.0702E+04        34235.227982
        1223          818  1.9198E+04        36210.987911
        1224          818  5.0953E+03        38231.988318
        1225          818  4.8499E+04        40298.965530
        1227          818  6.8092E+04        44572.162598
        1228          818  6.6215E+04        46780.301173
        1229          818  1.5590E+04        49038.388879
        1230          818  2.1317E+05        51348.121524
        1231          818  9.8347E+04        53710.634199
        1232          818  7.2035E+04        56126.506037
        1233          818  5.7274E+05        58595.813700
        1234          818  3.7720E+05        61118.099008
        1235          818  7.4578E+04        63692.530354
        1211          819  5.7672E+02        13997.535000
        1213          819  1.1440E+03        17136.652264
        1215          819  2.0367E+03        20444.625385
        1217          819  3.6742E+03        23909.099623
        1219          819  7.0965E+03        27517.103491
        1221          819  1.4102E+04        31266.120539
        1223          819  2.6632E+04        35174.516455
        1225          819  3.7530E+04        39262.494074
        1226          819  2.7539E+04        41375.685530
        1227          819  2.2282E+04        43535.691142
        1228          819  1.0737E+05        45743.829718
        1230          819  1.4155E+05        50311.650068
        1231          819  2.1617E+05        52674.162744
        1233          819  4.0435E+05        57559.342244
        1234          819  6.4448E+05        60081.627553
        1235          819  2.6700E+04        62656.058898
        1217          820  3.4247E+03        22743.395262
        1219          820  6.3678E+03        26351.399129
        1221          820  1.0351E+04        30100.416178
        1222          820  6.5299E+03        32033.052165
        1223          820  1.3122E+04        34008.812094
        1224          820  2.1508E+04        36029.812502
        1225          820  8.0806E+03        38096.789713
        1226          820  5.6952E+04        40209.981169
        1228          820  9.1997E+04        44578.125357
        1229          820  6.5523E+04        46836.213062
        1230          820  3.5335E+04        49145.945707
        1231          820  2.7097E+05        51508.458383
        1232          820  8.1581E+04        53924.330220
        1233          820  1.4813E+05        56393.637883
        1234          820  7.4512E+05        58915.923192
        1235          820  3.3622E+05        61490.354537
        1622          801  5.5315E-07        37363.623044
        1624          801  4.3224E-05        38422.697357
        1626          801  1.6840E-03        39549.113866
        1628          801  3.9854E-02        40738.563358
        1629          801  6.3950E-01        41987.317043
        1631          801  7.4452E+00        43291.780829
        1633          801  6.5696E+01        44648.683157
        1635          801  4.5390E+02        46056.166760
        1637          801  2.5220E+03        47512.643864
        1638          801  1.1503E+04        49016.205426
        1640          801  4.3708E+04        50564.905027
        1642          801  1.3999E+05        52157.234383
        1644          801  3.8160E+05        53791.772408
        1646          801  8.9206E+05        55467.130645
        1647          801  1.7985E+06        57181.676293
        1649          801  3.1356E+06        58933.588579
        1651          801  4.7256E+06        60721.257252
        1653          801  6.1369E+06        62543.643135
        1655          801  6.8309E+06        64400.857737
        1656          801  6.4805E+06        66294.643005
        1658          801  5.2234E+06        68228.178959
        1660          801  3.5775E+06        70204.775575
        1662          801  2.0853E+06        72226.572648
        1663          801  1.0339E+06        74294.324832
        1665          801  4.3370E+05        76408.269915
        1667          801  1.5217E+05        78568.994669
        1669          801  4.3757E+04        80777.802248
        1671          801  9.9128E+03        83036.502436
        1673          801  1.6074E+03        85346.798383
        1674          801  1.3454E+02        87709.838163
        1676          801  1.0064E-02        90126.213700
        1678          801  9.4457E+00        92596.014960
        1680          801  7.2769E+00        95118.796428
        1682          801  1.5158E+00        97693.732197
        1622          802  1.7607E-05        34488.461220
        1624          802  1.2158E-03        35547.535533
        1626          802  4.1381E-02        36673.952042
        1628          802  8.4537E-01        37863.401534
        1629          802  1.1558E+01        39112.155219
        1631          802  1.1302E+02        40416.619005
        1633          802  8.2423E+02        41773.521333
        1635          802  4.6189E+03        43181.004936
        1637          802  2.0352E+04        44637.482040
        1638          802  7.1601E+04        46141.043602
        1640          802  2.0261E+05        47689.743203
        1642          802  4.6125E+05        49282.072559
        1644          802  8.3714E+05        50916.610583
        1646          802  1.1810E+06        52591.968821
        1647          802  1.2183E+06        54306.514469
        1649          802  7.7664E+05        56058.426755
        1651          802  1.4208E+05        57846.095428
        1653          802  1.4054E+05        59668.481311
        1655          802  1.5647E+06        61525.695913
        1656          802  4.2654E+06        63419.481181
        1658          802  6.9452E+06        65353.017135
        1660          802  8.1417E+06        67329.613751
        1662          802  7.3954E+06        69351.410823
        1663          802  5.3918E+06        71419.163008
        1665          802  3.2061E+06        73533.108091
        1667          802  1.5608E+06        75693.832845
        1669          802  6.1890E+05        77902.640423
        1671          802  1.9695E+05        80161.340612
        1673          802  4.8722E+04        82471.636559
        1674          802  8.6938E+03        84834.676339
        1676          802  8.9626E+02        87251.051876
        1678          802  1.3771E+01        89720.853136
        1680          802  1.6567E+01        92243.634604
        1682          802  1.7432E+01        94818.570373
        1622          803  2.8005E-04        31719.223517
        1624          803  1.6937E-02        32778.297830
        1626          803  4.9839E-01        33904.714340
        1628          803  8.6789E+00        35094.163831
        1629          803  9.9569E+01        36342.917516
        1631          803  8.0249E+02        37647.381302
        1633          803  4.7229E+03        39004.283630
        1635          803  2.0809E+04        40411.767233
        1637          803  6.9718E+04        41868.244337
        1638          803  1.7826E+05        43371.805899
        1640          803  3.4339E+05        44920.505500
        1642          803  4.7927E+05        46512.834856
        1644          803  4.3808E+05        48147.372881
        1646          803  1.8816E+05        49822.731118
        1647          803  8.5124E+01        51537.276767
        1649          803  2.6698E+05        53289.189052
        1651          803  9.2189E+05        55076.857725
        1653          803  1.2199E+06        56899.243608
        1655          803  6.3393E+05        58756.458210
        1656          803  1.3233E+03        60650.243478
        1658          803  9.8706E+05        62583.779432
        1660          803  4.0157E+06        64560.376049
        1662          803  7.4255E+06        66582.173121
        1663          803  9.0465E+06        68649.925305
        1665          803  8.1473E+06        70763.870388
        1667          803  5.6901E+06        72924.595142
        1669          803  3.1458E+06        75133.402721
        1671          803  1.3849E+06        77392.102909
        1673          803  4.8253E+05        79702.398856
        1674          803  1.3000E+05        82065.438636
        1676          803  2.5523E+04        84481.814173
        1678          803  3.1013E+03        86951.615433
        1680          803  1.1371E+02        89474.396901
        1682          803  1.4511E+01        92049.332670
        1622          804  2.9457E-03        29057.448395
        1624          804  1.5441E-01        30116.522708
        1626          804  3.8788E+00        31242.939217
        1628          804  5.6688E+01        32432.388709
        1629          804  5.3520E+02        33681.142394
        1631          804  3.4668E+03        34985.606180
        1633          804  1.5919E+04        36342.508508
        1635          804  5.2589E+04        37749.992111
        1637          804  1.2477E+05        39206.469215
        1638          804  2.0631E+05        40710.030777
        1640          804  2.1691E+05        42258.730378
        1642          804  1.0752E+05        43851.059734
        1644          804  1.1105E+03        45485.597758
        1646          804  1.1359E+05        47160.955996
        1647          804  3.8571E+05        48875.501644
        1649          804  4.1130E+05        50627.413930
        1651          804  9.6206E+04        52415.082603
        1653          804  7.9681E+04        54237.468486
        1655          804  7.4770E+05        56094.683088
        1656          804  1.2074E+06        57988.468356
        1658          804  5.8315E+05        59922.004310
        1660          804  1.2274E+04        61898.600926
        1662          804  1.5790E+06        63920.397998
        1663          804  5.3239E+06        65988.150183
        1665          804  8.7832E+06        68102.095266
        1667          804  9.6070E+06        70262.820020
        1669          804  7.7065E+06        72471.627598
        1671          804  4.7363E+06        74730.327787
        1673          804  2.2725E+06        77040.623734
        1674          804  8.5279E+05        79403.663514
        1676          804  2.4606E+05        81820.039051
        1678          804  5.1930E+04        84289.840311
        1680          804  7.0087E+03        86812.621779
        1682          804  3.6326E+02        89387.557548
        1622          805  2.2795E-02        26499.538578
        1624          805  1.0226E+00        27558.612891
        1626          805  2.1588E+01        28685.029401
        1628          805  2.5960E+02        29874.478892
        1629          805  1.9653E+03        31123.232577
        1631          805  9.8766E+03        32427.696363
        1633          805  3.3619E+04        33784.598691
        1635          805  7.6844E+04        35192.082294
        1637          805  1.1188E+05        36648.559398
        1638          805  8.7190E+04        38152.120960
        1640          805  1.5576E+04        39700.820561
        1642          805  1.9854E+04        41293.149917
        1644          805  1.4525E+05        42927.687942
        1646          805  1.9344E+05        44603.046179
        1647          805  5.1805E+04        46317.591828
        1649          805  3.4484E+04        48069.504113
        1651          805  3.2048E+05        49857.172786
        1653          805  4.0329E+05        51679.558670
        1655          805  6.8728E+04        53536.773271
        1656          805  1.5989E+05        55430.558539
        1658          805  9.2757E+05        57364.094493
        1660          805  1.0618E+06        59340.691110
        1662          805  1.9227E+05        61362.488182
        1663          805  4.2647E+05        63430.240366
        1665          805  3.4641E+06        65544.185449
        1667          805  7.7327E+06        67704.910203
        1669          805  1.0018E+07        69913.717782
        1671          805  8.9953E+06        72172.417970
        1673          805  6.0074E+06        74482.713918
        1674          805  3.0780E+06        76845.753697
        1676          805  1.2200E+06        79262.129234
        1678          805  3.6922E+05        81731.930494
        1680          805  8.1518E+04        84254.711962
        1682          805  1.1597E+04        86829.647731
        1622          806  1.3756E-01        24040.033965
        1624          806  5.1982E+00        25099.108278
        1626          806  9.0387E+01        26225.524787
        1628          806  8.7114E+02        27414.974279
        1629          806  5.1010E+03        28663.727964
        1631          806  1.8858E+04        29968.191750
        1633          806  4.3641E+04        31325.094078
        1635          806  5.8516E+04        32732.577680
        1637          806  3.4207E+04        34189.054785
        1638          806  5.1920E+02        35692.616347
        1640          806  3.3902E+04        37241.315948
        1642          806  9.5168E+04        38833.645303
        1644          806  5.5178E+04        40468.183328
        1646          806  1.1657E+03        42143.541566
        1647          806  1.1255E+05        43858.087214
        1649          806  1.8591E+05        45609.999500
        1651          806  3.5942E+04        47397.668172
        1653          806  7.3153E+04        49220.054056
        1655          806  3.7751E+05        51077.268658
        1656          806  2.7578E+05        52971.053926
        1658          806  7.5927E+02        54904.589880
        1660          806  5.1159E+05        56881.186496
        1662          806  1.1120E+06        58902.983568
        1663          806  5.2149E+05        60970.735752
        1665          806  6.2286E+04        63084.680836
        1667          806  2.2702E+06        65245.405590
        1669          806  6.6791E+06        67454.213168
        1671          806  9.8951E+06        69712.913357
        1673          806  9.6626E+06        72023.209304
        1674          806  6.8458E+06        74386.249084
        1676          806  3.6667E+06        76802.624621
        1678          806  1.5040E+06        79272.425880
        1680          806  4.6716E+05        81795.207348
        1682          806  1.0497E+05        84370.143118
        1622          807  6.7126E-01        21678.794095
        1624          807  2.0948E+01        22737.868408
        1626          807  2.9235E+02        23864.284918
        1628          807  2.1791E+03        25053.734409
        1629          807  9.3592E+03        26302.488094
        1631          807  2.3305E+04        27606.951880
        1633          807  3.0729E+04        28963.854208
        1635          807  1.4445E+04        30371.337811
        1637          807  3.0696E+02        31827.814915
        1638          807  2.8571E+04        33331.376477
        1640          807  4.7411E+04        34880.076078
        1642          807  8.5386E+03        36472.405434
        1644          807  2.0149E+04        38106.943459
        1646          807  8.8385E+04        39782.301696
        1647          807  4.3019E+04        41496.847345
        1649          807  1.0445E+04        43248.759630
        1651          807  1.4895E+05        45036.428303
        1653          807  1.3067E+05        46858.814187
        1655          807  5.0118E+02        48716.028789
        1656          807  2.3278E+05        50609.814056
        1658          807  3.6431E+05        52543.350010
        1660          807  3.9312E+04        54519.946627
        1662          807  2.5145E+05        56541.743699
        1663          807  9.8057E+05        58609.495883
        1665          807  7.0428E+05        60723.440966
        1667          807  5.1635E+02        62884.165720
        1669          807  1.6368E+06        65092.973299
        1671          807  5.9382E+06        67351.673487
        1673          807  9.6218E+06        69661.969435
        1674          807  9.8988E+06        72025.009214
        1676          807  7.2555E+06        74441.384751
        1678          807  3.9749E+06        76911.186011
        1680          807  1.6524E+06        79433.967479
        1682          807  5.1509E+05        82008.903248
        1622          808  2.6910E+00        19420.903382
        1624          808  6.7656E+01        20479.977695
        1626          808  7.3245E+02        21606.394204
        1628          808  4.0132E+03        22795.843696
        1629          808  1.1612E+04        24044.597381
        1631          808  1.6352E+04        25349.061166
        1633          808  7.0910E+03        26705.963495
        1635          808  6.6819E+02        28113.447097
        1637          808  1.8470E+04        29569.924201
        1638          808  2.1030E+04        31073.485764
        1640          808  2.2958E+02        32622.185365
        1642          808  2.5078E+04        34214.514720
        1644          808  4.1581E+04        35849.052745
        1646          808  1.6500E+03        37524.410983
        1647          808  4.2025E+04        39238.956631
        1649          808  8.0452E+04        40990.868916
        1651          808  4.6627E+03        42778.537589
        1653          808  7.5717E+04        44600.923473
        1655          808  1.6115E+05        46458.138075
        1656          808  1.4974E+04        48351.923342
        1658          808  1.3035E+05        50285.459296
        1660          808  3.6113E+05        52262.055913
        1662          808  9.4851E+04        54283.852985
        1663          808  1.3427E+05        56351.605169
        1665          808  8.4550E+05        58465.550253
        1667          808  7.4541E+05        60626.275006
        1669          808  4.3440E+03        62835.082585
        1671          808  1.3897E+06        65093.782774
        1673          808  5.5835E+06        67404.078721
        1674          808  9.4011E+06        69767.118501
        1676          808  9.8551E+06        72183.494038
        1678          808  7.2841E+06        74653.295297
        1680          808  3.9920E+06        77176.076765
        1682          808  1.6457E+06        79751.012535
        1622          809  8.8803E+00        17270.103807
        1624          809  1.7419E+02        18329.178120
        1626          809  1.3953E+03        19455.594629
        1628          809  5.1945E+03        20645.044121
        1629          809  8.6175E+03        21893.797806
        1631          809  4.1075E+03        23198.261592
        1633          809  4.0088E+02        24555.163920
        1635          809  1.0440E+04        25962.647523
        1637          809  9.2113E+03        27419.124627
        1638          809  3.1095E+02        28922.686189
        1640          809  1.8562E+04        30471.385790
        1642          809  1.4308E+04        32063.715146
        1644          809  2.1329E+03        33698.253170
        1646          809  3.7850E+04        35373.611408
        1647          809  1.9124E+04        37088.157056
        1649          809  1.0580E+04        38840.069342
        1651          809  7.6548E+04        40627.738015
        1653          809  2.3669E+04        42450.123898
        1655          809  3.5192E+04        44307.338500
        1656          809  1.5257E+05        46201.123768
        1658          809  3.4399E+04        48134.659722
        1660          809  8.3155E+04        50111.256338
        1662          809  3.3275E+05        52133.053410
        1663          809  1.1539E+05        54200.805595
        1665          809  9.7311E+04        56314.750678
        1667          809  7.6452E+05        58475.475432
        1669          809  6.9758E+05        60684.283010
        1671          809  2.2553E+03        62942.983199
        1673          809  1.4193E+06        65253.279146
        1674          809  5.5904E+06        67616.318926
        1676          809  9.2952E+06        70032.694463
        1678          809  9.6127E+06        72502.495723
        1680          809  6.9872E+06        75025.277191
        1682          809  3.7455E+06        77600.212960
        1622          810  2.3992E+01        15228.319872
        1624          810  3.5156E+02        16287.394185
        1626          810  1.9413E+03        17413.810694
        1628          810  4.2672E+03        18603.260186
        1629          810  2.6513E+03        19852.013871
        1631          810  8.8251E+01        21156.477657
        1633          810  5.3516E+03        22513.379985
        1635          810  4.3041E+03        23920.863588
        1637          810  6.5752E+02        25377.340692
        1638          810  1.0987E+04        26880.902254
        1640          810  3.8773E+03        28429.601855
        1642          810  5.7115E+03        30021.931211
        1644          810  2.0503E+04        31656.469236
        1646          810  8.9122E+02        33331.827473
        1647          810  2.3404E+04        35046.373121
        1649          810  2.9520E+04        36798.285407
        1651          810  1.5309E+03        38585.954080
        1653          810  6.3170E+04        40408.339963
        1655          810  3.3247E+04        42265.554565
        1656          810  2.0898E+04        44159.339833
        1658          810  1.3810E+05        46092.875787
        1660          810  3.7988E+04        48069.472403
        1662          810  7.1238E+04        50091.269476
        1663          810  3.0734E+05        52159.021660
        1665          810  1.0065E+05        54272.966743
        1667          810  1.0648E+05        56433.691497
        1669          810  7.3529E+05        58642.499076
        1671          810  5.8995E+05        60901.199264
        1673          810  3.6071E+03        63211.495211
        1674          810  1.6909E+06        65574.534991
        1676          810  5.9051E+06        67990.910528
        1678          810  9.2750E+06        70460.711788
        1680          810  9.1882E+06        72983.493256
        1682          810  6.4122E+06        75558.429025
        1622          811  5.2583E+01        13298.192787
        1624          811  5.4077E+02        14357.267100
        1626          811  1.8301E+03        15483.683609
        1628          811  1.7167E+03        16673.133101
        1629          811  1.4061E+00        17921.886786
        1631          811  2.4390E+03        19226.350572
        1633          811  2.2235E+03        20583.252900
        1635          811  4.8712E+02        21990.736503
        1637          811  5.8247E+03        23447.213607
        1638          811  8.6547E+02        24950.775169
        1640          811  5.5511E+03        26499.474770
        1642          811  8.2387E+03        28091.804125
        1644          811  8.0247E+02        29726.342150
        1646          811  1.8229E+04        31401.700388
        1647          811  4.1189E+03        33116.246036
        1649          811  1.4868E+04        34868.158322
        1651          811  3.0626E+04        36655.826995
        1653          811  2.5433E+02        38478.212878
        1655          811  5.4956E+04        40335.427480
        1656          811  3.1294E+04        42229.212748
        1658          811  2.0262E+04        44162.748702
        1660          811  1.2698E+05        46139.345318
        1662          811  2.7361E+04        48161.142390
        1663          811  8.3034E+04        50228.894575
        1665          811  2.8456E+05        52342.839658
        1667          811  6.1884E+04        54503.564412
        1669          811  1.5590E+05        56712.371990
        1671          811  7.2922E+05        58971.072179
        1673          811  4.2976E+05        61281.368126
        1674          811  6.2467E+04        63644.407906
        1676          811  2.2136E+06        66060.783443
        1678          811  6.4392E+06        68530.584703
        1680          811  9.2238E+06        71053.366171
        1682          811  8.5269E+06        73628.301940
        1622          812  9.1383E+01        11484.582142
        1624          812  5.9870E+02        12543.656455
        1626          812  9.7980E+02        13670.072965
        1628          812  8.1541E+01        14859.522457
        1629          812  9.1113E+02        16108.276141
        1631          812  1.2324E+03        17412.739927
        1633          812  2.0812E+02        18769.642256
        1635          812  2.9038E+03        20177.125858
        1637          812  1.7332E+02        21633.602962
        1638          812  3.7815E+03        23137.164524
        1640          812  2.6562E+03        24685.864125
        1642          812  2.4296E+03        26278.193481
        1644          812  8.8846E+03        27912.731506
        1646          812  4.6921E+01        29588.089744
        1647          812  1.5424E+04        31302.635392
        1649          812  4.8928E+03        33054.547677
        1651          812  1.2566E+04        34842.216350
        1653          812  2.7302E+04        36664.602234
        1655          812  6.6219E+02        38521.816836
        1656          812  5.2662E+04        40415.602103
        1658          812  2.1425E+04        42349.138057
        1660          812  2.9489E+04        44325.734674
        1662          812  1.1540E+05        46347.531746
        1663          812  1.0081E+04        48415.283930
        1665          812  1.1529E+05        50529.229013
        1667          812  2.5048E+05        52689.953767
        1669          812  1.7790E+04        54898.761346
        1671          812  2.5030E+05        57157.461534
        1673          812  7.0290E+05        59467.757482
        1674          812  2.3121E+05        61830.797261
        1676          812  2.7022E+05        64247.172798
        1678          812  3.0053E+06        66716.974058
        1680          812  7.0684E+06        69239.755526
        1682          812  8.9904E+06        71814.691295
        1622          813  1.2059E+02         9793.200587
        1624          813  4.2361E+02        10852.274900
        1626          813  1.6080E+02        11978.691410
        1628          813  2.2865E+02        13168.140902
        1629          813  6.7171E+02        14416.894586
        1631          813  4.3445E+01        15721.358372
        1633          813  1.3739E+03        17078.260701
        1635          813  4.1280E+01        18485.744303
        1637          813  2.1330E+03        19942.221407
        1638          813  7.0714E+02        21445.782969
        1640          813  2.4519E+03        22994.482570
        1642          813  3.0519E+03        24586.811926
        1644          813  1.5888E+03        26221.349951
        1646          813  8.0568E+03        27896.708189
        1647          813  5.3573E+01        29611.253837
        1649          813  1.4167E+04        31363.166122
        1651          813  3.0836E+03        33150.834795
        1653          813  1.4539E+04        34973.220679
        1655          813  2.0854E+04        36830.435281
        1656          813  3.7559E+03        38724.220548
        1658          813  5.1656E+04        40657.756502
        1660          813  8.0833E+03        42634.353119
        1662          813  4.8538E+04        44656.150191
        1663          813  9.3955E+04        46723.902375
        1667          813  1.6127E+05        50998.572212
        1669          813  1.8790E+05        53207.379791
        1671          813  8.9146E+02        55466.079979
        1673          813  3.8113E+05        57776.375927
        1674          813  6.0298E+05        60139.415706
        1676          813  5.0217E+04        62555.791243
        1678          813  7.4459E+05        65025.592503
        1680          813  4.0347E+06        67548.373971
        1682          813  7.5999E+06        70123.309740
        1622          814  1.1150E+02         8230.946071
        1624          814  1.4104E+02         9290.020384
        1626          814  1.8675E+01        10416.436894
        1628          814  3.1622E+02        11605.886385
        1631          814  6.0028E+02        14159.103856
        1633          814  1.8725E+01        15516.006184
        1635          814  1.0588E+03        16923.489787
        1637          814  1.5498E+02        18379.966891
        1638          814  1.6759E+03        19883.528453
        1640          814  7.0879E+02        21432.228054
        1642          814  2.1995E+03        23024.557410
        1644          814  2.4303E+03        24659.095435
        1646          814  1.9986E+03        26334.453672
        1647          814  6.5390E+03        28048.999321
        1649          814  6.2810E+02        29800.911606
        1651          814  1.3359E+04        31588.580279
        1653          814  5.0953E+02        33410.966162
        1655          814  1.8910E+04        35268.180764
        1656          814  1.1106E+04        37161.966032
        1658          814  1.2907E+04        39095.501986
        1660          814  4.4382E+04        41072.098603
        1663          814  7.2182E+04        45161.647859
        1665          814  5.6029E+04        47275.592942
        1667          814  1.7325E+04        49436.317696
        1669          814  1.9733E+05        51645.125275
        1671          814  9.5297E+04        53903.825463
        1673          814  5.3608E+04        56214.121410
        1674          814  5.0041E+05        58577.161190
        1676          814  3.9524E+05        60993.536727
        1678          814  1.6419E+04        63463.337987
        1680          814  1.5843E+06        65986.119455
        1682          814  5.1566E+06        68561.055224
        1622          815  6.1063E+01         6806.449584
        1626          815  1.0634E+02         8991.940406
        1628          815  1.0057E+01        10181.389898
        1629          815  2.2688E+02        11430.143583
        1631          815  1.5439E+01        12734.607369
        1633          815  4.7135E+02        14091.509697
        1635          815  2.7149E+01        15498.993300
        1637          815  9.1541E+02        16955.470404
        1638          815  7.7641E+01        18459.031966
        1640          815  1.6363E+03        20007.731567
        1642          815  3.0057E+02        21600.060923
        1644          815  2.6081E+03        23234.598947
        1646          815  1.1705E+03        24909.957185
        1647          815  3.4120E+03        26624.502833
        1649          815  3.9151E+03        28376.415119
        1651          815  2.9967E+03        30164.083792
        1653          815  1.0459E+04        31986.469675
        1655          815  7.7189E+02        33843.684277
        1656          815  2.1249E+04        35737.469545
        1658          815  1.6173E+03        37671.005499
        1660          815  2.7361E+04        39647.602115
        1662          815  2.5303E+04        41669.399187
        1663          815  1.0211E+04        43737.151372
        1665          815  8.2196E+04        45851.096455
        1667          815  1.3063E+04        48011.821209
        1669          815  7.3091E+04        50220.628787
        1671          815  1.8274E+05        52479.328976
        1673          815  1.2658E+04        54789.624923
        1674          815  1.9415E+05        57152.664703
        1676          815  5.1440E+05        59569.040240
        1678          815  1.2887E+05        62038.841500
        1680          815  3.2525E+05        64561.622968
        1682          815  2.7702E+06        67136.558737
        1622          816  1.2118E+01         5530.397898
        1624          816  1.7314E+01         6589.472211
        1626          816  1.7641E+01         7715.888721
        1628          816  6.5834E+01         8905.338213
        1631          816  1.8681E+02        11458.555683
        1635          816  4.2262E+02        14222.941614
        1638          816  8.5008E+02        17182.980280
        1642          816  1.6172E+03        20324.009237
        1646          816  2.9526E+03        23633.905500
        1649          816  4.9781E+03        27100.363433
        1651          816  7.4971E+02        28888.032106
        1653          816  7.1122E+03        30710.417990
        1655          816  4.1750E+03        32567.632592
        1656          816  7.1898E+03        34461.417859
        1658          816  1.4976E+04        36394.953813
        1660          816  2.2806E+03        38371.550430
        1662          816  3.4936E+04        40393.347502
        1663          816  3.5104E+03        42461.099686
        1665          816  4.0521E+04        44575.044769
        1667          816  5.6814E+04        46735.769523
        1669          816  3.1513E+03        48944.577102
        1671          816  1.3677E+05        51203.277291
        1673          816  9.7837E+04        53513.573238
        1674          816  1.9845E+04        55876.613017
        1676          816  3.5643E+05        58292.988554
        1678          816  3.4544E+05        60762.789814
        1680          816  2.2327E+03        63285.571282
        1682          816  1.1309E+06        65860.507052
        1624          817  1.0829E+01         5470.755141
        1629          817  6.4427E+01         9035.374827
        1633          817  1.6957E+02        11696.740942
        1637          817  3.2270E+02        14560.701648
        1638          817  1.3086E+02        16064.263210
        1640          817  5.6143E+02        17612.962812
        1642          817  3.5738E+02        19205.292167
        1644          817  1.0148E+03        20839.830192
        1646          817  6.5633E+02        22515.188430
        1647          817  2.0090E+03        24229.734078
        1649          817  8.4084E+02        25981.646363
        1651          817  4.1680E+03        27769.315036
        1653          817  5.7830E+02        29591.700920
        1655          817  8.3569E+03        31448.915522
        1658          817  1.4581E+04        35276.236743
        1660          817  2.6507E+03        37252.833360
        1662          817  1.7181E+04        39274.630432
        1663          817  2.0980E+04        41342.382616
        1665          817  5.6342E+03        43456.327699
        1667          817  6.0555E+04        45617.052453
        1669          817  1.0748E+04        47825.860032
        1671          817  5.3845E+04        50084.560221
        1673          817  1.3650E+05        52394.856168
        1674          817  8.1452E+03        54757.895947
        1676          817  1.5498E+05        57174.271484
        1678          817  3.8690E+05        59644.072744
        1680          817  7.8846E+04        62166.854212
        1682          817  3.1604E+05        64741.789982
        1631          818  6.5137E+01         9335.411766
        1637          818  1.6870E+02        13556.274801
        1640          818  4.9184E+02        16608.535964
        1644          818  1.0788E+03        19835.403344
        1647          818  2.0446E+03        23225.307230
        1651          818  3.5137E+03        26764.888189
        1653          818  8.6094E+02        28587.274072
        1655          818  5.2537E+03        30444.488674
        1656          818  3.3106E+03        32338.273942
        1658          818  5.9557E+03        34271.809896
        1660          818  1.1225E+04        36248.406512
        1662          818  2.7000E+03        38270.203584
        1663          818  2.7886E+04        40337.955769
        1667          818  3.8329E+04        44612.625606
        1669          818  3.8976E+04        46821.433185
        1671          818  8.0715E+03        49080.133373
        1673          818  1.2145E+05        51390.429320
        1674          818  5.8836E+04        53753.469100
        1676          818  3.8415E+04        56169.844637
        1678          818  3.2642E+05        58639.645897
        1680          818  2.2441E+05        61162.427365
        1682          818  3.5878E+04        63737.363134
        1638          819  3.3132E+02        14023.364907
        1642          819  6.6069E+02        17164.393864
        1646          819  1.1810E+03        20474.290127
        1649          819  2.1344E+03        23940.748060
        1653          819  4.1171E+03        27550.802617
        1656          819  8.1425E+03        31301.802486
        1660          819  1.5244E+04        35211.935057
        1663          819  2.1168E+04        39301.484313
        1665          819  1.6334E+04        41415.429396
        1667          819  1.2095E+04        43576.154150
        1669          819  6.1875E+04        45784.961729
        1673          819  7.9220E+04        50353.957865
        1674          819  1.2588E+05        52716.997644
        1678          819  2.2697E+05        57603.174441
        1680          819  3.7503E+05        60125.955909
        1682          819  1.9334E+04        62700.891678
        1649          820  1.9426E+03        22775.043699
        1653          820  3.6078E+03        26385.098255
        1656          820  5.8353E+03        30136.098125
        1658          820  3.8932E+03        32069.634079
        1660          820  7.3084E+03        34046.230696
        1662          820  1.2605E+04        36068.027768
        1665          820  3.2832E+04        40249.725035
        1669          820  5.1991E+04        44619.257368
        1671          820  3.8851E+04        46877.957556
        1673          820  1.8842E+04        49188.253503
        1674          820  1.5500E+05        51551.293283
        1676          820  4.9536E+04        53967.668820
        1678          820  8.0522E+04        56437.470080
        1680          820  4.2667E+05        58960.251548
        1682          820  2.0302E+05        61535.187317
         822         1601  4.0751E-07        37285.436938
         824         1601  3.1695E-05        38343.108509
         826         1601  1.2301E-03        39468.283583
         828         1601  2.9013E-02        40656.591148
         830         1601  4.6410E-01        41904.265283
         831         1601  5.3872E+00        43207.688628
         833         1601  4.7401E+01        44563.580193
         835         1601  3.2659E+02        45970.079795
         837         1601  1.8097E+03        47425.589561
         838         1601  8.2315E+03        48928.190784
         840         1601  3.1192E+04        50475.933813
         842         1601  9.9629E+04        52067.308048
         844         1601  2.7080E+05        53700.888449
         846         1601  6.3118E+05        55375.281169
         847         1601  1.2686E+06        57088.845206
         849         1601  2.2046E+06        58839.755407
         851         1601  3.3109E+06        60626.402990
         853         1601  4.2832E+06        62447.759275
         855         1601  4.7473E+06        64303.959087
         856         1601  4.4828E+06        66196.776323
         858         1601  3.5947E+06        68129.412311
         860         1601  2.4482E+06        70105.172240
         862         1601  1.4183E+06        72126.172647
         863         1601  6.9827E+05        74193.149859
         865         1601  2.9052E+05        76306.341314
         867         1601  1.0092E+05        78466.346927
         869         1601  2.8655E+04        80674.485502
         871         1601  6.3769E+03        82932.573208
         873         1601  1.0032E+03        85242.305853
         874         1601  7.7433E+01        87604.818528
         876         1601  8.4363E-02        90020.690366
         878         1601  7.2179E+00        92489.998029
         880         1601  5.1297E+00        95012.283337
         882         1601  1.0151E+00        97586.714683
         822         1602  1.2924E-05        34412.079658
         824         1602  8.8815E-04        35469.751229
         826         1602  3.0109E-02        36594.926304
         828         1602  6.1289E-01        37783.233869
         830         1602  8.3512E+00        39030.908004
         831         1602  8.1397E+01        40334.331348
         833         1602  5.9170E+02        41690.222913
         835         1602  3.3050E+03        43096.722516
         837         1602  1.4514E+04        44552.232282
         838         1602  5.0882E+04        46054.833505
         840         1602  1.4343E+05        47602.576533
         842         1602  3.2514E+05        49193.950769
         844         1602  5.8716E+05        50827.531170
         846         1602  8.2309E+05        52501.923890
         847         1602  8.4127E+05        54215.487926
         849         1602  5.2684E+05        55966.398127
         851         1602  8.9488E+04        57753.045710
         853         1602  1.1042E+05        59574.401995
         855         1602  1.1314E+06        61430.601807
         856         1602  3.0244E+06        63323.419044
         858         1602  4.8697E+06        65256.055031
         860         1602  5.6596E+06        67231.814960
         862         1602  5.1011E+06        69252.815367
         863         1602  3.6909E+06        71319.792579
         865         1602  2.1771E+06        73432.984034
         867         1602  1.0505E+06        75592.989647
         869         1602  4.1219E+05        77801.128223
         871         1602  1.2947E+05        80059.215928
         873         1602  3.1460E+04        82368.948573
         874         1602  5.4535E+03        84731.461248
         876         1602  5.2635E+02        87147.333086
         878         1602  4.7729E+00        89616.640749
         880         1602  1.3887E+01        92138.926058
         882         1602  1.2648E+01        94713.357403
         822         1603  2.0483E-04        31644.608239
         824         1603  1.2328E-02        32702.279810
         826         1603  3.6124E-01        33827.454885
         828         1603  6.2664E+00        35015.762450
         830         1603  7.1628E+01        36263.436585
         831         1603  5.7520E+02        37566.859929
         833         1603  3.3725E+03        38922.751495
         835         1603  1.4801E+04        40329.251097
         837         1603  4.9378E+04        41784.760863
         838         1603  1.2565E+05        43287.362086
         840         1603  2.4064E+05        44835.105115
         842         1603  3.3329E+05        46426.479350
         844         1603  3.0098E+05        48060.059751
         846         1603  1.2556E+05        49734.452471
         847         1603  7.9054E+00        51448.016507
         849         1603  1.9489E+05        53198.926709
         851         1603  6.5073E+05        54985.574291
         853         1603  8.4250E+05        56806.930577
         855         1603  4.2175E+05        58663.130389
         856         1603  4.1397E+01        60555.947625
         858         1603  7.3238E+05        62488.583612
         860         1603  2.8703E+06        64464.343541
         862         1603  5.2222E+06        66485.343949
         863         1603  6.2911E+06        68552.321160
         865         1603  5.6115E+06        70665.512616
         867         1603  3.8826E+06        72825.518228
         869         1603  2.1256E+06        75033.656804
         871         1603  9.2549E+05        77291.744510
         873         1603  3.1819E+05        79601.477154
         874         1603  8.4217E+04        81963.989830
         876         1603  1.6088E+04        84379.861667
         878         1603  1.8488E+03        86849.169331
         880         1603  5.2957E+01        89371.454639
         882         1603  1.4481E+01        91945.885984
         822         1604  2.1466E-03        28984.619096
         824         1604  1.1196E-01        30042.290667
         826         1604  2.8001E+00        31167.465741
         828         1604  4.0756E+01        32355.773306
         830         1604  3.8322E+02        33603.447441
         831         1604  2.4721E+03        34906.870785
         833         1604  1.1300E+04        36262.762351
         835         1604  3.7149E+04        37669.261953
         837         1604  8.7629E+04        39124.771719
         838         1604  1.4381E+05        40627.372942
         840         1604  1.4948E+05        42175.115971
         842         1604  7.2246E+04        43766.490206
         844         1604  4.3686E+02        45400.070607
         846         1604  8.2766E+04        47074.463327
         847         1604  2.7101E+05        48788.027364
         849         1604  2.8143E+05        50538.937565
         851         1604  6.1135E+04        52325.585148
         853         1604  6.2306E+04        54146.941433
         855         1604  5.3363E+05        56003.141245
         856         1604  8.3456E+05        57895.958481
         858         1604  3.8321E+05        59828.594469
         860         1604  1.4731E+04        61804.354398
         862         1604  1.1649E+06        63825.354805
         863         1604  3.7958E+06        65892.332017
         865         1604  6.1588E+06        68005.523472
         867         1604  6.6546E+06        70165.529085
         869         1604  5.2807E+06        72373.667660
         871         1604  3.2107E+06        74631.755366
         873         1604  1.5227E+06        76941.488011
         874         1604  5.6365E+05        79304.000686
         876         1604  1.5977E+05        81719.872524
         878         1604  3.2837E+04        84189.180187
         880         1604  4.2121E+03        86711.465495
         882         1604  1.8273E+02        89285.896840
         822         1605  1.6549E-02        26428.510421
         824         1605  7.3857E-01        27486.181992
         826         1605  1.5519E+01        28611.357066
         828         1605  1.8579E+02        29799.664631
         830         1605  1.4001E+03        31047.338767
         831         1605  7.0022E+03        32350.762111
         833         1605  2.3703E+04        33706.653676
         835         1605  5.3816E+04        35113.153278
         837         1605  7.7631E+04        36568.663045
         838         1605  5.9509E+04        38071.264267
         840         1605  9.9536E+03        39619.007296
         842         1605  1.4970E+04        41210.381532
         844         1605  1.0267E+05        42843.961933
         846         1605  1.3288E+05        44518.354653
         847         1605  3.3294E+04        46231.918689
         849         1605  2.6865E+04        47982.828890
         851         1605  2.2737E+05        49769.476473
         853         1605  2.7564E+05        51590.832758
         855         1605  4.2008E+04        53447.032570
         856         1605  1.2194E+05        55339.849807
         858         1605  6.5677E+05        57272.485794
         860         1605  7.2278E+05        59248.245723
         862         1605  1.1553E+05        61269.246130
         863         1605  3.3556E+05        63336.223342
         865         1605  2.5090E+06        65449.414797
         867         1605  5.4654E+06        67609.420410
         869         1605  6.9737E+06        69817.558985
         871         1605  6.1850E+06        72075.646691
         873         1605  4.0825E+06        74385.379336
         874         1605  2.0663E+06        76747.892011
         876         1605  8.0749E+05        79163.763849
         878         1605  2.4002E+05        81633.071512
         880         1605  5.1603E+04        84155.356821
         882         1605  6.9860E+03        86729.788166
         822         1606  9.9483E-02        23970.812983
         824         1606  3.7391E+00        25028.484554
         826         1606  6.4695E+01        26153.659629
         828         1606  6.2045E+02        27341.967194
         830         1606  3.6141E+03        28589.641329
         831         1606  1.3281E+04        29893.064673
         833         1606  3.0506E+04        31248.956239
         835         1606  4.0462E+04        32655.455841
         837         1606  2.3122E+04        34110.965607
         838         1606  2.4340E+02        35613.566830
         840         1606  2.4477E+04        37161.309859
         842         1606  6.6211E+04        38752.684094
         844         1606  3.6841E+04        40386.264495
         846         1606  1.2028E+03        42060.657215
         847         1606  8.0561E+04        43774.221251
         849         1606  1.2764E+05        45525.131453
         851         1606  2.2288E+04        47311.779035
         853         1606  5.5376E+04        49133.135321
         855         1606  2.6509E+05        50989.335132
         856         1606  1.8371E+05        52882.152369
         858         1606  1.6026E+03        54814.788356
         860         1606  3.7200E+05        56790.548285
         862         1606  7.7026E+05        58811.548693
         863         1606  3.3748E+05        60878.525904
         865         1606  5.9189E+04        62991.717360
         867         1606  1.6718E+06        65151.722972
         869         1606  4.7535E+06        67359.861548
         871         1606  6.9156E+06        69617.949253
         873         1606  6.6605E+06        71927.681898
         874         1606  4.6599E+06        74290.194574
         876         1606  2.4639E+06        76706.066411
         878         1606  9.9586E+05        79175.374074
         880         1606  3.0362E+05        81697.659383
         882         1606  6.6377E+04        84272.090728
         822         1607  4.8355E-01        21611.407652
         824         1607  1.5005E+01        22669.079223
         826         1607  2.0829E+02        23794.254298
         828         1607  1.5439E+03        24982.561863
         830         1607  6.5890E+03        26230.235998
         831         1607  1.6276E+04        27533.659342
         833         1607  2.1206E+04        28889.550908
         835         1607  9.6890E+03        30296.050510
         837         1607  2.9283E+02        31751.560276
         838         1607  2.0314E+04        33254.161499
         840         1607  3.2570E+04        34801.904528
         842         1607  5.3624E+03        36393.278763
         844         1607  1.4961E+04        38026.859164
         846         1607  6.1602E+04        39701.251884
         847         1607  2.8240E+04        41414.815920
         849         1607  8.4959E+03        43165.726122
         851         1607  1.0531E+05        44952.373704
         853         1607  8.7467E+04        46773.729990
         855         1607  8.8226E+02        48629.929802
         856         1607  1.6768E+05        50522.747038
         858         1607  2.4848E+05        52455.383025
         860         1607  2.2281E+04        54431.142954
         862         1607  1.8899E+05        56452.143362
         863         1607  6.8727E+05        58519.120573
         865         1607  4.6538E+05        60632.312029
         867         1607  2.8876E+03        62792.317641
         869         1607  1.2232E+06        65000.456217
         871         1607  4.2480E+06        67258.543922
         873         1607  6.7424E+06        69568.276567
         874         1607  6.8330E+06        71930.789243
         876         1607  4.9418E+06        74346.661080
         878         1607  2.6708E+06        76815.968743
         880         1607  1.0933E+06        79338.254052
         882         1607  3.3418E+05        81912.685397
         822         1608  1.9306E+00        19355.383432
         824         1608  4.8247E+01        20413.055003
         826         1608  5.1921E+02        21538.230078
         828         1608  2.8261E+03        22726.537643
         830         1608  8.1101E+03        23974.211778
         831         1608  1.1279E+04        25277.635122
         833         1608  4.7404E+03        26633.526687
         835         1608  5.4552E+02        28040.026290
         837         1608  1.3028E+04        29495.536056
         838         1608  1.4285E+04        30998.137279
         840         1608  9.1841E+01        32545.880308
         842         1608  1.7975E+04        34137.254543
         844         1608  2.8367E+04        35770.834944
         846         1608  8.5152E+02        37445.227664
         847         1608  3.0428E+04        39158.791700
         849         1608  5.4963E+04        40909.701902
         851         1608  2.4838E+03        42696.349484
         853         1608  5.5289E+04        44517.705769
         855         1608  1.1032E+05        46373.905581
         856         1608  8.3640E+03        48266.722818
         858         1608  9.6503E+04        50199.358805
         860         1608  2.4940E+05        52175.118734
         862         1608  5.8588E+04        54196.119142
         863         1608  1.0462E+05        56263.096353
         865         1608  5.9699E+05        58376.287809
         867         1608  4.9591E+05        60536.293421
         869         1608  4.0901E+02        62744.431997
         871         1608  1.0479E+06        65002.519702
         873         1608  4.0055E+06        67312.252347
         874         1608  6.5954E+06        69674.765023
         876         1608  6.8047E+06        72090.636860
         878         1608  4.9592E+06        74559.944523
         880         1608  2.6793E+06        77082.229832
         882         1608  1.0867E+06        79656.661177
         822         1609  6.3426E+00        17206.471375
         824         1609  1.2361E+02        18264.142946
         826         1609  9.8337E+02        19389.318021
         828         1609  3.6307E+03        20577.625586
         830         1609  5.9497E+03        21825.299721
         831         1609  2.7517E+03        23128.723065
         833         1609  3.2375E+02        24484.614630
         835         1609  7.3344E+03        25891.114233
         837         1609  6.1987E+03        27346.623999
         838         1609  2.8659E+02        28849.225222
         840         1609  1.3086E+04        30396.968251
         842         1609  9.5221E+03        31988.342486
         844         1609  1.7577E+03        33621.922887
         846         1609  2.6559E+04        35296.315607
         847         1609  1.2440E+04        37009.879643
         849         1609  8.2334E+03        38760.789845
         851         1609  5.3333E+04        40547.437427
         853         1609  1.4875E+04        42368.793712
         855         1609  2.6732E+04        44224.993524
         856         1609  1.0568E+05        46117.810761
         858         1609  2.0946E+04        48050.446748
         860         1609  6.3042E+04        50026.206677
         862         1609  2.3119E+05        52047.207085
         863         1609  7.2441E+04        54114.184296
         865         1609  7.7524E+04        56227.375752
         867         1609  5.4109E+05        58387.381364
         869         1609  4.6325E+05        60595.519940
         871         1609  1.6608E+01        62853.607645
         873         1609  1.0710E+06        65163.340290
         874         1609  4.0113E+06        67525.852966
         876         1609  6.5186E+06        69941.724803
         878         1609  6.6311E+06        72411.032466
         880         1609  4.7498E+06        74933.317775
         882         1609  2.5081E+06        77507.749120
         822         1610  1.7054E+01        15166.581186
         824         1610  2.4811E+02        16224.252757
         826         1610  1.3588E+03        17349.427832
         828         1610  2.9519E+03        18537.735397
         830         1610  1.7869E+03        19785.409532
         831         1610  7.6930E+01        21088.832876
         833         1610  3.7565E+03        22444.724441
         835         1610  2.8802E+03        23851.224044
         837         1610  5.2651E+02        25306.733810
         838         1610  7.6653E+03        26809.335033
         840         1610  2.4902E+03        28357.078062
         842         1610  4.2414E+03        29948.452297
         844         1610  1.4069E+04        31582.032698
         846         1610  4.5535E+02        33256.425418
         847         1610  1.6841E+04        34969.989454
         849         1610  1.9758E+04        36720.899656
         851         1610  1.4492E+03        38507.547238
         853         1610  4.4566E+04        40328.903523
         855         1610  2.1410E+04        42185.103335
         856         1610  1.6414E+04        44077.920572
         858         1610  9.6100E+04        46010.556559
         860         1610  2.3342E+04        47986.316488
         862         1610  5.4479E+04        50007.316896
         863         1610  2.1354E+05        52074.294107
         865         1610  6.2574E+04        54187.485563
         867         1610  8.4252E+04        56347.491175
         869         1610  5.1877E+05        58555.629751
         871         1610  3.8765E+05        60813.717456
         873         1610  7.6152E+03        63123.450101
         874         1610  1.2679E+06        65485.962777
         876         1610  4.2279E+06        67901.834614
         878         1610  6.4923E+06        70371.142277
         880         1610  6.3248E+06        72893.427586
         882         1610  4.3471E+06        75467.858931
         822         1611  3.7178E+01        13238.397608
         824         1611  3.7919E+02        14296.069180
         826         1611  1.2693E+03        15421.244254
         828         1611  1.1656E+03        16609.551819
         831         1611  1.7162E+03        19160.649298
         833         1611  1.4874E+03        20516.540864
         835         1611  3.8018E+02        21923.040466
         837         1611  4.0357E+03        23378.550232
         838         1611  5.2433E+02        24881.151455
         840         1611  4.0032E+03        26428.894484
         842         1611  5.5260E+03        28020.268719
         844         1611  6.8731E+02        29653.849120
         846         1611  1.2716E+04        31328.241840
         847         1611  2.5177E+03        33041.805876
         849         1611  1.0933E+04        34792.716078
         851         1611  2.0678E+04        36579.363661
         853         1611  3.5616E+02        38400.719946
         855         1611  3.8950E+04        40256.919758
         856         1611  2.0110E+04        42149.736994
         858         1611  1.5948E+04        44082.372981
         860         1611  8.8133E+04        46058.132911
         862         1611  1.6326E+04        48079.133318
         863         1611  6.2844E+04        50146.110530
         865         1611  1.9645E+05        52259.301985
         867         1611  3.6839E+04        54419.307598
         869         1611  1.2011E+05        56627.446173
         871         1611  5.1012E+05        58885.533879
         873         1611  2.7568E+05        61195.266524
         874         1611  6.1390E+04        63557.779199
         876         1611  1.6428E+06        65973.651036
         878         1611  4.5912E+06        68442.958700
         880         1611  6.4354E+06        70965.244008
         882         1611  5.8497E+06        73539.675353
         822         1612  6.4217E+01        11426.806829
         824         1612  4.1643E+02        12484.478400
         826         1612  6.6991E+02        13609.653475
         828         1612  4.9968E+01        14797.961040
         830         1612  6.4549E+02        16045.635175
         831         1612  8.2817E+02        17349.058519
         833         1612  1.6390E+02        18704.950084
         835         1612  2.0044E+03        20111.449687
         837         1612  9.5122E+01        21566.959453
         838         1612  2.6859E+03        23069.560676
         840         1612  1.7311E+03        24617.303705
         842         1612  1.8235E+03        26208.677940
         844         1612  6.0403E+03        27842.258341
         846         1612  7.1208E+01        29516.651061
         847         1612  1.0845E+04        31230.215097
         849         1612  3.0312E+03        32981.125299
         851         1612  9.3107E+03        34767.772881
         853         1612  1.8378E+04        36589.129166
         855         1612  7.3359E+02        38445.328978
         856         1612  3.7146E+04        40338.146215
         858         1612  1.3406E+04        42270.782202
         860         1612  2.2596E+04        44246.542131
         862         1612  7.9260E+04        46267.542539
         863         1612  5.2923E+03        48334.519750
         865         1612  8.5390E+04        50447.711206
         867         1612  1.7056E+05        52607.716818
         869         1612  8.8824E+03        54815.855394
         871         1612  1.8704E+05        57073.943099
         873         1612  4.8477E+05        59383.675744
         874         1612  1.4011E+05        61746.188420
         876         1612  2.2550E+05        64162.060257
         878         1612  2.2039E+06        66631.367920
         880         1612  5.0113E+06        69153.653229
         882         1612  6.2440E+06        71728.084574
         822         1613  8.4117E+01         9737.549290
         824         1613  2.9131E+02        10795.220861
         826         1613  1.0574E+02        11920.395936
         828         1613  1.6465E+02        13108.703501
         830         1613  4.5488E+02        14356.377636
         831         1613  3.6527E+01        15659.800980
         833         1613  9.4759E+02        17015.692546
         835         1613  2.0061E+01        18422.192148
         837         1613  1.5007E+03        19877.701914
         838         1613  4.4178E+02        21380.303137
         840         1613  1.7752E+03        22928.046166
         842         1613  2.0110E+03        24519.420401
         844         1613  1.2236E+03        26153.000802
         846         1613  5.4826E+03        27827.393522
         847         1613  7.8904E+01        29540.957558
         849         1613  9.9371E+03        31291.867760
         851         1613  1.8340E+03        33078.515342
         853         1613  1.0652E+04        34899.871628
         855         1613  1.3800E+04        36756.071439
         856         1613  3.2031E+03        38648.888676
         858         1613  3.5927E+04        40581.524663
         860         1613  4.5974E+03        42557.284592
         862         1613  3.5948E+04        44578.285000
         863         1613  6.3217E+04        46645.262211
         865         1613  1.4564E+02        48758.453667
         867         1613  1.1650E+05        50918.459279
         869         1613  1.2478E+05        53126.597855
         871         1613  1.8403E+03        55384.685560
         873         1613  2.7686E+05        57694.418205
         874         1613  4.0670E+05        60056.930881
         876         1613  2.3888E+04        62472.802718
         878         1613  5.8051E+05        64942.110381
         880         1613  2.9232E+06        67464.395690
         882         1613  5.3512E+06        70038.827035
         822         1614  7.7025E+01         8177.556694
         824         1614  9.4950E+01         9235.228265
         826         1614  1.4378E+01        10360.403339
         828         1614  2.1616E+02        11548.710904
         831         1614  4.1499E+02        14099.808384
         833         1614  8.9922E+00        15455.699949
         835         1614  7.4040E+02        16862.199551
         837         1614  9.0209E+01        18317.709318
         838         1614  1.1895E+03        19820.310540
         840         1614  4.4268E+02        21368.053569
         842         1614  1.5971E+03        22959.427805
         844         1614  1.5827E+03        24593.008205
         846         1614  1.5166E+03        26267.400926
         847         1614  4.3940E+03        27980.964962
         849         1614  5.5926E+02        29731.875163
         851         1614  9.2387E+03        31518.522746
         853         1614  2.2515E+02        33339.879031
         855         1614  1.3538E+04        35196.078843
         856         1614  7.0187E+03        37088.896080
         858         1614  9.9020E+03        39021.532067
         860         1614  3.0109E+04        40997.291996
         863         1614  5.1753E+04        45085.269615
         865         1614  3.6159E+04        47198.461070
         867         1614  1.4669E+04        49358.466683
         869         1614  1.3879E+05        51566.605258
         871         1614  5.9970E+04        53824.692964
         873         1614  4.4309E+04        56134.425609
         874         1614  3.5381E+05        58496.938284
         876         1614  2.5601E+05        60912.810122
         878         1614  2.0819E+04        63382.117785
         880         1614  1.1896E+06        65904.403094
         882         1614  3.6919E+06        68478.834439
         822         1615  4.1568E+01         6755.509450
         826         1615  7.3548E+01         8938.356095
         830         1615  1.5774E+02        11374.337796
         833         1615  3.2846E+02        14033.652705
         837         1615  6.4031E+02        16895.662074
         838         1615  4.1217E+01        18398.263296
         840         1615  1.1534E+03        19946.006325
         842         1615  1.7353E+02        21537.380561
         844         1615  1.8640E+03        23170.960961
         846         1615  7.2309E+02        24845.353682
         847         1615  2.4985E+03        26558.917718
         849         1615  2.5359E+03        28309.827919
         851         1615  2.3075E+03        30096.475502
         853         1615  7.0213E+03        31917.831787
         855         1615  7.3020E+02        33774.031599
         856         1615  1.4751E+04        35666.848836
         858         1615  8.0529E+02        37599.484823
         860         1615  1.9848E+04        39575.244752
         862         1615  1.6343E+04        41596.245159
         863         1615  8.3948E+03        43663.222371
         865         1615  5.6962E+04        45776.413826
         867         1615  7.2768E+03        47936.419439
         869         1615  5.4957E+04        50144.558014
         871         1615  1.2436E+05        52402.645720
         873         1615  6.0575E+03        54712.378365
         874         1615  1.4541E+05        57074.891040
         876         1615  3.5263E+05        59490.762878
         878         1615  7.4066E+04        61960.070541
         880         1615  2.6623E+05        64482.355849
         882         1615  2.0284E+06        67056.787195
         822         1616  7.9882E+00         5482.151346
         824         1616  1.2236E+01         6539.822917
         828         1616  4.6252E+01         8853.305557
         831         1616  1.3001E+02        11404.403036
         835         1616  2.9180E+02        14166.794204
         838         1616  5.8458E+02        17124.905193
         842         1616  1.1137E+03        20264.022457
         846         1616  2.0491E+03        23571.995578
         849         1616  3.5059E+03        27036.469815
         851         1616  4.1251E+02        28823.117398
         853         1616  5.1299E+03        30644.473683
         855         1616  2.5971E+03        32500.673495
         856         1616  5.4219E+03        34393.490732
         858         1616  9.9061E+03        36326.126719
         860         1616  2.0258E+03        38301.886648
         862         1616  2.4221E+04        40322.887055
         863         1616  1.8032E+03        42389.864267
         865         1616  2.9811E+04        44503.055722
         867         1616  3.7462E+04        46663.061335
         869         1616  3.3337E+03        48871.199911
         871         1616  9.7455E+04        51129.287616
         873         1616  6.2770E+04        53439.020261
         874         1616  1.7976E+04        55801.532936
         876         1616  2.5420E+05        58217.404774
         878         1616  2.2535E+05        60686.712437
         880         1616  5.4712E+03        63208.997746
         882         1616  8.5754E+05        65783.429091
         830         1617  4.4887E+01         8985.023054
         833         1617  1.1560E+02        11644.337963
         837         1617  2.1578E+02        14506.347332
         840         1617  3.6998E+02        17556.691584
         842         1617  2.7441E+02        19148.065819
         844         1617  6.6496E+02        20781.646220
         846         1617  5.0706E+02        22456.038940
         847         1617  1.3242E+03        24169.602976
         849         1617  6.7126E+02        25920.513178
         851         1617  2.7890E+03        27707.160760
         853         1617  5.1236E+02        29528.517045
         855         1617  5.7132E+03        31384.716857
         858         1617  1.0260E+04        35210.170081
         860         1617  1.4706E+03        37185.930010
         862         1617  1.2662E+04        39206.930418
         863         1617  1.3624E+04        41273.907629
         865         1617  4.8393E+03        43387.099085
         867         1617  4.2081E+04        45547.104697
         869         1617  5.9680E+03        47755.243273
         871         1617  4.0747E+04        50013.330978
         873         1617  9.2685E+04        52323.063623
         874         1617  3.6458E+03        54685.576299
         876         1617  1.1613E+05        57101.448136
         878         1617  2.6403E+05        59570.755799
         880         1617  4.3217E+04        62093.041108
         882         1617  2.5678E+05        64667.472453
         840         1618  3.5162E+02        16553.510939
         844         1618  7.6444E+02        19778.465575
         847         1618  1.4491E+03        23166.422331
         851         1618  2.5123E+03        26703.980116
         855         1618  3.8288E+03        30381.536213
         856         1618  2.0499E+03        32274.353449
         858         1618  4.5131E+03        34206.989436
         860         1618  7.3780E+03        36182.749366
         862         1618  2.3262E+03        38203.749773
         863         1618  1.9244E+04        40270.726985
         867         1618  2.7998E+04        44543.924053
         869         1618  2.5263E+04        46752.062628
         871         1618  7.2619E+03        49010.150334
         873         1618  8.5865E+04        51319.882978
         874         1618  3.6604E+04        53682.395654
         876         1618  3.2015E+04        56098.267491
         878         1618  2.3071E+05        58567.575155
         880         1618  1.4245E+05        61089.860463
         882         1618  3.7270E+04        63664.291808
         849         1619  1.4247E+03        23879.638096
         853         1619  2.7657E+03        27487.641964
         856         1619  5.5562E+03        31236.659012
         860         1619  1.0669E+04        35145.054929
         863         1619  1.5415E+04        39233.032548
         865         1619  1.0372E+04        41346.224003
         867         1619  9.7097E+03        43506.229616
         869         1619  4.2522E+04        45714.368191
         873         1619  5.8678E+04        50282.188542
         874         1619  8.4250E+04        52644.701217
         878         1619  1.6678E+05        57529.880718
         880         1619  2.5208E+05        60052.166026
         862         1620  8.2655E+03        35998.571712
         865         1620  2.2533E+04        40178.740379
         869         1620  3.7561E+04        44546.884567
         871         1620  2.4799E+04        46804.972273
         873         1620  1.5686E+04        49114.704918
         874         1620  1.0855E+05        51477.217593
         876         1620  2.9790E+04        53893.089431
         878         1620  6.3859E+04        56362.397094
         880         1620  2.9829E+05        58884.682402
         882         1620  1.2468E+05        61459.113747
        1402         1601  9.8487E-07        37301.438310
        1403         1601  7.6891E-05        38360.512623
        1404         1601  2.9928E-03        39486.929132
        1405         1601  7.0762E-02        40676.378624
        1406         1601  1.1343E+00        41925.132309
        1407         1601  1.3191E+01        43229.596095
        1408         1601  1.1627E+02        44586.498423
        1409         1601  8.0244E+02        45993.982026
        1410         1601  4.4534E+03        47450.459130
        1411         1601  2.0287E+04        48954.020692
        1412         1601  7.6990E+04        50502.720293
        1413         1601  2.4628E+05        52095.049649
        1414         1601  6.7044E+05        53729.587673
        1415         1601  1.5651E+06        55404.945911
        1416         1601  3.1510E+06        57119.491559
        1417         1601  5.4855E+06        58871.403845
        1418         1601  8.2543E+06        60659.072518
        1419         1601  1.0702E+07        62481.458401
        1420         1601  1.1891E+07        64338.673003
        1421         1601  1.1260E+07        66232.458271
        1422         1601  9.0575E+06        68165.994225
        1423         1601  6.1894E+06        70142.590841
        1424         1601  3.5986E+06        72164.387913
        1425         1601  1.7790E+06        74232.140098
        1426         1601  7.4364E+05        76346.085181
        1427         1601  2.5981E+05        78506.809935
        1428         1601  7.4306E+04        80715.617513
        1429         1601  1.6706E+04        82974.317702
        1430         1601  2.6747E+03        85284.613649
        1431         1601  2.1654E+02        87647.653429
        1432         1601  1.5194E-02        90064.028966
        1433         1601  1.7184E+01        92533.830226
        1434         1601  1.2813E+01        95056.611694
        1435         1601  2.6311E+00        97631.547463
        1402         1602  3.1321E-05        34428.081030
        1403         1602  2.1606E-03        35487.155343
        1404         1602  7.3463E-02        36613.571852
        1405         1602  1.4991E+00        37803.021344
        1406         1602  2.0471E+01        39051.775029
        1407         1602  1.9992E+02        40356.238815
        1408         1602  1.4561E+03        41713.141143
        1409         1602  8.1482E+03        43120.624746
        1410         1602  3.5849E+04        44577.101850
        1411         1602  1.2592E+05        46080.663412
        1412         1602  3.5568E+05        47629.363013
        1413         1602  8.0811E+05        49221.692369
        1414         1602  1.4632E+06        50856.230394
        1415         1602  2.0582E+06        52531.588631
        1416         1602  2.1142E+06        54246.134280
        1417         1602  1.3370E+06        55998.046565
        1418         1602  2.3673E+05        57785.715238
        1419         1602  2.5863E+05        59608.101121
        1420         1602  2.7723E+06        61465.315723
        1421         1602  7.4920E+06        63359.100991
        1422         1602  1.2140E+07        65292.636945
        1423         1602  1.4179E+07        67269.233562
        1424         1602  1.2836E+07        69291.030634
        1425         1602  9.3282E+06        71358.782818
        1426         1602  5.5276E+06        73472.727901
        1427         1602  2.6807E+06        75633.452655
        1428         1602  1.0581E+06        77842.260234
        1429         1602  3.3482E+05        80100.960422
        1430         1602  8.2178E+04        82411.256369
        1431         1602  1.4478E+04        84774.296149
        1432         1602  1.4501E+03        87190.671686
        1433         1602  1.7987E+01        89660.472946
        1434         1602  3.1628E+01        92183.254414
        1435         1602  3.1145E+01        94758.190183
        1402         1603  4.9777E-04        31660.609611
        1403         1603  3.0071E-02        32719.683924
        1404         1603  8.8377E-01        33846.100434
        1405         1603  1.5370E+01        35035.549926
        1406         1603  1.7608E+02        36284.303610
        1407         1603  1.4170E+03        37588.767396
        1408         1603  8.3258E+03        38945.669725
        1409         1603  3.6618E+04        40353.153327
        1410         1603  1.2244E+05        41809.630431
        1411         1603  3.1234E+05        43313.191993
        1412         1603  6.0000E+05        44861.891594
        1413         1603  8.3432E+05        46454.220950
        1414         1603  7.5818E+05        48088.758975
        1415         1603  3.2114E+05        49764.117213
        1416         1603  1.7570E+01        51478.662861
        1417         1603  4.7581E+05        53230.575146
        1418         1603  1.6168E+06        55018.243819
        1419         1603  2.1179E+06        56840.629703
        1420         1603  1.0823E+06        58697.844305
        1421         1603  9.6016E+02        60591.629572
        1422         1603  1.7704E+06        62525.165526
        1423         1603  7.0815E+06        64501.762143
        1424         1603  1.3000E+07        66523.559215
        1425         1603  1.5759E+07        68591.311399
        1426         1603  1.4132E+07        70705.256482
        1427         1603  9.8293E+06        72865.981236
        1428         1603  5.4107E+06        75074.788815
        1429         1603  2.3703E+06        77333.489004
        1430         1603  8.2096E+05        79643.784951
        1431         1603  2.1940E+05        82006.824730
        1432         1603  4.2543E+04        84423.200267
        1433         1603  5.0400E+03        86893.001527
        1434         1603  1.6579E+02        89415.782995
        1435         1603  3.0376E+01        91990.718765
        1402         1604  5.2304E-03        29000.620468
        1403         1604  2.7383E-01        30059.694781
        1404         1604  6.8688E+00        31186.111290
        1405         1604  1.0023E+02        32375.560782
        1406         1604  9.4475E+02        33624.314467
        1407         1604  6.1086E+03        34928.778253
        1408         1604  2.7991E+04        36285.680581
        1409         1604  9.2254E+04        37693.164184
        1410         1604  2.1826E+05        39149.641288
        1411         1604  3.5954E+05        40653.202850
        1412         1604  3.7587E+05        42201.902451
        1413         1604  1.8397E+05        43794.231806
        1414         1604  1.4811E+03        45428.769831
        1415         1604  2.0249E+05        47104.128069
        1416         1604  6.7513E+05        48818.673717
        1417         1604  7.1066E+05        50570.586003
        1418         1604  1.6050E+05        52358.254676
        1419         1604  1.4689E+05        54180.640559
        1420         1604  1.3185E+06        56037.855161
        1421         1604  2.0974E+06        57931.640429
        1422         1604  9.8991E+05        59865.176383
        1423         1604  2.7983E+04        61841.772999
        1424         1604  2.8268E+06        63863.570071
        1425         1604  9.3813E+06        65931.322256
        1426         1604  1.5359E+07        68045.267339
        1427         1604  1.6707E+07        70205.992093
        1428         1604  1.3336E+07        72414.799671
        1429         1604  8.1565E+06        74673.499860
        1430         1604  3.8928E+06        76983.795807
        1431         1604  1.4517E+06        79346.835587
        1432         1604  4.1541E+05        81763.211124
        1433         1604  8.6597E+04        84233.012384
        1434         1604  1.1415E+04        86755.793851
        1435         1604  5.4578E+02        89330.729621
        1402         1605  4.0429E-02        26444.511793
        1403         1605  1.8110E+00        27503.586106
        1404         1605  3.8169E+01        28630.002615
        1405         1605  4.5818E+02        29819.452107
        1406         1605  3.4618E+03        31068.205792
        1407         1605  1.7357E+04        32372.669578
        1408         1605  5.8923E+04        33729.571906
        1409         1605  1.3423E+05        35137.055509
        1410         1605  1.9451E+05        36593.532613
        1411         1605  1.5030E+05        38097.094175
        1412         1605  2.5959E+04        39645.793776
        1413         1605  3.6066E+04        41238.123132
        1414         1605  2.5506E+05        42872.661157
        1415         1605  3.3474E+05        44548.019394
        1416         1605  8.6704E+04        46262.565042
        1417         1605  6.3648E+04        48014.477328
        1418         1605  5.6384E+05        49802.146001
        1419         1605  6.9661E+05        51624.531884
        1420         1605  1.1260E+05        53481.746486
        1421         1605  2.9132E+05        55375.531754
        1422         1605  1.6301E+06        57309.067708
        1423         1605  1.8315E+06        59285.664324
        1424         1605  3.1322E+05        61307.461397
        1425         1605  7.8796E+05        63375.213581
        1426         1605  6.1517E+06        65489.158664
        1427         1605  1.3575E+07        67649.883418
        1428         1605  1.7463E+07        69858.690997
        1429         1605  1.5591E+07        72117.391185
        1430         1605  1.0355E+07        74427.687132
        1431         1605  5.2754E+06        76790.726912
        1432         1605  2.0771E+06        79207.102449
        1433         1605  6.2329E+05        81676.903709
        1434         1605  1.3589E+05        84199.685177
        1435         1605  1.8886E+04        86774.620946
        1402         1606  2.4367E-01        23986.814355
        1403         1606  9.1926E+00        25045.888668
        1404         1606  1.5954E+02        26172.305178
        1405         1606  1.5344E+03        27361.754669
        1406         1606  8.9626E+03        28610.508354
        1407         1606  3.3036E+04        29914.972140
        1408         1606  7.6159E+04        31271.874469
        1409         1606  1.0154E+05        32679.358071
        1410         1606  5.8649E+04        34135.835175
        1411         1606  7.3889E+02        35639.396737
        1412         1606  6.0226E+04        37188.096338
        1413         1606  1.6575E+05        38780.425694
        1414         1606  9.4045E+04        40414.963719
        1415         1606  2.5230E+03        42090.321957
        1416         1606  1.9902E+05        43804.867605
        1417         1606  3.2170E+05        45556.779890
        1418         1606  5.9103E+04        47344.448563
        1419         1606  1.3307E+05        49166.834447
        1420         1606  6.6093E+05        51024.049049
        1421         1606  4.7050E+05        52917.834316
        1422         1606  2.4567E+03        54851.370270
        1423         1606  9.1114E+05        56827.966887
        1424         1606  1.9342E+06        58849.763959
        1425         1606  8.7833E+05        60917.516143
        1426         1606  1.2670E+05        63031.461226
        1427         1606  4.0659E+06        65192.185980
        1428         1606  1.1767E+07        67400.993559
        1429         1606  1.7283E+07        69659.693747
        1430         1606  1.6767E+07        71969.989695
        1431         1606  1.1808E+07        74333.029474
        1432         1606  6.2855E+06        76749.405011
        1433         1606  2.5600E+06        79219.206271
        1434         1606  7.8807E+05        81741.987739
        1435         1606  1.7477E+05        84316.923508
        1402         1607  1.1875E+00        21627.409024
        1403         1607  3.6987E+01        22686.483337
        1404         1607  5.1505E+02        23812.899847
        1405         1607  3.8290E+03        25002.349339
        1406         1607  1.6394E+04        26251.103023
        1407         1607  4.0651E+04        27555.566809
        1408         1607  5.3259E+04        28912.469138
        1409         1607  2.4652E+04        30319.952740
        1410         1607  6.3985E+02        31776.429844
        1411         1607  5.0356E+04        33279.991406
        1412         1607  8.2003E+04        34828.691007
        1413         1607  1.4073E+04        36421.020363
        1414         1607  3.6373E+04        38055.558388
        1415         1607  1.5413E+05        39730.916626
        1416         1607  7.2671E+04        41445.462274
        1417         1607  1.9801E+04        43197.374559
        1418         1607  2.6176E+05        44985.043232
        1419         1607  2.2324E+05        46807.429116
        1420         1607  1.4800E+03        48664.643718
        1421         1607  4.1294E+05        50558.428985
        1422         1607  6.2873E+05        52491.964939
        1423         1607  6.2030E+04        54468.561556
        1424         1607  4.5562E+05        56490.358628
        1425         1607  1.7157E+06        58558.110812
        1426         1607  1.1976E+06        60672.055895
        1427         1607  3.2136E+03        62832.780649
        1428         1607  2.9545E+06        65041.588228
        1429         1607  1.0491E+07        67300.288416
        1430         1607  1.6829E+07        69610.584364
        1431         1607  1.7187E+07        71973.624143
        1432         1607  1.2516E+07        74389.999680
        1433         1607  6.8114E+06        76859.800940
        1434         1607  2.8103E+06        79382.582408
        1435         1607  8.6769E+05        81957.518178
        1402         1608  4.7535E+00        19371.384804
        1403         1608  1.1924E+02        20430.459117
        1404         1608  1.2874E+03        21556.875627
        1405         1608  7.0309E+03        22746.325118
        1406         1608  2.0255E+04        23995.078803
        1407         1608  2.8329E+04        25299.542589
        1408         1608  1.2072E+04        26656.444917
        1409         1608  1.2759E+03        28063.928520
        1410         1608  3.2417E+04        29520.405624
        1411         1608  3.6137E+04        31023.967186
        1412         1608  2.9832E+02        32572.666787
        1413         1608  4.4425E+04        34164.996143
        1414         1608  7.1653E+04        35799.534168
        1415         1608  2.4498E+03        37474.892405
        1416         1608  7.4856E+04        39189.438054
        1417         1608  1.3882E+05        40941.350339
        1418         1608  7.0706E+03        42729.019012
        1419         1608  1.3542E+05        44551.404895
        1420         1608  2.7853E+05        46408.619497
        1421         1608  2.3362E+04        48302.404765
        1422         1608  2.3466E+05        50235.940719
        1423         1608  6.2717E+05        52212.537336
        1424         1608  1.5579E+05        54234.334408
        1425         1608  2.4810E+05        56302.086592
        1426         1608  1.4852E+06        58416.031675
        1427         1608  1.2713E+06        60576.756429
        1428         1608  3.5839E+03        62785.564008
        1429         1608  2.5217E+06        65044.264196
        1430         1608  9.8816E+06        67354.560143
        1431         1608  1.6454E+07        69717.599923
        1432         1608  1.7113E+07        72133.975460
        1433         1608  1.2560E+07        74603.776720
        1434         1608  6.8346E+06        77126.558188
        1435         1608  2.7949E+06        79701.493957
        1402         1609  1.5659E+01        17222.472747
        1403         1609  3.0633E+02        18281.547060
        1404         1609  2.4455E+03        19407.963570
        1405         1609  9.0643E+03        20597.413061
        1406         1609  1.4934E+04        21846.166746
        1407         1609  6.9960E+03        23150.630532
        1408         1609  7.6256E+02        24507.532860
        1409         1609  1.8285E+04        25915.016463
        1410         1609  1.5736E+04        27371.493567
        1411         1609  6.4105E+02        28875.055129
        1412         1609  3.2585E+04        30423.754730
        1413         1609  2.4300E+04        32016.084086
        1414         1609  4.1023E+03        33650.622111
        1415         1609  6.6275E+04        35325.980348
        1416         1609  3.2096E+04        37040.525997
        1417         1609  1.9643E+04        38792.438282
        1418         1609  1.3352E+05        40580.106955
        1419         1609  3.9058E+04        42402.492838
        1420         1609  6.4351E+04        44259.707440
        1421         1609  2.6536E+05        46153.492708
        1422         1609  5.5958E+04        48087.028662
        1423         1609  1.5172E+05        50063.625279
        1424         1609  5.7975E+05        52085.422351
        1425         1609  1.9089E+05        54153.174535
        1426         1609  1.8216E+05        56267.119618
        1427         1609  1.3450E+06        58427.844372
        1428         1609  1.1884E+06        60636.651951
        1429         1609  1.1839E+03        62895.352139
        1430         1609  2.5785E+06        65205.648086
        1431         1609  9.8982E+06        67568.687866
        1432         1609  1.6267E+07        69985.063403
        1433         1609  1.6683E+07        72454.864663
        1434         1609  1.2036E+07        74977.646131
        1435         1609  6.4031E+06        77552.581900
        1402         1610  4.2221E+01        15182.582558
        1403         1610  6.1660E+02        16241.656871
        1404         1610  3.3900E+03        17368.073381
        1405         1610  7.4020E+03        18557.522872
        1406         1610  4.5288E+03        19806.276557
        1407         1610  1.7657E+02        21110.740343
        1408         1610  9.3700E+03        22467.642671
        1409         1610  7.3234E+03        23875.126274
        1410         1610  1.2479E+03        25331.603378
        1411         1610  1.9173E+04        26835.164940
        1412         1610  6.4432E+03        28383.864541
        1413         1610  1.0347E+04        29976.193897
        1414         1610  3.5440E+04        31610.731922
        1415         1610  1.3044E+03        33286.090159
        1416         1610  4.1597E+04        35000.635808
        1417         1610  5.0330E+04        36752.548093
        1418         1610  3.1952E+03        38540.216766
        1419         1610  1.1099E+05        40362.602649
        1420         1610  5.5559E+04        42219.817251
        1421         1610  3.8968E+04        44113.602519
        1422         1610  2.4081E+05        46047.138473
        1423         1610  6.2017E+04        48023.735090
        1424         1610  1.3073E+05        50045.532162
        1425         1610  5.3554E+05        52113.284346
        1426         1610  1.6553E+05        54227.229429
        1427         1610  1.9887E+05        56387.954183
        1428         1610  1.2919E+06        58596.761762
        1429         1610  9.9927E+05        60855.461950
        1430         1610  1.1982E+04        63165.757898
        1431         1610  3.0643E+06        65528.797677
        1432         1610  1.0447E+07        67945.173214
        1433         1610  1.6217E+07        70414.974474
        1434         1610  1.5927E+07        72937.755942
        1435         1610  1.1028E+07        75512.691711
        1402         1611  9.2306E+01        13254.398981
        1403         1611  9.4526E+02        14313.473294
        1404         1611  3.1789E+03        15439.889803
        1405         1611  2.9439E+03        16629.339295
        1406         1611  8.1681E-01        17878.092980
        1407         1611  4.2778E+03        19182.556766
        1408         1611  3.7795E+03        20539.459094
        1409         1611  9.1222E+02        21946.942696
        1410         1611  1.0122E+04        23403.419800
        1411         1611  1.3861E+03        24906.981363
        1412         1611  9.8894E+03        26455.680964
        1413         1611  1.4042E+04        28048.010319
        1414         1611  1.5902E+03        29682.548344
        1415         1611  3.1823E+04        31357.906582
        1416         1611  6.6546E+03        33072.452230
        1417         1611  2.6781E+04        34824.364516
        1418         1611  5.2472E+04        36612.033188
        1419         1611  6.8224E+02        38434.419072
        1420         1611  9.6834E+04        40291.633674
        1421         1611  5.2210E+04        42185.418941
        1422         1611  3.7873E+04        44118.954896
        1423         1611  2.2113E+05        46095.551512
        1424         1611  4.3930E+04        48117.348584
        1425         1611  1.5166E+05        50185.100768
        1426         1611  4.9419E+05        52299.045852
        1427         1611  9.9407E+04        54459.770606
        1428         1611  2.8733E+05        56668.578184
        1429         1611  1.2757E+06        58927.278373
        1430         1611  7.1865E+05        61237.574320
        1431         1611  1.3141E+05        63600.614100
        1432         1611  3.9925E+06        66016.989637
        1433         1611  1.1369E+07        68486.790896
        1434         1611  1.6100E+07        71009.572364
        1435         1611  1.4752E+07        73584.508134
        1402         1612  1.5992E+02        11442.808201
        1403         1612  1.0417E+03        12501.882514
        1404         1612  1.6867E+03        13628.299024
        1405         1612  1.3095E+02        14817.748515
        1406         1612  1.6056E+03        16066.502200
        1407         1612  2.0992E+03        17370.965986
        1408         1612  3.9314E+02        18727.868314
        1409         1612  5.0339E+03        20135.351917
        1410         1612  2.6029E+02        21591.829021
        1411         1612  6.6776E+03        23095.390583
        1412         1612  4.4430E+03        24644.090184
        1413         1612  4.4428E+03        26236.419540
        1414         1612  1.5266E+04        27870.957565
        1415         1612  1.3703E+02        29546.315802
        1416         1612  2.7063E+04        31260.861451
        1417         1612  7.9595E+03        33012.773736
        1418         1612  2.2754E+04        34800.442409
        1419         1612  4.6690E+04        36622.828292
        1420         1612  1.5336E+03        38480.042894
        1421         1612  9.2565E+04        40373.828162
        1422         1612  3.5195E+04        42307.364116
        1423         1612  5.4344E+04        44283.960733
        1424         1612  1.9981E+05        46305.757805
        1425         1612  1.5102E+04        48373.509989
        1426         1612  2.0821E+05        50487.455072
        1427         1612  4.3174E+05        52648.179826
        1428         1612  2.6057E+04        54856.987405
        1429         1612  4.5407E+05        57115.687593
        1430         1612  1.2205E+06        59425.983540
        1431         1612  3.7511E+05        61789.023320
        1432         1612  5.2004E+05        64205.398857
        1433         1612  5.3887E+06        66675.200117
        1434         1612  1.2445E+07        69197.981585
        1435         1612  1.5654E+07        71772.917354
        1402         1613  2.1017E+02         9753.550662
        1403         1613  7.3176E+02        10812.624975
        1404         1613  2.6969E+02        11939.041485
        1405         1613  4.0764E+02        13128.490977
        1406         1613  1.1492E+03        14377.244661
        1407         1613  8.6138E+01        15681.708447
        1408         1613  2.3803E+03        17038.610776
        1409         1613  5.7070E+01        18446.094378
        1410         1613  3.7454E+03        19902.571482
        1411         1613  1.1492E+03        21406.133044
        1412         1613  4.3871E+03        22954.832645
        1413         1613  5.1376E+03        24547.162001
        1414         1613  2.9580E+03        26181.700026
        1415         1613  1.3851E+04        27857.058264
        1416         1613  1.5441E+02        29571.603912
        1417         1613  2.4828E+04        31323.516197
        1418         1613  4.8915E+03        33111.184870
        1419         1613  2.6164E+04        34933.570754
        1420         1613  3.5300E+04        36790.785356
        1421         1613  7.4061E+03        38684.570623
        1422         1613  9.0073E+04        40618.106577
        1423         1613  1.2574E+04        42594.703194
        1424         1613  8.7779E+04        44616.500266
        1425         1613  1.6078E+05        46684.252450
        1426         1613  1.2348E+02        48798.197533
        1427         1613  2.8734E+05        50958.922287
        1428         1613  3.1936E+05        53167.729866
        1429         1613  3.0596E+03        55426.430054
        1430         1613  6.8108E+05        57736.726002
        1431         1613  1.0343E+06        60099.765781
        1432         1613  7.1925E+04        62516.141318
        1433         1613  1.3817E+06        64985.942578
        1434         1613  7.1895E+06        67508.724046
        1435         1613  1.3332E+07        70083.659815
        1402         1614  1.9317E+02         8193.558066
        1403         1614  2.4010E+02         9252.632379
        1404         1614  3.4958E+01        10379.048888
        1405         1614  5.4431E+02        11568.498380
        1407         1614  1.0418E+03        14121.715851
        1408         1614  2.5429E+01        15478.618179
        1409         1614  1.8524E+03        16886.101782
        1410         1614  2.3958E+02        18342.578886
        1411         1614  2.9619E+03        19846.140448
        1412         1614  1.1500E+03        21394.840049
        1413         1614  3.9464E+03        22987.169405
        1414         1614  4.0579E+03        24621.707430
        1415         1614  3.6900E+03        26297.065667
        1416         1614  1.1151E+04        28011.611315
        1417         1614  1.2866E+03        29763.523601
        1418         1614  2.3211E+04        31551.192274
        1419         1614  6.7846E+02        33373.578157
        1420         1614  3.3566E+04        35230.792759
        1421         1614  1.8283E+04        37124.578027
        1422         1614  2.3887E+04        39058.113981
        1423         1614  7.6261E+04        41034.710597
        1425         1614  1.2815E+05        45124.259854
        1426         1614  9.3589E+04        47238.204937
        1427         1614  3.3924E+04        49398.929691
        1428         1614  3.4637E+05        51607.737270
        1429         1614  1.5708E+05        53866.437458
        1430         1614  1.0332E+05        56176.733405
        1431         1614  8.8109E+05        58539.773185
        1432         1614  6.6294E+05        60956.148722
        1433         1614  4.0728E+04        63425.949982
        1434         1614  2.8812E+06        65948.731450
        1435         1614  9.1305E+06        68523.667219
        1402         1615  1.0474E+02         6771.510822
        1403         1615  5.1197E+00         7830.585135
        1404         1615  1.8462E+02         8957.001644
        1405         1615  1.5203E+01        10146.451136
        1406         1615  3.9547E+02        11395.204821
        1407         1615  2.2268E+01        12699.668607
        1408         1615  8.2299E+02        14056.570935
        1409         1615  3.8011E+01        15464.054538
        1410         1615  1.6026E+03        16920.531642
        1411         1615  1.1247E+02        18424.093204
        1412         1615  2.8798E+03        19972.792805
        1413         1615  4.6203E+02        21565.122161
        1414         1615  4.6328E+03        23199.660186
        1415         1615  1.8862E+03        24875.018423
        1416         1615  6.1576E+03        26589.564071
        1417         1615  6.5175E+03        28341.476357
        1418         1615  5.5850E+03        30129.145030
        1419         1615  1.7833E+04        31951.530913
        1420         1615  1.6431E+03        33808.745515
        1421         1615  3.7012E+04        35702.530783
        1422         1615  2.3107E+03        37636.066737
        1423         1615  4.8964E+04        39612.663353
        1424         1615  4.2208E+04        41634.460426
        1425         1615  1.9722E+04        43702.212610
        1426         1615  1.4304E+05        45816.157693
        1427         1615  2.0041E+04        47976.882447
        1428         1615  1.3349E+05        50185.690026
        1429         1615  3.1468E+05        52444.390214
        1430         1615  1.7919E+04        54754.686161
        1431         1615  3.5358E+05        57117.725941
        1432         1615  8.9005E+05        59534.101478
        1433         1615  2.0235E+05        62003.902738
        1434         1615  6.2205E+05        64526.684206
        1435         1615  4.9691E+06        67101.619975
        1402         1616  2.0285E+01         5498.152718
        1403         1616  3.0595E+01         6557.227031
        1404         1616  2.8876E+01         7683.643541
        1405         1616  1.1577E+02         8873.093032
        1406         1616  2.1065E+01        10121.846717
        1407         1616  3.2607E+02        11426.310503
        1409         1616  7.3323E+02        14190.696434
        1411         1616  1.4706E+03        17150.735100
        1413         1616  2.8007E+03        20291.764057
        1415         1616  5.1416E+03        23601.660319
        1417         1616  8.7555E+03        27068.118253
        1418         1616  1.1221E+03        28855.786926
        1419         1616  1.2705E+04        30678.172809
        1420         1616  6.7781E+03        32535.387411
        1421         1616  1.3210E+04        34429.172679
        1422         1616  2.5305E+04        36362.708633
        1423         1616  4.6529E+03        38339.305250
        1424         1616  6.0808E+04        40361.102322
        1425         1616  5.1078E+03        42428.854506
        1426         1616  7.3148E+04        44542.799589
        1427         1616  9.5950E+04        46703.524343
        1428         1616  7.1462E+03        48912.331922
        1429         1616  2.4200E+05        51171.032110
        1430         1616  1.6269E+05        53481.328057
        1431         1616  4.0642E+04        55844.367837
        1432         1616  6.3104E+05        58260.743374
        1433         1616  5.8087E+05        60730.544634
        1434         1616  8.7588E+03        63253.326102
        1435         1616  2.0709E+06        65828.261871
        1403         1617  1.8232E+01         5441.270393
        1404         1617  2.0995E+01         6567.686903
        1406         1617  1.1267E+02         9005.890079
        1408         1617  2.9149E+02        11667.256193
        1410         1617  5.4676E+02        14531.216900
        1411         1617  2.4941E+02        16034.778462
        1412         1617  9.4163E+02        17583.478063
        1413         1617  6.7043E+02        19175.807419
        1414         1617  1.6964E+03        20810.345444
        1415         1617  1.2345E+03        22485.703681
        1416         1617  3.3756E+03        24200.249330
        1417         1617  1.6155E+03        25952.161615
        1418         1617  7.0822E+03        27739.830288
        1419         1617  1.1913E+03        29562.216172
        1420         1617  1.4413E+04        31419.430773
        1422         1617  2.5629E+04        35246.751995
        1423         1617  4.0105E+03        37223.348612
        1424         1617  3.1103E+04        39245.145684
        1425         1617  3.5056E+04        41312.897868
        1426         1617  1.1243E+04        43426.842951
        1427         1617  1.0557E+05        45587.567705
        1428         1617  1.6371E+04        47796.375284
        1429         1617  9.8934E+04        50055.075472
        1430         1617  2.3465E+05        52365.371420
        1431         1617  1.1011E+04        54728.411199
        1432         1617  2.8287E+05        57144.786736
        1433         1617  6.6758E+05        59614.587996
        1434         1617  1.2014E+05        62137.369464
        1435         1617  6.0361E+05        64712.305233
        1407         1618  1.1145E+02         9307.173220
        1409         1618  1.6657E+02        12071.559151
        1410         1618  3.0595E+02        13528.036255
        1412         1618  8.7680E+02        16580.297419
        1414         1618  1.9096E+03        19807.164799
        1416         1618  3.6182E+03        23197.068685
        1418         1618  6.2540E+03        26736.649643
        1419         1618  1.3167E+03        28559.035527
        1420         1618  9.4677E+03        30416.250129
        1421         1618  5.3557E+03        32310.035396
        1422         1618  1.1006E+04        34243.571350
        1423         1618  1.8897E+04        36220.167967
        1424         1618  5.4252E+03        38241.965039
        1425         1618  4.8451E+04        40309.717223
        1426         1618  1.5063E+03        42423.662306
        1427         1618  6.9025E+04        44584.387060
        1428         1618  6.5156E+04        46793.194639
        1429         1618  1.6586E+04        49051.894828
        1430         1618  2.1421E+05        51362.190775
        1431         1618  9.6040E+04        53725.230554
        1432         1618  7.5027E+04        56141.606091
        1433         1618  5.7575E+05        58611.407351
        1434         1618  3.7160E+05        61134.188819
        1435         1618  7.9882E+04        63709.124589
        1409         1619  1.8988E+02        11033.864714
        1411         1619  5.7741E+02        13993.903381
        1413         1619  1.1344E+03        17134.932337
        1415         1619  2.0095E+03        20444.828600
        1416         1619  7.6569E+02        22159.374248
        1417         1619  3.6239E+03        23911.286533
        1418         1619  1.3280E+03        25698.955206
        1419         1619  7.0260E+03        27521.341090
        1420         1619  1.4143E+03        29378.555692
        1421         1619  1.4048E+04        31272.340959
        1423         1619  2.6738E+04        35182.473530
        1425         1619  3.8076E+04        39272.022786
        1426         1619  2.6966E+04        41385.967870
        1427         1619  2.3130E+04        43546.692623
        1428         1619  1.0730E+05        45755.500202
        1429         1619  4.1227E+03        48014.200391
        1430         1619  1.4385E+05        50324.496338
        1431         1619  2.1486E+05        52687.536117
        1433         1619  4.1002E+05        57573.712914
        1434         1619  6.4248E+05        60096.494382
        1435         1619  2.4196E+04        62671.430152
        1415         1620  1.5537E+03        19277.344976
        1417         1620  3.4765E+03        22743.802910
        1419         1620  6.4591E+03        26353.857466
        1421         1620  1.0524E+04        30104.857336
        1422         1620  6.3402E+03        32038.393290
        1423         1620  1.3437E+04        34014.989906
        1424         1620  2.1219E+04        36036.786978
        1425         1620  8.4632E+03        38104.539163
        1426         1620  5.6880E+04        40218.484246
        1428         1620  9.2955E+04        44588.016578
        1429         1620  6.4447E+04        46846.716767
        1430         1620  3.6754E+04        49157.012714
        1431         1620  2.7187E+05        51520.052494
        1432         1620  7.9417E+04        53936.428031
        1433         1620  1.5228E+05        56406.229291
        1434         1620  7.4789E+05        58929.010758
        1435         1620  3.3045E+05        61503.946528
        2022         1601  5.2305E-07        37322.766429
        2024         1601  4.1041E-05        38383.710232
        2026         1601  1.6037E-03        39511.781221
        2028         1601  3.8039E-02        40702.752542
        2029         1601  6.1145E-01        41952.944847
        2031         1601  7.1288E+00        43258.795051
        2033         1601  6.2982E+01        44617.044282
        2035         1601  4.3561E+02        46025.839097
        2037         1601  2.4226E+03        47483.605094
        2038         1601  1.1058E+04        48988.446119
        2040         1601  4.2050E+04        50538.420131
        2042         1601  1.3478E+05        52132.021885
        2044         1601  3.6766E+05        53767.835541
        2046         1601  8.6010E+05        55444.479737
        2047         1601  1.7354E+06        57160.332572
        2049         1601  3.0282E+06        58913.579199
        2051         1601  4.5686E+06        60702.607580
        2053         1601  5.9407E+06        62526.364886
        2055         1601  6.6229E+06        64384.931978
        2056         1601  6.2949E+06        66280.008402
        2058         1601  5.0842E+06        68214.745320
        2060         1601  3.4897E+06        70192.458346
        2062         1601  2.0388E+06        72215.317939
        2063         1601  1.0133E+06        74284.103513
        2065         1601  4.2624E+05        76399.053837
        2067         1601  1.5004E+05        78560.738487
        2069         1601  4.3324E+04        80770.439680
        2071         1601  9.8715E+03        83029.958266
        2073         1601  1.6167E+03        85341.006773
        2074         1601  1.3889E+02        87704.750447
        2076         1601  6.4265E-02        90121.798222
        2078         1601  8.8915E+00        92592.257746
        2080         1601  7.0953E+00        95115.700503
        2082         1601  1.5300E+00        97691.308466
        2022         1602  1.6696E-05        34449.409149
        2024         1602  1.1575E-03        35510.352952
        2026         1602  3.9511E-02        36638.423941
        2028         1602  8.0891E-01        37829.395263
        2029         1602  1.1078E+01        39079.587567
        2031         1602  1.0848E+02        40385.437771
        2033         1602  7.9208E+02        41743.687002
        2035         1602  4.4434E+03        43152.481817
        2037         1602  1.9598E+04        44610.247814
        2038         1602  6.9010E+04        46115.088839
        2040         1602  1.9547E+05        47665.062851
        2042         1602  4.4544E+05        49258.664605
        2044         1602  8.0941E+05        50894.478261
        2046         1602  1.1437E+06        52571.122457
        2047         1602  1.1827E+06        54286.975293
        2049         1602  7.5754E+05        56040.221919
        2051         1602  1.4142E+05        57829.250301
        2053         1602  1.3129E+05        59653.007606
        2055         1602  1.4989E+06        61511.574698
        2056         1602  4.1109E+06        63406.651122
        2058         1602  6.7180E+06        65341.388040
        2060         1602  7.8982E+06        67319.101066
        2062         1602  7.1927E+06        69341.960659
        2063         1602  5.2573E+06        71410.746233
        2065         1602  3.1343E+06        73525.696557
        2067         1602  1.5303E+06        75687.381207
        2069         1602  6.0880E+05        77897.082400
        2071         1602  1.9451E+05        80156.600986
        2073         1602  4.8373E+04        82467.649493
        2074         1602  8.7025E+03        84831.393167
        2076         1602  9.1319E+02        87248.440942
        2078         1602  1.5748E+01        89718.900466
        2080         1602  1.5302E+01        92242.343223
        2082         1602  1.6903E+01        94817.951187
        2022         1603  2.6630E-04        31681.937731
        2024         1603  1.6168E-02        32742.881534
        2026         1603  4.7704E-01        33870.952523
        2028         1603  8.3241E+00        35061.923844
        2029         1603  9.5652E+01        36312.116149
        2031         1603  7.7195E+02        37617.966352
        2033         1603  4.5485E+03        38976.215584
        2035         1603  2.0062E+04        40385.010398
        2037         1603  6.7283E+04        41842.776396
        2038         1603  1.7221E+05        43347.617421
        2040         1603  3.3214E+05        44897.591432
        2042         1603  4.6428E+05        46491.193187
        2044         1603  4.2542E+05        48127.006842
        2046         1603  1.8382E+05        49803.651038
        2047         1603  1.3669E+02        51519.503874
        2049         1603  2.5596E+05        53272.750501
        2051         1603  8.9057E+05        55061.778882
        2053         1603  1.1849E+06        56885.536187
        2055         1603  6.2197E+05        58744.103280
        2056         1603  1.9083E+03        60639.179703
        2058         1603  9.3948E+05        62573.916622
        2060         1603  3.8643E+06        64551.629648
        2062         1603  7.1797E+06        66574.489241
        2063         1603  8.7763E+06        68643.274814
        2065         1603  7.9269E+06        70758.225138
        2067         1603  5.5518E+06        72919.909788
        2069         1603  3.0784E+06        75129.610981
        2071         1603  1.3596E+06        77389.129567
        2073         1603  4.7547E+05        79700.178074
        2074         1603  1.2870E+05        82063.921749
        2076         1603  2.5442E+04        84480.969524
        2078         1603  3.1327E+03        86951.429048
        2080         1603  1.2099E+02        89474.871804
        2082         1603  1.2840E+01        92050.479768
        2022         1604  2.8081E-03        29021.948587
        2024         1604  1.4774E-01        30082.892390
        2026         1604  3.7208E+00        31210.963379
        2028         1604  5.4484E+01        32401.934700
        2029         1604  5.1517E+02        33652.127005
        2031         1604  3.3413E+03        34957.977209
        2033         1604  1.5359E+04        36316.226440
        2035         1604  5.0796E+04        37725.021255
        2037         1604  1.2065E+05        39182.787252
        2038         1604  1.9974E+05        40687.628277
        2040         1604  2.1039E+05        42237.602289
        2042         1604  1.0470E+05        43831.204043
        2044         1604  1.1616E+03        45467.017699
        2046         1604  1.0924E+05        47143.661895
        2047         1604  3.7321E+05        48859.514730
        2049         1604  3.9998E+05        50612.761357
        2051         1604  9.4970E+04        52401.789738
        2053         1604  7.5243E+04        54225.547043
        2055         1604  7.2079E+05        56084.114136
        2056         1604  1.1729E+06        57979.190560
        2058         1604  5.7370E+05        59913.927478
        2060         1604  1.0062E+04        61891.640504
        2062         1604  1.5081E+06        63914.500097
        2063         1604  5.1312E+06        65983.285671
        2065         1604  8.5034E+06        68098.235994
        2067         1604  9.3321E+06        70259.920644
        2069         1604  7.5085E+06        72469.621837
        2071         1604  4.6282E+06        74729.140424
        2073         1604  2.2274E+06        77040.188931
        2074         1604  8.3874E+05        79403.932605
        2076         1604  2.4303E+05        81820.980380
        2078         1604  5.1604E+04        84291.439904
        2080         1604  7.0422E+03        86814.882661
        2082         1604  3.7814E+02        89390.490624
        2022         1605  2.1781E-02        26465.839912
        2024         1605  9.8054E-01        27526.783715
        2026         1605  2.0749E+01        28654.854704
        2028         1605  2.4996E+02        29845.826026
        2029         1605  1.8950E+03        31096.018330
        2031         1605  9.5344E+03        32401.868534
        2033         1605  3.2489E+04        33760.117765
        2035         1605  7.4343E+04        35168.912580
        2037         1605  1.0838E+05        36626.678577
        2038         1605  8.4633E+04        38131.519602
        2040         1605  1.5235E+04        39681.493614
        2042         1605  1.9048E+04        41275.095368
        2044         1605  1.4048E+05        42910.909024
        2046         1605  1.8781E+05        44587.553220
        2047         1605  5.0784E+04        46303.406056
        2049         1605  3.2831E+04        48056.652682
        2051         1605  3.0975E+05        49845.681063
        2053         1605  3.9245E+05        51669.438369
        2055         1605  6.8355E+04        53528.005461
        2056         1605  1.5203E+05        55423.081885
        2058         1605  8.9644E+05        57357.818803
        2060         1605  1.0353E+06        59335.531829
        2062         1605  1.9276E+05        61358.391422
        2063         1605  4.0142E+05        63427.176996
        2065         1605  3.3285E+06        65542.127320
        2067         1605  7.4749E+06        67703.811970
        2069         1605  9.7204E+06        69913.513163
        2071         1605  8.7554E+06        72173.031749
        2073         1605  5.8640E+06        74484.080256
        2074         1605  3.0132E+06        76847.823930
        2076         1605  1.1981E+06        79264.871705
        2078         1605  3.6405E+05        81735.331229
        2080         1605  8.0828E+04        84258.773986
        2082         1605  1.1616E+04        86834.381949
        2022         1606  1.3174E-01        24008.142475
        2024         1606  4.9943E+00        25069.086277
        2026         1606  8.7033E+01        26197.157267
        2028         1606  8.4018E+02        27388.128588
        2029         1606  4.9259E+03        28638.320892
        2031         1606  1.8230E+04        29944.171096
        2033         1606  4.2230E+04        31302.420328
        2035         1606  5.6691E+04        32711.215142
        2037         1606  3.3208E+04        34168.981140
        2038         1606  5.1794E+02        35673.822165
        2040         1606  3.2743E+04        37223.796176
        2042         1606  9.2226E+04        38817.397931
        2044         1606  5.3691E+04        40453.211586
        2046         1606  1.0795E+03        42129.855782
        2047         1606  1.0877E+05        43845.708618
        2049         1606  1.8059E+05        45598.955245
        2051         1606  3.5412E+04        47387.983626
        2053         1606  7.0017E+04        49211.740931
        2055         1606  3.6569E+05        51070.308024
        2056         1606  2.6968E+05        52965.384447
        2058         1606  5.4325E+02        54900.121366
        2060         1606  4.9214E+05        56877.834391
        2062         1606  1.0803E+06        58900.693985
        2063         1606  5.1383E+05        60969.479558
        2065         1606  5.6107E+04        63084.429882
        2067         1606  2.1755E+06        65246.114532
        2069         1606  6.4500E+06        67455.815725
        2071         1606  9.5950E+06        69715.334311
        2073         1606  9.3987E+06        72026.382818
        2074         1606  6.6773E+06        74390.126493
        2076         1606  3.5863E+06        76807.174267
        2078         1606  1.4754E+06        79277.633791
        2080         1606  4.6001E+05        81801.076548
        2082         1606  1.0393E+05        84376.684512
        2022         1607  6.4424E-01        21648.737144
        2024         1607  2.0165E+01        22709.680946
        2026         1607  2.8198E+02        23837.751936
        2028         1607  2.1047E+03        25028.723257
        2029         1607  9.0495E+03        26278.915562
        2031         1607  2.2553E+04        27584.765765
        2033         1607  2.9767E+04        28943.014997
        2035         1607  1.4015E+04        30351.809811
        2037         1607  2.9245E+02        31809.575809
        2038         1607  2.7653E+04        33314.416834
        2040         1607  4.5977E+04        34864.390845
        2042         1607  8.3240E+03        36457.992600
        2044         1607  1.9450E+04        38093.806255
        2046         1607  8.5688E+04        39770.450451
        2047         1607  4.1918E+04        41486.303287
        2049         1607  9.9748E+03        43239.549914
        2051         1607  1.4425E+05        45028.578295
        2053         1607  1.2739E+05        46852.335600
        2055         1607  4.0937E+02        48710.902693
        2056         1607  2.2471E+05        50605.979116
        2058         1607  3.5471E+05        52540.716035
        2060         1607  3.9415E+04        54518.429061
        2062         1607  2.4077E+05        56541.288654
        2063         1607  9.5080E+05        58610.074227
        2065         1607  6.9048E+05        60725.024551
        2067         1607  2.0455E+02        62886.709201
        2069         1607  1.5660E+06        65096.410394
        2071         1607  5.7323E+06        67355.928980
        2073         1607  9.3271E+06        69666.977487
        2074         1607  9.6243E+06        72030.721162
        2076         1607  7.0727E+06        74447.768937
        2078         1607  3.8847E+06        76918.228461
        2080         1607  1.6195E+06        79441.671217
        2082         1607  5.0669E+05        82017.279181
        2022         1608  2.5879E+00        19392.712924
        2024         1608  6.5237E+01        20453.656726
        2026         1608  7.0746E+02        21581.727716
        2028         1608  3.8807E+03        22772.699037
        2029         1608  1.1237E+04        24022.891341
        2031         1608  1.5834E+04        25328.741545
        2033         1608  6.8710E+03        26686.990776
        2035         1608  6.4607E+02        28095.785591
        2037         1608  1.7893E+04        29553.551589
        2038         1608  2.0387E+04        31058.392614
        2040         1608  2.2438E+02        32608.366625
        2042         1608  2.4296E+04        34201.968380
        2044         1608  4.0344E+04        35837.782035
        2046         1608  1.6179E+03        37514.426231
        2047         1608  4.0681E+04        39230.279067
        2049         1608  7.8139E+04        40983.525694
        2051         1608  4.6122E+03        42772.554075
        2053         1608  7.3149E+04        44596.311380
        2055         1608  1.5668E+05        46454.878472
        2056         1608  1.4904E+04        48349.954896
        2058         1608  1.2549E+05        50284.691815
        2060         1608  3.5095E+05        52262.404840
        2062         1608  9.3637E+04        54285.264434
        2063         1608  1.2810E+05        56354.050007
        2065         1608  8.1925E+05        58469.000331
        2067         1608  7.2943E+05        60630.684981
        2069         1608  5.2075E+03        62840.386174
        2071         1608  1.3297E+06        65099.904760
        2073         1608  5.3911E+06        67410.953267
        2074         1608  9.1134E+06        69774.696942
        2076         1608  9.5800E+06        72191.744716
        2078         1608  7.0977E+06        74662.204240
        2080         1608  3.8992E+06        77185.646997
        2082         1608  1.6119E+06        79761.254961
        2022         1609  8.5556E+00        17243.800866
        2024         1609  1.6820E+02        18304.744669
        2026         1609  1.3491E+03        19432.815659
        2028         1609  5.0263E+03        20623.786980
        2029         1609  8.3406E+03        21873.979284
        2031         1609  3.9737E+03        23179.829488
        2033         1609  3.9009E+02        24538.078719
        2035         1609  1.0119E+04        25946.873534
        2037         1609  8.9189E+03        27404.639532
        2038         1609  3.0376E+02        28909.480557
        2040         1609  1.8002E+04        30459.454568
        2042         1609  1.3868E+04        32053.056323
        2044         1609  2.0705E+03        33688.869978
        2046         1609  3.6716E+04        35365.514174
        2047         1609  1.8575E+04        37081.367010
        2049         1609  1.0231E+04        38834.613637
        2051         1609  7.4287E+04        40623.642018
        2053         1609  2.3112E+04        42447.399323
        2055         1609  3.3934E+04        44305.966415
        2056         1609  1.4819E+05        46201.042839
        2058         1609  3.3832E+04        48135.779758
        2060         1609  7.9980E+04        50113.492783
        2062         1609  3.2319E+05        52136.352377
        2063         1609  1.1344E+05        54205.137950
        2065         1609  9.2822E+04        56320.088274
        2067         1609  7.4100E+05        58481.772924
        2069         1609  6.8235E+05        60691.474117
        2071         1609  2.8370E+03        62950.992703
        2073         1609  1.3605E+06        65262.041210
        2074         1609  5.4018E+06        67625.784885
        2076         1609  9.0131E+06        70042.832659
        2078         1609  9.3439E+06        72513.292183
        2080         1609  6.8066E+06        75036.734940
        2082         1609  3.6569E+06        77612.342904
        2022         1610  2.3152E+01        15203.910678
        2024         1610  3.3986E+02        16264.854480
        2026         1610  1.8782E+03        17392.925470
        2028         1610  4.1285E+03        18583.896791
        2029         1610  2.5617E+03        19834.089095
        2031         1610  8.6974E+01        21139.939299
        2033         1610  5.1890E+03        22498.188531
        2035         1610  4.1600E+03        23906.983345
        2037         1610  6.4402E+02        25364.749343
        2038         1610  1.0656E+04        26869.590368
        2040         1610  3.7432E+03        28419.564379
        2042         1610  5.5591E+03        30013.166134
        2044         1610  1.9881E+04        31648.979789
        2046         1610  8.5727E+02        33325.623985
        2047         1610  2.2728E+04        35041.476821
        2049         1610  2.8649E+04        36794.723448
        2051         1610  1.4806E+03        38583.751829
        2053         1610  6.1309E+04        40407.509134
        2055         1610  3.2388E+04        42266.076226
        2056         1610  2.0151E+04        44161.152650
        2058         1610  1.3411E+05        46095.889569
        2060         1610  3.7239E+04        48073.602594
        2062         1610  6.8623E+04        50096.462188
        2063         1610  2.9858E+05        52165.247761
        2065         1610  9.8853E+04        54280.198085
        2067         1610  1.0199E+05        56441.882735
        2069         1610  7.1340E+05        58651.583928
        2071         1610  5.7737E+05        60911.102514
        2073         1610  2.8516E+03        63222.151021
        2074         1610  1.6254E+06        65585.894696
        2076         1610  5.7116E+06        68002.942470
        2078         1610  8.9971E+06        70473.401994
        2080         1610  8.9317E+06        72996.844751
        2082         1610  6.2453E+06        75572.452715
        2022         1611  5.0811E+01        13275.727100
        2024         1611  5.2313E+02        14336.670903
        2026         1611  1.7702E+03        15464.741892
        2028         1611  1.6576E+03        16655.713213
        2029         1611  1.1505E+00        17905.905518
        2031         1611  2.3668E+03        19211.755722
        2033         1611  2.1451E+03        20570.004953
        2035         1611  4.7900E+02        21978.799767
        2037         1611  5.6463E+03        23436.565765
        2038         1611  8.2746E+02        24941.406790
        2040         1611  5.4052E+03        26491.380801
        2042         1611  7.9683E+03        28084.982556
        2044         1611  7.9247E+02        29720.796211
        2046         1611  1.7697E+04        31397.440408
        2047         1611  3.9713E+03        33113.293243
        2049         1611  1.4468E+04        34866.539870
        2051         1611  2.9717E+04        36655.568251
        2053         1611  2.4849E+02        38479.325556
        2055         1611  5.3367E+04        40337.892649
        2056         1611  3.0452E+04        42232.969073
        2058         1611  1.9593E+04        44167.705991
        2060         1611  1.2336E+05        46145.419017
        2062         1611  2.6794E+04        48168.278610
        2063         1611  8.0238E+04        50237.064184
        2065         1611  2.7663E+05        52352.014507
        2067         1611  6.0839E+04        54513.699157
        2069         1611  1.5017E+05        56723.400350
        2071         1611  7.0848E+05        58982.918936
        2073         1611  4.2117E+05        61293.967444
        2074         1611  5.8193E+04        63657.711118
        2076         1611  2.1341E+06        66074.758893
        2078         1611  6.2346E+06        68545.218417
        2080         1611  8.9510E+06        71068.661173
        2082         1611  8.2894E+06        73644.269137
        2022         1612  8.8388E+01        11464.136320
        2024         1612  5.7912E+02        12525.080123
        2026         1612  9.4594E+02        13653.151113
        2028         1612  7.7339E+01        14844.122434
        2029         1612  8.8585E+02        16094.314738
        2031         1612  1.1876E+03        17400.164942
        2033         1612  2.0634E+02        18758.414173
        2035         1612  2.8131E+03        20167.208988
        2037         1612  1.6214E+02        21624.974986
        2038         1612  3.6814E+03        23129.816011
        2040         1612  2.5544E+03        24679.790022
        2042         1612  2.3826E+03        26273.391777
        2044         1612  8.6017E+03        27909.205432
        2046         1612  5.0330E+01        29585.849628
        2047         1612  1.4992E+04        31301.702464
        2049         1612  4.7108E+03        33054.949091
        2051         1612  1.2252E+04        34843.977472
        2053         1612  2.6484E+04        36667.734777
        2055         1612  6.5213E+02        38526.301869
        2056         1612  5.1170E+04        40421.378293
        2058         1612  2.0821E+04        42356.115212
        2060         1612  2.8616E+04        44333.828237
        2062         1612  1.1216E+05        46356.687831
        2063         1612  9.8764E+03        48425.473404
        2065         1612  1.1175E+05        50540.423728
        2067         1612  2.4367E+05        52702.108378
        2069         1612  1.7583E+04        54911.809571
        2071         1612  2.4223E+05        57171.328157
        2073         1612  6.8384E+05        59482.376664
        2074         1612  2.2725E+05        61846.120339
        2076         1612  2.5809E+05        64263.168113
        2078         1612  2.9044E+06        66733.627637
        2080         1612  6.8501E+06        69257.070394
        2082         1612  8.7275E+06        71832.678358
        2022         1613  1.1667E+02         9774.878782
        2024         1613  4.0910E+02        10835.822584
        2026         1613  1.5382E+02        11963.893574
        2028         1613  2.2349E+02        13154.864895
        2029         1613  6.4734E+02        14405.057199
        2031         1613  4.4129E+01        15710.907403
        2033         1613  1.3306E+03        17069.156635
        2035         1613  3.7222E+01        18477.951449
        2037         1613  2.0756E+03        19935.717447
        2038         1613  6.7223E+02        21440.558472
        2040         1613  2.3990E+03        22990.532483
        2042         1613  2.9359E+03        24584.134238
        2044         1613  1.5693E+03        26219.947893
        2046         1613  7.8001E+03        27896.592089
        2047         1613  5.8503E+01        29612.444925
        2049         1613  1.3776E+04        31365.691552
        2051         1613  2.9520E+03        33154.719933
        2053         1613  1.4185E+04        34978.477238
        2055         1613  2.0201E+04        36837.044331
        2056         1613  3.6862E+03        38732.120754
        2058         1613  5.0197E+04        40666.857673
        2060         1613  7.8236E+03        42644.570698
        2062         1613  4.7202E+04        44667.430292
        2063         1613  9.1309E+04        46736.215865
        2067         1613  1.5664E+05        51012.850839
        2069         1613  1.8285E+05        53222.552032
        2071         1613  8.2769E+02        55482.070618
        2073         1613  3.6995E+05        57793.119125
        2074         1613  5.8728E+05        60156.862800
        2076         1613  4.9882E+04        62573.910574
        2078         1613  7.1750E+05        65044.370099
        2080         1613  3.9061E+06        67567.812855
        2082         1613  7.3702E+06        70143.420819
        2022         1614  1.0777E+02         8214.886185
        2024         1614  1.3542E+02         9275.829988
        2026         1614  1.8696E+01        10403.900977
        2028         1614  3.0527E+02        11594.872299
        2031         1614  5.8182E+02        14150.914807
        2033         1614  1.6473E+01        15509.164038
        2035         1614  1.0299E+03        16917.958853
        2037         1614  1.4387E+02        18375.724850
        2038         1614  1.6363E+03        19880.565875
        2040         1614  6.7163E+02        21430.539887
        2042         1614  2.1575E+03        23024.141641
        2044         1614  2.3297E+03        24659.955297
        2046         1614  1.9750E+03        26336.599493
        2047         1614  6.3161E+03        28052.452329
        2049         1614  6.3564E+02        29805.698955
        2051         1614  1.2973E+04        31594.727336
        2053         1614  4.7177E+02        33418.484642
        2055         1614  1.8431E+04        35277.051734
        2056         1614  1.0710E+04        37172.128158
        2058         1614  1.2632E+04        39106.865076
        2060         1614  4.3077E+04        41084.578102
        2063         1614  7.0232E+04        45176.223269
        2065         1614  5.4366E+04        47291.173593
        2067         1614  1.6889E+04        49452.858243
        2069         1614  1.9183E+05        51662.559436
        2071         1614  9.2648E+04        53922.078022
        2073         1614  5.2053E+04        56233.126529
        2074         1614  4.8654E+05        58596.870203
        2076         1614  3.8523E+05        61013.917978
        2078         1614  1.5471E+04        63484.377502
        2080         1614  1.5328E+06        66007.820259
        2082         1614  4.9979E+06        68583.428222
        2022         1615  5.8794E+01         6792.838941
        2026         1615  1.0311E+02         8981.853733
        2028         1615  9.0912E+00        10172.825055
        2029         1615  2.2050E+02        11423.017359
        2031         1615  1.3695E+01        12728.867563
        2033         1615  4.5849E+02        14087.116794
        2035         1615  2.3905E+01        15495.911609
        2037         1615  8.9142E+02        16953.677606
        2038         1615  6.9827E+01        18458.518631
        2040         1615  1.5966E+03        20008.492643
        2042         1615  2.7832E+02        21602.094397
        2044         1615  2.5527E+03        23237.908053
        2046         1615  1.1071E+03        24914.552249
        2047         1615  3.3541E+03        26630.405085
        2049         1615  3.7531E+03        28383.651711
        2051         1615  2.9674E+03        30172.680092
        2053         1615  1.0111E+04        31996.437398
        2055         1615  7.8531E+02        33855.004490
        2056         1615  2.0650E+04        35750.080914
        2058         1615  1.5212E+03        37684.817832
        2060         1615  2.6701E+04        39662.530858
        2062         1615  2.4453E+04        41685.390451
        2063         1615  1.0045E+04        43754.176025
        2065         1615  7.9882E+04        45869.126349
        2067         1615  1.2572E+04        48030.810999
        2069         1615  7.1262E+04        50240.512192
        2071         1615  1.7752E+05        52500.030778
        2073         1615  1.2206E+04        54811.079285
        2074         1615  1.8903E+05        57174.822959
        2076         1615  5.0034E+05        59591.870734
        2078         1615  1.2564E+05        62062.330258
        2080         1615  3.1463E+05        64585.773015
        2082         1615  2.6851E+06        67161.380978
        2022         1616  1.1505E+01         5519.480837
        2024         1616  1.7000E+01         6580.424640
        2026         1616  1.6532E+01         7708.495629
        2028         1616  6.4413E+01         8899.466951
        2031         1616  1.8190E+02        11455.509459
        2035         1616  4.1005E+02        14222.553505
        2038         1616  8.2359E+02        17185.160527
        2042         1616  1.5678E+03        20328.736293
        2046         1616  2.8693E+03        23641.194145
        2049         1616  4.8550E+03        27110.293607
        2051         1616  6.9380E+02        28899.321989
        2053         1616  6.9659E+03        30723.079294
        2055         1616  3.9805E+03        32581.646386
        2056         1616  7.0828E+03        34476.722810
        2058         1616  1.4454E+04        36411.459728
        2060         1616  2.2930E+03        38389.172754
        2062         1616  3.3948E+04        40412.032347
        2063         1616  3.3127E+03        42480.817921
        2065         1616  3.9596E+04        44595.768245
        2067         1616  5.4987E+04        46757.452895
        2069         1616  3.1658E+03        48967.154088
        2071         1616  1.3313E+05        51226.672674
        2073         1616  9.4676E+04        53537.721181
        2074         1616  1.9561E+04        55901.464856
        2076         1616  3.4698E+05        58318.512630
        2078         1616  3.3557E+05        60788.972154
        2080         1616  2.1781E+03        63312.414911
        2082         1616  1.0973E+06        65888.022875
        2024         1617  1.0321E+01         5464.468002
        2029         1617  6.2926E+01         9033.702617
        2033         1617  1.6377E+02        11697.802053
        2037         1617  3.0916E+02        14564.362865
        2038         1617  1.3375E+02        16069.203890
        2040         1617  5.3549E+02        17619.177901
        2042         1617  3.6089E+02        19212.779656
        2044         1617  9.6772E+02        20848.593311
        2046         1617  6.6130E+02        22525.237507
        2047         1617  1.9234E+03        24241.090343
        2049         1617  8.5156E+02        25994.336970
        2051         1617  4.0147E+03        27783.365351
        2053         1617  5.9784E+02        29607.122656
        2055         1617  8.0994E+03        31465.689748
        2058         1617  1.4213E+04        35295.503091
        2060         1617  2.4867E+03        37273.216116
        2062         1617  1.6861E+04        39296.075710
        2063         1617  2.0212E+04        41364.861283
        2065         1617  5.6345E+03        43479.811607
        2067         1617  5.8880E+04        45641.496257
        2069         1617  1.0221E+04        47851.197450
        2071         1617  5.2783E+04        50110.716036
        2073         1617  1.3245E+05        52421.764543
        2074         1617  7.6725E+03        54785.508218
        2076         1617  1.5158E+05        57202.555992
        2078         1617  3.7614E+05        59673.015516
        2080         1617  7.6148E+04        62196.458273
        2082         1617  3.0795E+05        64772.066237
        2031         1618  6.2817E+01         9336.372176
        2035         1618  9.5125E+01        12103.416222
        2037         1618  1.6837E+02        13561.182220
        2040         1618  4.8529E+02        16615.997256
        2044         1618  1.0594E+03        19845.412666
        2047         1618  2.0059E+03        23237.909698
        2051         1618  3.4528E+03        26780.184706
        2053         1618  7.9923E+02        28603.942011
        2055         1618  5.1797E+03        30462.509104
        2056         1618  3.1493E+03        32357.585527
        2058         1618  5.9079E+03        34292.322446
        2060         1618  1.0831E+04        36270.035472
        2062         1618  2.7340E+03        38292.895065
        2063         1618  2.7151E+04        40361.680638
        2065         1618  1.0836E+03        42476.630962
        2067         1618  3.7603E+04        44638.315612
        2069         1618  3.7678E+04        46848.016805
        2071         1618  8.1060E+03        49107.535391
        2073         1618  1.1857E+05        51418.583899
        2074         1618  5.6764E+04        53782.327573
        2076         1618  3.8074E+04        56199.375348
        2078         1618  3.1881E+05        58669.834872
        2080         1618  2.1794E+05        61193.277628
        2082         1618  3.5449E+04        63768.885592
        2038         1619  3.2320E+02        14028.328808
        2042         1619  6.3948E+02        17171.904574
        2046         1619  1.1390E+03        20484.362426
        2049         1619  2.0591E+03        23953.461888
        2053         1619  3.9849E+03        27566.247574
        2056         1619  7.9166E+03        31319.891091
        2060         1619  1.4893E+04        35232.341035
        2063         1619  2.0798E+04        39323.986201
        2065         1619  1.5755E+04        41438.936525
        2067         1619  1.2016E+04        43600.621175
        2069         1619  6.0307E+04        45810.322368
        2071         1619  2.9242E+03        48069.840954
        2073         1619  7.7766E+04        50380.889462
        2074         1619  1.2245E+05        52744.633136
        2078         1619  2.2251E+05        57632.140435
        2080         1619  3.6577E+05        60155.583191
        2082         1619  1.8604E+04        62731.191155
        2049         1620  1.9134E+03        22785.978264
        2053         1620  3.5495E+03        26398.763950
        2056         1620  5.7453E+03        30152.407467
        2058         1620  3.7309E+03        32087.144385
        2060         1620  7.2191E+03        34064.857411
        2062         1620  1.2198E+04        36087.717004
        2063         1620  4.3243E+03        38156.502578
        2065         1620  3.1983E+04        40271.452901
        2069         1620  5.0901E+04        44642.838744
        2071         1620  3.7632E+04        46902.357331
        2073         1620  1.8649E+04        49213.405838
        2074         1620  1.5128E+05        51577.149512
        2076         1620  4.7886E+04        53994.197287
        2078         1620  7.9211E+04        56464.656811
        2080         1620  4.1673E+05        58988.099567
        2082         1620  1.9770E+05        61563.707531
        1622         2001  4.3191E-07        37218.583649
        1624         2001  3.3680E-05        38277.657962
        1626         2001  1.3093E-03        39404.074472
        1628         2001  3.0917E-02        40593.523963
        1629         2001  4.9491E-01        41842.277648
        1631         2001  5.7475E+00        43146.741434
        1633         2001  5.0586E+01        44503.643762
        1635         2001  3.4858E+02        45911.127365
        1637         2001  1.9316E+03        47367.604469
        1638         2001  8.7849E+03        48871.166031
        1640         2001  3.3284E+04        50419.865632
        1642         2001  1.0629E+05        52012.194988
        1644         2001  2.8884E+05        53646.733013
        1646         2001  6.7306E+05        55322.091250
        1647         2001  1.3525E+06        57036.636899
        1649         2001  2.3498E+06        58788.549184
        1651         2001  3.5286E+06        60576.217857
        1653         2001  4.5649E+06        62398.603741
        1655         2001  5.0605E+06        64255.818343
        1656         2001  4.7800E+06        66149.603610
        1658         2001  3.8344E+06        68083.139564
        1660         2001  2.6123E+06        70059.736181
        1662         2001  1.5136E+06        72081.533253
        1663         2001  7.4532E+05        74149.285437
        1665         2001  3.1011E+05        76263.230520
        1667         2001  1.0773E+05        78423.955274
        1669         2001  3.0587E+04        80632.762853
        1671         2001  6.8068E+03        82891.463041
        1673         2001  1.0710E+03        85201.758989
        1674         2001  8.2758E+01        87564.798768
        1676         2001  8.8213E-02        89981.174305
        1678         2001  7.7270E+00        92450.975565
        1680         2001  5.5286E+00        94973.757033
        1682         2001  1.1141E+00        97548.692802
        1622         2002  1.3720E-05        34347.631991
        1624         2002  9.4519E-04        35406.706304
        1626         2002  3.2092E-02        36533.122813
        1628         2002  6.5387E-01        37722.572305
        1629         2002  8.9147E+00        38971.325990
        1631         2002  8.6917E+01        40275.789776
        1633         2002  6.3191E+02        41632.692104
        1635         2002  3.5295E+03        43040.175707
        1637         2002  1.5497E+04        44496.652811
        1638         2002  5.4316E+04        46000.214373
        1640         2002  1.5307E+05        47548.913974
        1642         2002  3.4684E+05        49141.243329
        1644         2002  6.2605E+05        50775.781354
        1646         2002  8.7714E+05        52451.139592
        1647         2002  8.9591E+05        54165.685240
        1649         2002  5.6049E+05        55917.597526
        1651         2002  9.4854E+04        57705.266198
        1653         2002  1.1827E+05        59527.652082
        1655         2002  1.2076E+06        61384.866684
        1656         2002  3.2262E+06        63278.651952
        1658         2002  5.1942E+06        65212.187906
        1660         2002  6.0368E+06        67188.784522
        1662         2002  5.4412E+06        69210.581594
        1663         2002  3.9369E+06        71278.333779
        1665         2002  2.3221E+06        73392.278862
        1667         2002  1.1204E+06        75553.003616
        1669         2002  4.3956E+05        77761.811194
        1671         2002  1.3802E+05        80020.511383
        1673         2002  3.3519E+04        82330.807330
        1674         2002  5.8034E+03        84693.847110
        1676         2002  5.5832E+02        87110.222647
        1678         2002  4.8883E+00        89580.023907
        1680         2002  1.5067E+01        92102.805374
        1682         2002  1.3687E+01        94677.741144
        1622         2003  2.1779E-04        31582.515531
        1624         2003  1.3137E-02        32641.589844
        1626         2003  3.8547E-01        33768.006353
        1628         2003  6.6920E+00        34957.455845
        1629         2003  7.6522E+01        36206.209530
        1631         2003  6.1457E+02        37510.673316
        1633         2003  3.6031E+03        38867.575644
        1635         2003  1.5809E+04        40275.059246
        1637         2003  5.2720E+04        41731.536350
        1638         2003  1.3407E+05        43235.097913
        1640         2003  2.5659E+05        44783.797514
        1642         2003  3.5504E+05        46376.126869
        1644         2003  3.2012E+05        48010.664894
        1646         2003  1.3306E+05        49686.023132
        1647         2003  1.7816E+01        51400.568780
        1649         2003  2.0882E+05        53152.481066
        1651         2003  6.9472E+05        54940.149738
        1653         2003  8.9787E+05        56762.535622
        1655         2003  4.4850E+05        58619.750224
        1656         2003  2.8667E+01        60513.535491
        1658         2003  7.8347E+05        62447.071446
        1660         2003  3.0654E+06        64423.668062
        1662         2003  5.5736E+06        66445.465134
        1663         2003  6.7117E+06        68513.217318
        1665         2003  5.9848E+06        70627.162402
        1667         2003  4.1398E+06        72787.887156
        1669         2003  2.2657E+06        74996.694734
        1671         2003  9.8605E+05        77255.394923
        1673         2003  3.3878E+05        79565.690870
        1674         2003  8.9565E+04        81928.730650
        1676         2003  1.7075E+04        84345.106187
        1678         2003  1.9528E+03        86814.907446
        1680         2003  5.4561E+01        89337.688914
        1682         2003  1.6028E+01        91912.624684
        1622         2004  2.2854E-03        28924.906805
        1624         2004  1.1944E-01        29983.981118
        1626         2004  2.9906E+00        31110.397628
        1628         2004  4.3552E+01        32299.847120
        1629         2004  4.0958E+02        33548.600805
        1631         2004  2.6418E+03        34853.064590
        1633         2004  1.2072E+04        36209.966919
        1635         2004  3.9663E+04        37617.450521
        1637         2004  9.3480E+04        39073.927625
        1638         2004  1.5322E+05        40577.489187
        1640         2004  1.5896E+05        42126.188789
        1642         2004  7.6487E+04        43718.518144
        1644         2004  4.1332E+02        45353.056169
        1646         2004  8.8887E+04        47028.414407
        1647         2004  2.8935E+05        48742.960055
        1649         2004  2.9934E+05        50494.872340
        1651         2004  6.4421E+04        52282.541013
        1653         2004  6.7303E+04        54104.926897
        1655         2004  5.7062E+05        55962.141499
        1656         2004  8.8980E+05        57855.926766
        1658         2004  4.0698E+05        59789.462720
        1660         2004  1.6273E+04        61766.059337
        1662         2004  1.2479E+06        63787.856409
        1663         2004  4.0568E+06        65855.608593
        1665         2004  6.5751E+06        67969.553676
        1667         2004  7.0993E+06        70130.278430
        1669         2004  5.6302E+06        72339.086009
        1671         2004  3.4210E+06        74597.786198
        1673         2004  1.6211E+06        76908.082145
        1674         2004  5.9945E+05        79271.121924
        1676         2004  1.6965E+05        81687.497461
        1678         2004  3.4775E+04        84157.298721
        1680         2004  4.4363E+03        86680.080189
        1682         2004  1.8836E+02        89255.015959
        1622         2005  1.7638E-02        26371.197910
        1624         2005  7.8857E-01        27430.272223
        1626         2005  1.6584E+01        28556.688732
        1628         2005  1.9860E+02        29746.138224
        1629         2005  1.4965E+03        30994.891909
        1631         2005  7.4808E+03        32299.355695
        1633         2005  2.5304E+04        33656.258023
        1635         2005  5.7384E+04        35063.741626
        1637         2005  8.2629E+04        36520.218730
        1638         2005  6.3123E+04        38023.780292
        1640         2005  1.0406E+04        39572.479893
        1642         2005  1.6221E+04        41164.809249
        1644         2005  1.0979E+05        42799.347274
        1646         2005  1.4129E+05        44474.705511
        1647         2005  3.4957E+04        46189.251159
        1649         2005  2.9204E+04        47941.163445
        1651         2005  2.4327E+05        49728.832118
        1653         2005  2.9327E+05        51551.218001
        1655         2005  4.4034E+04        53408.432603
        1656         2005  1.3152E+05        55302.217871
        1658         2005  7.0222E+05        57235.753825
        1660         2005  7.6962E+05        59212.350441
        1662         2005  1.2147E+05        61234.147514
        1663         2005  3.6213E+05        63301.899698
        1665         2005  2.6873E+06        65415.844781
        1667         2005  5.8413E+06        67576.569535
        1669         2005  7.4439E+06        69785.377114
        1671         2005  6.5953E+06        72044.077302
        1673         2005  4.3489E+06        74354.373249
        1674         2005  2.1985E+06        76717.413029
        1676         2005  8.5792E+05        79133.788566
        1678         2005  2.5450E+05        81603.589826
        1680         2005  5.4544E+04        84126.371294
        1682         2005  7.3393E+03        86701.307063
        1622         2006  1.0613E-01        23915.908833
        1624         2006  3.9949E+00        24974.983146
        1626         2006  6.9160E+01        26101.399655
        1628         2006  6.6326E+02        27290.849147
        1629         2006  3.8615E+03        28539.602832
        1631         2006  1.4177E+04        29844.066618
        1633         2006  3.2516E+04        31200.968946
        1635         2006  4.3023E+04        32608.452549
        1637         2006  2.4450E+04        34064.929653
        1638         2006  2.3178E+02        35568.491215
        1640         2006  2.6319E+04        37117.190816
        1642         2006  7.0563E+04        38709.520172
        1644         2006  3.8883E+04        40344.058196
        1646         2006  1.3894E+03        42019.416434
        1647         2006  8.6433E+04        43733.962082
        1649         2006  1.3576E+05        45485.874368
        1651         2006  2.3238E+04        47273.543041
        1653         2006  5.9946E+04        49095.928924
        1655         2006  2.8328E+05        50953.143526
        1656         2006  1.9475E+05        52846.928794
        1658         2006  1.9230E+03        54780.464748
        1660         2006  3.9943E+05        56757.061364
        1662         2006  8.2186E+05        58778.858436
        1663         2006  3.5711E+05        60846.610621
        1665         2006  6.5289E+04        62960.555704
        1667         2006  1.7958E+06        65121.280458
        1669         2006  5.0870E+06        67330.088036
        1671         2006  7.3866E+06        69588.788225
        1673         2006  7.1034E+06        71899.084172
        1674         2006  4.9627E+06        74262.123952
        1676         2006  2.6200E+06        76678.499489
        1678         2006  1.0570E+06        79148.300749
        1680         2006  3.2147E+05        81671.082217
        1682         2006  7.0025E+04        84246.017986
        1622         2007  5.1632E-01        21558.949635
        1624         2007  1.6040E+01        22618.023948
        1626         2007  2.2270E+02        23744.440458
        1628         2007  1.6499E+03        24933.889950
        1629         2007  7.0342E+03        26182.643634
        1631         2007  1.7346E+04        27487.107420
        1633         2007  2.2530E+04        28844.009749
        1635         2007  1.0212E+04        30251.493351
        1637         2007  3.3835E+02        31707.970455
        1638         2007  2.1778E+04        33211.532017
        1640         2007  3.4587E+04        34760.231618
        1642         2007  5.5518E+03        36352.560974
        1644         2007  1.6225E+04        37987.098999
        1646         2007  6.5714E+04        39662.457237
        1647         2007  2.9675E+04        41377.002885
        1649         2007  9.3880E+03        43128.915170
        1651         2007  1.1275E+05        44916.583843
        1653         2007  9.2580E+04        46738.969727
        1655         2007  1.0811E+03        48596.184329
        1656         2007  1.8008E+05        50489.969596
        1658         2007  2.6432E+05        52423.505550
        1660         2007  2.2947E+04        54400.102167
        1662         2007  2.0421E+05        56421.899239
        1663         2007  7.3474E+05        58489.651423
        1665         2007  4.9333E+05        60603.596506
        1667         2007  3.6453E+03        62764.321260
        1669         2007  1.3182E+06        64973.128839
        1671         2007  4.5520E+06        67231.829027
        1673         2007  7.2054E+06        69542.124975
        1674         2007  7.2876E+06        71905.164754
        1676         2007  5.2609E+06        74321.540291
        1678         2007  2.8378E+06        76791.341551
        1680         2007  1.1591E+06        79314.123019
        1682         2007  3.5326E+05        81889.058788
        1622         2008  2.0627E+00        19305.414461
        1624         2008  5.1585E+01        20364.488774
        1626         2008  5.5497E+02        21490.905283
        1628         2008  3.0175E+03        22680.354775
        1629         2008  8.6425E+03        23929.108460
        1631         2008  1.1977E+04        25233.572246
        1633         2008  4.9839E+03        26590.474574
        1635         2008  6.1015E+02        27997.958177
        1637         2008  1.3943E+04        29454.435281
        1638         2008  1.5107E+04        30957.996843
        1640         2008  7.9199E+01        32506.696444
        1642         2008  1.9338E+04        34099.025800
        1644         2008  3.0066E+04        35733.563824
        1646         2008  8.2439E+02        37408.922062
        1647         2008  3.2816E+04        39123.467710
        1649         2008  5.8344E+04        40875.379996
        1651         2008  2.4605E+03        42663.048669
        1653         2008  5.9682E+04        44485.434552
        1655         2008  1.1732E+05        46342.649154
        1656         2008  8.4955E+03        48236.434422
        1658         2008  1.0430E+05        50169.970376
        1660         2008  2.6588E+05        52146.566992
        1662         2008  6.1125E+04        54168.364064
        1663         2008  1.1397E+05        56236.116249
        1665         2008  6.3931E+05        58350.061332
        1667         2008  5.2585E+05        60510.786086
        1669         2008  2.3361E+02        62719.593664
        1671         2008  1.1327E+06        64978.293853
        1673         2008  4.2971E+06        67288.589800
        1674         2008  7.0511E+06        69651.629580
        1676         2008  7.2565E+06        72068.005117
        1678         2008  5.2764E+06        74537.806377
        1680         2008  2.8440E+06        77060.587845
        1682         2008  1.1504E+06        79635.523614
        1622         2009  6.7791E+00        17159.019660
        1624         2009  1.3214E+02        18218.093973
        1626         2009  1.0502E+03        19344.510483
        1628         2009  3.8695E+03        20533.959974
        1629         2009  6.3166E+03        21782.713659
        1631         2009  2.8904E+03        23087.177445
        1633         2009  3.6298E+02        24444.079773
        1635         2009  7.8421E+03        25851.563376
        1637         2009  6.5260E+03        27308.040480
        1638         2009  3.3482E+02        28811.602042
        1640         2009  1.4016E+04        30360.301643
        1642         2009  9.9960E+03        31952.630999
        1644         2009  1.9786E+03        33587.169024
        1646         2009  2.8406E+04        35262.527261
        1647         2009  1.2986E+04        36977.072910
        1649         2009  9.0767E+03        38728.985195
        1651         2009  5.6937E+04        40516.653868
        1653         2009  1.5429E+04        42339.039751
        1655         2009  2.9172E+04        44196.254353
        1656         2009  1.1271E+05        46090.039621
        1658         2009  2.1652E+04        48023.575575
        1660         2009  6.8592E+04        50000.172192
        1662         2009  2.4681E+05        52021.969264
        1663         2009  7.5659E+04        54089.721448
        1665         2009  8.5036E+04        56203.666531
        1667         2009  5.8004E+05        58364.391285
        1669         2009  4.9067E+05        60573.198864
        1671         2009  5.5186E+00        62831.899052
        1673         2009  1.1600E+06        65142.195000
        1674         2009  4.3067E+06        67505.234779
        1676         2009  6.9699E+06        69921.610316
        1678         2009  7.0688E+06        72391.411576
        1680         2009  5.0496E+06        74914.193044
        1682         2009  2.6591E+06        77489.128813
        1622         2010  1.8228E+01        15121.655546
        1624         2010  2.6502E+02        16180.729859
        1626         2010  1.4486E+03        17307.146369
        1628         2010  3.1348E+03        18496.595861
        1629         2010  1.8784E+03        19745.349545
        1631         2010  8.9157E+01        21049.813331
        1633         2010  4.0168E+03        22406.715660
        1635         2010  3.0207E+03        23814.199262
        1637         2010  5.9232E+02        25270.676366
        1638         2010  8.1813E+03        26774.237928
        1640         2010  2.5713E+03        28322.937529
        1642         2010  4.6353E+03        29915.266885
        1644         2010  1.4929E+04        31549.804910
        1646         2010  4.2868E+02        33225.163148
        1647         2010  1.8180E+04        34939.708796
        1649         2010  2.0808E+04        36691.621081
        1651         2010  1.6919E+03        38479.289754
        1653         2010  4.7774E+04        40301.675638
        1655         2010  2.2339E+04        42158.890240
        1656         2010  1.8101E+04        44052.675507
        1658         2010  1.0263E+05        45986.211461
        1660         2010  2.4118E+04        47962.808078
        1662         2010  5.9523E+04        49984.605150
        1663         2010  2.2801E+05        52052.357334
        1665         2010  6.5057E+04        54166.302417
        1667         2010  9.2567E+04        56327.027171
        1669         2010  5.5608E+05        58535.834750
        1671         2010  4.0930E+05        60794.534938
        1673         2010  9.5878E+03        63104.830886
        1674         2010  1.3741E+06        65467.870665
        1676         2010  4.5403E+06        67884.246202
        1678         2010  6.9400E+06        70354.047462
        1680         2010  6.7376E+06        72876.828930
        1682         2010  4.6165E+06        75451.764699
        1622         2011  3.9721E+01        13196.065148
        1624         2011  4.0445E+02        14255.139461
        1626         2011  1.3488E+03        15381.555971
        1628         2011  1.2276E+03        16571.005462
        1631         2011  1.8379E+03        19124.222933
        1633         2011  1.5568E+03        20481.125261
        1635         2011  4.2594E+02        21888.608864
        1637         2011  4.2950E+03        23345.085968
        1638         2011  5.2445E+02        24848.647530
        1640         2011  4.3355E+03        26397.347131
        1642         2011  5.8030E+03        27989.676487
        1644         2011  7.9414E+02        29624.214512
        1646         2011  1.3582E+04        31299.572749
        1647         2011  2.5495E+03        33014.118398
        1649         2011  1.1907E+04        34766.030683
        1651         2011  2.1836E+04        36553.699356
        1653         2011  4.6037E+02        38376.085239
        1655         2011  4.1837E+04        40233.299841
        1656         2011  2.0940E+04        42127.085109
        1658         2011  1.7642E+04        44060.621063
        1660         2011  9.4062E+04        46037.217680
        1662         2011  1.6670E+04        48059.014752
        1663         2011  6.8635E+04        50126.766936
        1665         2011  2.0944E+05        52240.712019
        1667         2011  3.7748E+04        54401.436773
        1669         2011  1.3154E+05        56610.244352
        1671         2011  5.4596E+05        58868.944540
        1673         2011  2.8907E+05        61179.240488
        1674         2011  7.0310E+04        63542.280267
        1676         2011  1.7793E+06        65958.655804
        1678         2011  4.9285E+06        68428.457064
        1680         2011  6.8743E+06        70951.238532
        1682         2011  6.2248E+06        73526.174301
        1622         2012  6.8533E+01        11387.169908
        1624         2012  4.4294E+02        12446.244221
        1626         2012  7.0706E+02        13572.660731
        1628         2012  4.9787E+01        14762.110223
        1629         2012  6.9408E+02        16010.863907
        1631         2012  8.6714E+02        17315.327693
        1633         2012  1.8549E+02        18672.230022
        1635         2012  2.1289E+03        20079.713624
        1637         2012  8.9247E+01        21536.190728
        1638         2012  2.8937E+03        23039.752290
        1640         2012  1.7889E+03        24588.451892
        1642         2012  2.0134E+03        26180.781247
        1644         2012  6.3780E+03        27815.319272
        1646         2012  9.9094E+01        29490.677510
        1647         2012  1.1627E+04        31205.223158
        1649         2012  3.0795E+03        32957.135443
        1651         2012  1.0183E+04        34744.804116
        1653         2012  1.9377E+04        36567.190000
        1655         2012  9.0440E+02        38424.404602
        1656         2012  3.9857E+04        40318.189869
        1658         2012  1.3806E+04        42251.725823
        1660         2012  2.4868E+04        44228.322440
        1662         2012  8.4323E+04        46250.119512
        1663         2012  5.1493E+03        48317.871696
        1665         2012  9.2880E+04        50431.816779
        1667         2012  1.8110E+05        52592.541533
        1669         2012  8.5625E+03        54801.349112
        1671         2012  2.0373E+05        57060.049301
        1673         2012  5.1703E+05        59370.345248
        1674         2012  1.4443E+05        61733.385027
        1676         2012  2.5125E+05        64149.760564
        1678         2012  2.3832E+06        66619.561824
        1680         2012  5.3741E+06        69142.343292
        1682         2012  6.6618E+06        71717.279062
        1622         2013  8.9570E+01         9700.747557
        1624         2013  3.0817E+02        10759.821870
        1626         2013  1.0908E+02        11886.238379
        1628         2013  1.7889E+02        13075.687871
        1629         2013  4.7756E+02        14324.441556
        1631         2013  4.3022E+01        15628.905342
        1633         2013  1.0059E+03        16985.807670
        1635         2013  1.7019E+01        18393.291273
        1637         2013  1.6108E+03        19849.768377
        1638         2013  4.4408E+02        21353.329939
        1640         2013  1.9334E+03        22902.029540
        1642         2013  2.0866E+03        24494.358896
        1644         2013  1.3707E+03        26128.896921
        1646         2013  5.7896E+03        27804.255158
        1647         2013  1.1050E+02        29518.800806
        1649         2013  1.0648E+04        31270.713092
        1651         2013  1.8232E+03        33058.381765
        1653         2013  1.1616E+04        34880.767648
        1655         2013  1.4443E+04        36737.982250
        1656         2013  3.6767E+03        38631.767518
        1658         2013  3.8367E+04        40565.303472
        1660         2013  4.5486E+03        42541.900088
        1662         2013  3.9216E+04        44563.697161
        1663         2013  6.6772E+04        46631.449345
        1665         2013  2.6853E+02        48745.394428
        1667         2013  1.2593E+05        50906.119182
        1669         2013  1.3140E+05        53114.926761
        1671         2013  2.4967E+03        55373.626949
        1673         2013  2.9968E+05        57683.922896
        1674         2013  4.3096E+05        60046.962676
        1676         2013  2.2712E+04        62463.338213
        1678         2013  6.3840E+05        64933.139473
        1680         2013  3.1539E+06        67455.920941
        1682         2013  5.7292E+06        70030.856710
        1622         2014  8.1668E+01         8143.775157
        1624         2014  9.9130E+01         9202.849470
        1626         2014  1.6306E+01        10329.265979
        1628         2014  2.2804E+02        11518.715471
        1631         2014  4.4113E+02        14071.932942
        1633         2014  7.3444E+00        15428.835270
        1635         2014  7.9270E+02        16836.318873
        1637         2014  8.5919E+01        18292.795977
        1638         2014  1.2844E+03        19796.357539
        1640         2014  4.4326E+02        21345.057140
        1642         2014  1.7451E+03        22937.386496
        1644         2014  1.6290E+03        24571.924521
        1646         2014  1.6919E+03        26247.282758
        1647         2014  4.6083E+03        27961.828406
        1649         2014  6.6677E+02        29713.740692
        1651         2014  9.8372E+03        31501.409365
        1653         2014  1.8839E+02        33323.795248
        1655         2014  1.4636E+04        35181.009850
        1656         2014  7.1919E+03        37074.795118
        1658         2014  1.0985E+04        39008.331072
        1660         2014  3.1842E+04        40984.927688
        1662         2014  4.4800E+01        43006.724761
        1663         2014  5.5891E+04        45074.476945
        1665         2014  3.7579E+04        47188.422028
        1667         2014  1.6707E+04        49349.146782
        1669         2014  1.4883E+05        51557.954361
        1671         2014  6.1901E+04        53816.654549
        1673         2014  4.9938E+04        56126.950496
        1674         2014  3.8017E+05        58489.990276
        1676         2014  2.6769E+05        60906.365813
        1678         2014  2.5727E+04        63376.167073
        1680         2014  1.2975E+06        65898.948541
        1682         2014  3.9721E+06        68473.884310
        1622         2015  4.3688E+01         6724.999457
        1626         2015  7.8231E+01         8910.490280
        1629         2015  1.6842E+02        11348.693456
        1633         2015  3.5120E+02        14010.059570
        1637         2015  6.8617E+02        16874.020277
        1638         2015  3.6323E+01        18377.581839
        1640         2015  1.2416E+03        19926.281440
        1642         2015  1.6415E+02        21518.610796
        1644         2015  2.0215E+03        23153.148821
        1646         2015  7.1936E+02        24828.507058
        1647         2015  2.7424E+03        26543.052707
        1649         2015  2.6043E+03        28294.964992
        1651         2015  2.5901E+03        30082.633665
        1653         2015  7.3660E+03        31905.019549
        1655         2015  8.8805E+02        33762.234150
        1656         2015  1.5737E+04        35656.019418
        1658         2015  7.2797E+02        37589.555372
        1660         2015  2.1573E+04        39566.151989
        1662         2015  1.6912E+04        41587.949061
        1663         2015  9.5530E+03        43655.701245
        1665         2015  6.0749E+04        45769.646328
        1667         2015  7.0929E+03        47930.371082
        1669         2015  6.0379E+04        50139.178661
        1671         2015  1.3177E+05        52397.878849
        1673         2015  5.5541E+03        54708.174797
        1674         2015  1.5936E+05        57071.214576
        1676         2015  3.7511E+05        59487.590113
        1678         2015  7.4154E+04        61957.391373
        1680         2015  2.9826E+05        64480.172841
        1682         2015  2.1984E+06        67055.108610
        1622         2016  8.1849E+00         5455.240634
        1624         2016  1.3266E+01         6514.314947
        1626         2016  1.1283E+01         7640.731456
        1628         2016  4.9870E+01         8830.180948
        1631         2016  1.3905E+02        11383.398419
        1635         2016  3.1013E+02        14147.784350
        1638         2016  6.1951E+02        17107.823016
        1642         2016  1.1815E+03        20248.851973
        1646         2016  2.1847E+03        23558.748235
        1649         2016  3.7697E+03        27025.206169
        1651         2016  3.8189E+02        28812.874842
        1653         2016  5.5827E+03        30635.260725
        1655         2016  2.6120E+03        32492.475327
        1656         2016  6.0175E+03        34386.260595
        1658         2016  1.0321E+04        36319.796549
        1660         2016  2.4001E+03        38296.393166
        1662         2016  2.5823E+04        40318.190238
        1663         2016  1.6591E+03        42385.942422
        1665         2016  3.2586E+04        44499.887505
        1667         2016  3.9108E+04        46660.612259
        1669         2016  4.1264E+03        48869.419838
        1671         2016  1.0506E+05        51128.120026
        1673         2016  6.4896E+04        53438.415973
        1674         2016  2.1066E+04        55801.455753
        1676         2016  2.7417E+05        58217.831290
        1678         2016  2.3531E+05        60687.632550
        1680         2016  7.8351E+03        63210.414018
        1682         2016  9.4082E+05        65785.349787
        1629         2017  4.8159E+01         8966.650648
        1633         2017  1.2174E+02        11628.016762
        1637         2017  2.2384E+02        14491.977469
        1638         2017  1.1879E+02        15995.539031
        1640         2017  3.8006E+02        17544.238632
        1642         2017  3.1322E+02        19136.567988
        1644         2017  6.8155E+02        20771.106013
        1646         2017  5.7865E+02        22446.464250
        1647         2017  1.3657E+03        24161.009898
        1649         2017  7.7695E+02        25912.922184
        1651         2017  2.9100E+03        27700.590857
        1653         2017  6.2095E+02        29522.976740
        1655         2017  6.0437E+03        31380.191342
        1658         2017  1.1023E+04        35207.512564
        1660         2017  1.3880E+03        37184.109180
        1662         2017  1.3901E+04        39205.906253
        1663         2017  1.4073E+04        41273.658437
        1665         2017  5.6559E+03        43387.603520
        1667         2017  4.4925E+04        45548.328274
        1669         2017  5.7258E+03        47757.135853
        1671         2017  4.5075E+04        50015.836041
        1673         2017  9.7993E+04        52326.131988
        1674         2017  3.1399E+03        54689.171768
        1676         2017  1.2782E+05        57105.547305
        1678         2017  2.8020E+05        59575.348565
        1680         2017  4.1995E+04        62098.130033
        1682         2017  2.8892E+05        64673.065802
        1637         2018  1.3703E+02        13490.395567
        1640         2018  3.8410E+02        16542.656730
        1644         2018  8.2885E+02        19769.524111
        1647         2018  1.5699E+03        23159.427997
        1651         2018  2.7341E+03        26699.008955
        1655         2018  4.2063E+03        30378.609440
        1656         2018  2.0520E+03        32272.394708
        1658         2018  5.0485E+03        34205.930662
        1660         2018  7.6638E+03        36182.527279
        1662         2018  2.7510E+03        38204.324351
        1663         2018  2.0520E+04        40272.076535
        1667         2018  3.0649E+04        44546.746372
        1669         2018  2.6171E+04        46755.553951
        1671         2018  8.6306E+03        49014.254139
        1673         2018  9.2581E+04        51324.550086
        1674         2018  3.7288E+04        53687.589866
        1676         2018  3.6836E+04        56103.965403
        1678         2018  2.4887E+05        58573.766663
        1680         2018  1.4723E+05        61096.548131
        1682         2018  4.5432E+04        63671.483900
        1642         2019  4.7281E+02        17095.621572
        1646         2019  8.2723E+02        20405.517834
        1649         2019  1.4873E+03        23871.975768
        1653         2019  2.9038E+03        27482.030324
        1656         2019  5.8924E+03        31233.030194
        1660         2019  1.1468E+04        35143.162764
        1663         2019  1.6881E+04        39232.712021
        1665         2019  1.0639E+04        41346.657104
        1667         2019  1.1071E+04        43507.381858
        1669         2019  4.5334E+04        45716.189437
        1673         2019  6.4571E+04        50285.185572
        1674         2019  8.8849E+04        52648.225352
        1678         2019  1.8286E+05        57534.402149
        1680         2019  2.6698E+05        60057.183617
        1653         2020  2.8461E+03        26312.178632
        1656         2020  4.6814E+03        30063.178502
        1660         2020  6.1260E+03        33973.311072
        1662         2020  8.6072E+03        35995.108145
        1665         2020  2.4000E+04        40176.805412
        1669         2020  4.0898E+04        44546.337745
        1671         2020  2.5607E+04        46805.037933
        1673         2020  1.8018E+04        49115.333880
        1674         2020  1.1665E+05        51478.373660
        1676         2020  3.0034E+04        53894.749197
        1678         2020  7.1930E+04        56364.550457
        1680         2020  3.2064E+05        58887.331925
        1682         2020  1.2770E+05        61462.267694
        2402         2001  9.6344E-07        37239.911769
        2403         2001  7.5508E-05        38300.855571
        2404         2001  2.9468E-03        39428.926561
        2405         2001  6.9806E-02        40619.897882
        2406         2001  1.1206E+00        41870.090186
        2407         2001  1.3046E+01        43175.940390
        2408         2001  1.1509E+02        44534.189622
        2409         2001  7.9480E+02        45942.984436
        2410         2001  4.4133E+03        47400.750434
        2411         2001  2.0112E+04        48905.591459
        2412         2001  7.6355E+04        50455.565470
        2413         2001  2.4432E+05        52049.167225
        2414         2001  6.6529E+05        53684.980880
        2415         2001  1.5535E+06        55361.625076
        2416         2001  3.1286E+06        57077.477912
        2417         2001  5.4485E+06        58830.724539
        2418         2001  8.2031E+06        60619.752920
        2419         2001  1.0643E+07        62443.510225
        2420         2001  1.1838E+07        64302.077317
        2421         2001  1.1224E+07        66197.153741
        2422         2001  9.0405E+06        68131.890660
        2423         2001  6.1866E+06        70109.603685
        2424         2001  3.6021E+06        72132.463279
        2425         2001  1.7833E+06        74201.248852
        2426         2001  7.4667E+05        76316.199176
        2427         2001  2.6136E+05        78477.883826
        2428         2001  7.4927E+04        80687.585019
        2429         2001  1.6902E+04        82947.103605
        2430         2001  2.7221E+03        85258.152112
        2431         2001  2.2397E+02        87621.895787
        2432         2001  2.4588E-05        90038.943561
        2433         2001  1.6881E+01        92509.403085
        2434         2001  1.2881E+01        95032.845842
        2435         2001  2.7251E+00        97608.453806
        2402         2002  3.0719E-05        34368.960110
        2403         2002  2.1268E-03        35429.903913
        2404         2002  7.2495E-02        36557.974902
        2405         2002  1.4819E+00        37748.946223
        2406         2002  2.0263E+01        38999.138528
        2407         2002  1.9809E+02        40304.988732
        2408         2002  1.4438E+03        41663.237963
        2409         2002  8.0843E+03        43072.032778
        2410         2002  3.5584E+04        44529.798775
        2411         2002  1.2503E+05        46034.639800
        2412         2002  3.5331E+05        47584.613812
        2413         2002  8.0301E+05        49178.215566
        2414         2002  1.4546E+06        50814.029222
        2415         2002  2.0473E+06        52490.673418
        2416         2002  2.1051E+06        54206.526253
        2417         2002  1.3342E+06        55959.772880
        2418         2002  2.3858E+05        57748.801261
        2419         2002  2.5297E+05        59572.558566
        2420         2002  2.7433E+06        61431.125659
        2421         2002  7.4363E+06        63326.202083
        2422         2002  1.2074E+07        65260.939001
        2423         2002  1.4125E+07        67238.652027
        2424         2002  1.2807E+07        69261.511620
        2425         2002  9.3200E+06        71330.297194
        2426         2002  5.5309E+06        73445.247517
        2427         2002  2.6866E+06        75606.932167
        2428         2002  1.0624E+06        77816.633360
        2429         2002  3.3689E+05        80076.151947
        2430         2002  8.2912E+04        82387.200454
        2431         2002  1.4668E+04        84750.944128
        2432         2002  1.4821E+03        87167.991903
        2433         2002  1.9591E+01        89638.451427
        2434         2002  3.1039E+01        92161.894183
        2435         2002  3.1297E+01        94737.502147
        2402         2003  4.8939E-04        31603.843650
        2403         2003  2.9667E-02        32664.787453
        2404         2003  8.7393E-01        33792.858442
        2405         2003  1.5223E+01        34983.829763
        2406         2003  1.7460E+02        36234.022068
        2407         2003  1.4062E+03        37539.872272
        2408         2003  8.2678E+03        38898.121503
        2409         2003  3.6380E+04        40306.916317
        2410         2003  1.2168E+05        41764.682315
        2411         2003  3.1049E+05        43269.523340
        2412         2003  5.9661E+05        44819.497351
        2413         2003  8.2987E+05        46413.099106
        2414         2003  7.5454E+05        48048.912761
        2415         2003  3.2006E+05        49725.556958
        2416         2003  2.5155E+01        51441.409793
        2417         2003  4.7214E+05        53194.656420
        2418         2003  1.6077E+06        54983.684801
        2419         2003  2.1105E+06        56807.442106
        2420         2003  1.0835E+06        58666.009199
        2421         2003  1.2821E+03        60561.085623
        2422         2003  1.7479E+06        62495.822541
        2423         2003  7.0276E+06        64473.535567
        2424         2003  1.2931E+07        66496.395160
        2425         2003  1.5701E+07        68565.180734
        2426         2003  1.4101E+07        70680.131057
        2427         2003  9.8223E+06        72841.815707
        2428         2003  5.4150E+06        75051.516900
        2429         2003  2.3760E+06        77311.035486
        2430         2003  8.2437E+05        79622.083994
        2431         2003  2.2077E+05        81985.827668
        2432         2003  4.2931E+04        84402.875443
        2433         2003  5.1131E+03        86873.334967
        2434         2003  1.7177E+02        89396.777723
        2435         2003  2.9626E+01        91972.385687
        2402         2004  5.1537E-03        28946.234925
        2403         2004  2.7068E-01        30007.178728
        2404         2004  6.8043E+00        31135.249717
        2405         2004  9.9433E+01        32326.221038
        2406         2004  9.3809E+02        33576.413343
        2407         2004  6.0694E+03        34882.263546
        2408         2004  2.7824E+04        36240.512778
        2409         2004  9.1729E+04        37649.307592
        2410         2004  2.1705E+05        39107.073590
        2411         2004  3.5755E+05        40611.914615
        2412         2004  3.7377E+05        42161.888626
        2413         2004  1.8291E+05        43755.490381
        2414         2004  1.4648E+03        45391.304036
        2415         2004  2.0154E+05        47067.948233
        2416         2004  6.7198E+05        48783.801068
        2417         2004  7.0787E+05        50537.047695
        2418         2004  1.6045E+05        52326.076076
        2419         2004  1.4527E+05        54149.833381
        2420         2004  1.3108E+06        56008.400474
        2421         2004  2.0908E+06        57903.476897
        2422         2004  9.9189E+05        59838.213816
        2423         2004  2.6294E+04        61815.926842
        2424         2004  2.7987E+06        63838.786435
        2425         2004  9.3224E+06        65907.572008
        2426         2004  1.5292E+07        68022.522332
        2427         2004  1.6658E+07        70184.206982
        2428         2004  1.3316E+07        72393.908175
        2429         2004  8.1546E+06        74653.426761
        2430         2004  3.8969E+06        76964.475269
        2431         2004  1.4552E+06        79328.218943
        2432         2004  4.1707E+05        81745.266718
        2433         2004  8.7122E+04        84215.726242
        2434         2004  1.1525E+04        86739.168998
        2435         2004  5.5733E+02        89314.776962
        2402         2005  3.9913E-02        26392.526029
        2403         2005  1.7933E+00        27453.469832
        2404         2005  3.7865E+01        28581.540821
        2405         2005  4.5507E+02        29772.512143
        2406         2005  3.4408E+03        31022.704447
        2407         2005  1.7259E+04        32328.554651
        2408         2005  5.8601E+04        33686.803882
        2409         2005  1.3349E+05        35095.598697
        2410         2005  1.9338E+05        36553.364694
        2411         2005  1.4931E+05        38058.205719
        2412         2005  2.5696E+04        39608.179731
        2413         2005  3.6041E+04        41201.781485
        2414         2005  2.5403E+05        42837.595141
        2415         2005  3.3305E+05        44514.239337
        2416         2005  8.6146E+04        46230.092173
        2417         2005  6.3469E+04        47983.338799
        2418         2005  5.6157E+05        49772.367180
        2419         2005  6.9428E+05        51596.124486
        2420         2005  1.1276E+05        53454.691578
        2421         2005  2.8891E+05        55349.768002
        2422         2005  1.6228E+06        57284.504920
        2423         2005  1.8284E+06        59262.217946
        2424         2005  3.1577E+05        61285.077539
        2425         2005  7.7740E+05        63353.863113
        2426         2005  6.1104E+06        65468.813437
        2427         2005  1.3513E+07        67630.498087
        2428         2005  1.7407E+07        69840.199280
        2429         2005  1.5559E+07        72099.717866
        2430         2005  1.0346E+07        74410.766373
        2431         2005  5.2757E+06        76774.510047
        2432         2005  2.0793E+06        79191.557822
        2433         2005  6.2466E+05        81662.017346
        2434         2005  1.3640E+05        84185.460103
        2435         2005  1.9007E+04        86761.068066
        2402         2006  2.4100E-01        23937.236952
        2403         2006  9.1162E+00        24998.180755
        2404         2006  1.5847E+02        26126.251744
        2405         2006  1.5254E+03        27317.223066
        2406         2006  8.9142E+03        28567.415370
        2407         2006  3.2860E+04        29873.265574
        2408         2006  7.5733E+04        31231.514805
        2409         2006  1.0090E+05        32640.309620
        2410         2006  5.8165E+04        34098.075617
        2411         2006  7.0716E+02        35602.916642
        2412         2006  6.0132E+04        37152.890654
        2413         2006  1.6495E+05        38746.492408
        2414         2006  9.3300E+04        40382.306064
        2415         2006  2.5831E+03        42058.950260
        2416         2006  1.9852E+05        43774.803095
        2417         2006  3.2023E+05        45528.049722
        2418         2006  5.8680E+04        47317.078103
        2419         2006  1.3274E+05        49140.835409
        2420         2006  6.5867E+05        50999.402501
        2421         2006  4.6932E+05        52894.478925
        2422         2006  2.3758E+03        54829.215843
        2423         2006  9.0700E+05        56806.928869
        2424         2006  1.9291E+06        58829.788462
        2425         2006  8.7921E+05        60898.574036
        2426         2006  1.2400E+05        63013.524360
        2427         2006  4.0393E+06        65175.209010
        2428         2006  1.1715E+07        67384.910203
        2429         2006  1.7228E+07        69644.428789
        2430         2006  1.6728E+07        71955.477296
        2431         2006  1.1790E+07        74319.220970
        2432         2006  6.2802E+06        76736.268745
        2433         2006  2.5595E+06        79206.728269
        2434         2006  7.8857E+05        81730.171026
        2435         2006  1.7508E+05        84305.778989
        2402         2007  1.1765E+00        21580.277755
        2403         2007  3.6730E+01        22641.221557
        2404         2007  5.1211E+02        23769.292547
        2405         2007  3.8092E+03        24960.263868
        2406         2007  1.6309E+04        26210.456172
        2407         2007  4.0421E+04        27516.306376
        2408         2007  5.2894E+04        28874.555608
        2409         2007  2.4396E+04        30283.350422
        2410         2007  6.6371E+02        31741.116420
        2411         2007  5.0248E+04        33245.957445
        2412         2007  8.1473E+04        34795.931456
        2413         2007  1.3829E+04        36389.533211
        2414         2007  3.6489E+04        38025.346866
        2415         2007  1.5351E+05        39701.991062
        2416         2007  7.1979E+04        41417.843898
        2417         2007  1.9978E+04        43171.090525
        2418         2007  2.6111E+05        44960.118906
        2419         2007  2.2209E+05        46783.876211
        2420         2007  1.5167E+03        48642.443304
        2421         2007  4.1191E+05        50537.519727
        2422         2007  6.2678E+05        52472.256646
        2423         2007  6.1873E+04        54449.969671
        2424         2007  4.5410E+05        56472.829265
        2425         2007  1.7113E+06        58541.614838
        2426         2007  1.1964E+06        60656.565162
        2427         2007  2.9839E+03        62818.249812
        2428         2007  2.9383E+06        65027.951005
        2429         2007  1.0451E+07        67287.469591
        2430         2007  1.6777E+07        69598.518098
        2431         2007  1.7144E+07        71962.261773
        2432         2007  1.2490E+07        74379.309547
        2433         2007  6.7996E+06        76849.769072
        2434         2007  2.8065E+06        79373.211828
        2435         2007  8.6695E+05        81948.819792
        2402         2008  4.7168E+00        19326.742580
        2403         2008  1.1854E+02        20387.686383
        2404         2008  1.2809E+03        21515.757372
        2405         2008  6.9956E+03        22706.728694
        2406         2008  2.0140E+04        23956.920998
        2407         2008  2.8119E+04        25262.771202
        2408         2008  1.1920E+04        26621.020433
        2409         2008  1.3053E+03        28029.815248
        2410         2008  3.2333E+04        29487.581245
        2411         2008  3.5811E+04        30992.422270
        2412         2008  2.6916E+02        32542.396282
        2413         2008  4.4448E+04        34135.998036
        2414         2008  7.1136E+04        35771.811692
        2415         2008  2.3346E+03        37448.455888
        2416         2008  7.4969E+04        39164.308723
        2417         2008  1.3802E+05        40917.555350
        2418         2008  6.8551E+03        42706.583731
        2419         2008  1.3555E+05        44530.341037
        2420         2008  2.7741E+05        46388.908129
        2421         2008  2.3030E+04        48283.984553
        2422         2008  2.3461E+05        50218.721471
        2423         2008  6.2535E+05        52196.434497
        2424         2008  1.5493E+05        54219.294090
        2425         2008  2.4801E+05        56288.079664
        2426         2008  1.4823E+06        58403.029988
        2427         2008  1.2689E+06        60564.714638
        2428         2008  3.6548E+03        62774.415831
        2429         2008  2.5125E+06        65033.934417
        2430         2008  9.8513E+06        67344.982924
        2431         2008  1.6408E+07        69708.726598
        2432         2008  1.7066E+07        72125.774373
        2433         2008  1.2527E+07        74596.233897
        2434         2008  6.8169E+06        77119.676654
        2435         2008  2.7879E+06        79695.284617
        2402         2009  1.5557E+01        17180.347780
        2403         2009  3.0475E+02        18241.291582
        2404         2009  2.4334E+03        19369.362572
        2405         2009  9.0126E+03        20560.333893
        2406         2009  1.4819E+04        21810.526197
        2407         2009  6.8982E+03        23116.376401
        2408         2009  7.8388E+02        24474.625633
        2409         2009  1.8233E+04        25883.420447
        2410         2009  1.5544E+04        27341.186445
        2411         2009  6.7768E+02        28846.027470
        2412         2009  3.2536E+04        30396.001481
        2413         2009  2.3980E+04        31989.603236
        2414         2009  4.2222E+03        33625.416891
        2415         2009  6.6133E+04        35302.061087
        2416         2009  3.1614E+04        37017.913923
        2417         2009  1.9921E+04        38771.160550
        2418         2009  1.3313E+05        40560.188931
        2419         2009  3.8461E+04        42383.946236
        2420         2009  6.4764E+04        44242.513328
        2421         2009  2.6456E+05        46137.589752
        2422         2009  5.5250E+04        48072.326671
        2423         2009  1.5222E+05        50050.039696
        2424         2009  5.7834E+05        52072.899290
        2425         2009  1.8947E+05        54141.684863
        2426         2009  1.8284E+05        56256.635187
        2427         2009  1.3434E+06        58418.319837
        2428         2009  1.1851E+06        60628.021030
        2429         2009  1.1314E+03        62887.539616
        2430         2009  2.5747E+06        65198.588123
        2431         2009  9.8765E+06        67562.331798
        2432         2009  1.6225E+07        69979.379572
        2433         2009  1.6634E+07        72449.839096
        2434         2009  1.1997E+07        74973.281853
        2435         2009  6.3806E+06        77548.889817
        2402         2010  4.1985E+01        15142.983666
        2403         2010  6.1356E+02        16203.927468
        2404         2010  3.3710E+03        17331.998458
        2405         2010  7.3442E+03        18522.969779
        2406         2010  4.4641E+03        19773.162083
        2407         2010  1.8648E+02        21079.012287
        2408         2010  9.3457E+03        22437.261519
        2409         2010  7.2109E+03        23846.056333
        2410         2010  1.2898E+03        25303.822331
        2411         2010  1.9106E+04        26808.663356
        2412         2010  6.2851E+03        28358.637367
        2413         2010  1.0475E+04        29952.239122
        2414         2010  3.5195E+04        31588.052777
        2415         2010  1.2100E+03        33264.696973
        2416         2010  4.1757E+04        34980.549809
        2417         2010  4.9796E+04        36733.796436
        2418         2010  3.3608E+03        38522.824817
        2419         2010  1.1093E+05        40346.582122
        2420         2010  5.4810E+04        42205.149215
        2421         2010  3.9468E+04        44100.225638
        2422         2010  2.4026E+05        46034.962557
        2423         2010  6.1095E+04        48012.675582
        2424         2010  1.3159E+05        50035.535176
        2425         2010  5.3439E+05        52104.320749
        2426         2010  1.6381E+05        54219.271073
        2427         2010  2.0025E+05        56380.955723
        2428         2010  1.2910E+06        58590.656916
        2429         2010  9.9517E+05        60850.175502
        2430         2010  1.2456E+04        63161.224009
        2431         2010  3.0657E+06        65524.967684
        2432         2010  1.0431E+07        67942.015459
        2433         2010  1.6177E+07        70412.474983
        2434         2010  1.5874E+07        72935.917739
        2435         2010  1.0984E+07        75511.525703
        2402         2011  9.1839E+01        13217.393268
        2403         2011  9.4017E+02        14278.337070
        2404         2011  3.1549E+03        15406.408060
        2405         2011  2.9037E+03        16597.379381
        2406         2011  3.0854E-01        17847.571685
        2407         2011  4.2722E+03        19153.421889
        2408         2011  3.7132E+03        20511.671121
        2409         2011  9.4242E+02        21920.465935
        2410         2011  1.0067E+04        23378.231933
        2411         2011  1.3209E+03        24883.072958
        2412         2011  9.9608E+03        26433.046969
        2413         2011  1.3842E+04        28026.648724
        2414         2011  1.6780E+03        29662.462379
        2415         2011  3.1745E+04        31339.106575
        2416         2011  6.4179E+03        33054.959411
        2417         2011  2.7054E+04        34808.206038
        2418         2011  5.1990E+04        36597.234419
        2419         2011  7.7504E+02        38420.991724
        2420         2011  9.6930E+04        40279.558816
        2421         2011  5.1416E+04        42174.635240
        2422         2011  3.8492E+04        44109.372159
        2423         2011  2.2060E+05        46087.085184
        2424         2011  4.2979E+04        48109.944778
        2425         2011  1.5289E+05        50178.730351
        2426         2011  4.9289E+05        52293.680675
        2427         2011  9.7678E+04        54455.365325
        2428         2011  2.8964E+05        56665.066518
        2429         2011  1.2747E+06        58924.585104
        2430         2011  7.1359E+05        61235.633611
        2431         2011  1.3403E+05        63599.377286
        2432         2011  3.9991E+06        66016.425060
        2433         2011  1.1357E+07        68486.884584
        2434         2011  1.6057E+07        71010.327341
        2435         2011  1.4695E+07        73585.935305
        2402         2012  1.5910E+02        11408.498028
        2403         2012  1.0344E+03        12469.441831
        2404         2012  1.6657E+03        13597.512820
        2405         2012  1.2389E+02        14788.484141
        2406         2012  1.6090E+03        16038.676446
        2407         2012  2.0614E+03        17344.526649
        2408         2012  4.1038E+02        18702.775881
        2409         2012  4.9990E+03        20111.570695
        2410         2012  2.3643E+02        21569.336693
        2411         2012  6.7046E+03        23074.177718
        2412         2012  4.3258E+03        24624.151729
        2413         2012  4.5436E+03        26217.753484
        2414         2012  1.5105E+04        27853.567139
        2415         2012  1.6997E+02        29530.211336
        2416         2012  2.7074E+04        31246.064171
        2417         2012  7.6832E+03        32999.310798
        2418         2012  2.3069E+04        34788.339179
        2419         2012  4.6214E+04        36612.096484
        2420         2012  1.6875E+03        38470.663577
        2421         2012  9.2633E+04        40365.740000
        2422         2012  3.4425E+04        42300.476919
        2423         2012  5.5162E+04        44278.189945
        2424         2012  1.9901E+05        46301.049538
        2425         2012  1.4421E+04        48369.835111
        2426         2012  2.0975E+05        50484.785435
        2427         2012  4.2980E+05        52646.470085
        2428         2012  2.4924E+04        54856.171278
        2429         2012  4.5739E+05        57115.689864
        2430         2012  1.2181E+06        59426.738372
        2431         2012  3.6975E+05        61790.482046
        2432         2012  5.2732E+05        64207.529821
        2433         2012  5.3999E+06        66677.989345
        2434         2012  1.2430E+07        69201.432101
        2435         2012  1.5604E+07        71777.040065
        2402         2013  2.0885E+02         9722.075676
        2403         2013  7.2370E+02        10783.019479
        2404         2013  2.6148E+02        11911.090468
        2405         2013  4.1219E+02        13102.061790
        2406         2013  1.1303E+03        14352.254094
        2407         2013  9.3260E+01        15658.104298
        2408         2013  2.3626E+03        17016.353529
        2409         2013  4.7993E+01        18425.148344
        2410         2013  3.7514E+03        19882.914341
        2411         2013  1.0941E+03        21387.755366
        2412         2013  4.4450E+03        22937.729378
        2413         2013  5.0143E+03        24531.331132
        2414         2013  3.0630E+03        26167.144788
        2415         2013  1.3705E+04        27843.788984
        2416         2013  1.9358E+02        29559.641820
        2417         2013  2.4835E+04        31312.888446
        2418         2013  4.6502E+03        33101.916827
        2419         2013  2.6490E+04        34925.674133
        2420         2013  3.4767E+04        36784.241225
        2421         2013  7.7596E+03        38679.317649
        2422         2013  8.9900E+04        40614.054567
        2423         2013  1.2010E+04        42591.767593
        2424         2013  8.8739E+04        44614.627186
        2425         2013  1.5949E+05        46683.412760
        2426         2013  2.0840E+02        48798.363084
        2427         2013  2.8873E+05        50960.047734
        2428         2013  3.1650E+05        53169.748927
        2429         2013  3.5616E+03        55429.267513
        2430         2013  6.8469E+05        57740.316020
        2431         2013  1.0292E+06        60104.059694
        2432         2013  6.8637E+04        62521.107469
        2433         2013  1.3963E+06        64991.566993
        2434         2013  7.2022E+06        67515.009750
        2435         2013  1.3308E+07        70090.617713
        2402         2014  1.9138E+02         8165.103276
        2403         2014  2.3487E+02         9226.047079
        2404         2014  3.6721E+01        10354.118068
        2405         2014  5.3732E+02        11545.089390
        2407         2014  1.0352E+03        14101.131898
        2408         2014  2.0596E+01        15459.381129
        2409         2014  1.8521E+03        16868.175944
        2410         2014  2.1819E+02        18325.941941
        2411         2014  2.9824E+03        19830.782966
        2412         2014  1.0904E+03        21380.756978
        2413         2014  4.0117E+03        22974.358732
        2414         2014  3.9344E+03        24610.172388
        2415         2014  3.8125E+03        26286.816584
        2416         2014  1.0976E+04        28002.669420
        2417         2014  1.4012E+03        29755.916046
        2418         2014  2.3115E+04        31544.944427
        2419         2014  5.7860E+02        33368.701733
        2420         2014  3.3796E+04        35227.268825
        2421         2014  1.7750E+04        37122.345249
        2422         2014  2.4474E+04        39057.082167
        2423         2014  7.5642E+04        41034.795193
        2425         2014  1.2883E+05        45126.440360
        2426         2014  9.1915E+04        47241.390684
        2427         2014  3.5251E+04        49403.075334
        2428         2014  3.4660E+05        51612.776527
        2429         2014  1.5389E+05        53872.295113
        2430         2014  1.0644E+05        56183.343620
        2431         2014  8.8281E+05        58547.087294
        2432         2014  6.5512E+05        60964.135069
        2433         2014  4.4068E+04        63434.594593
        2434         2014  2.9036E+06        65958.037350
        2435         2014  9.1374E+06        68533.645313
        2402         2015  1.0302E+02         6746.327577
        2403         2015  4.5199E+00         7807.271379
        2404         2015  1.8357E+02         8935.342369
        2405         2015  1.3334E+01        10126.313690
        2406         2015  3.9459E+02        11376.505994
        2407         2015  1.8728E+01        12682.356198
        2408         2015  8.2223E+02        14040.605430
        2409         2015  3.1255E+01        15449.400244
        2410         2015  1.6042E+03        16907.166242
        2411         2015  9.6214E+01        18412.007267
        2412         2015  2.8935E+03        19961.981278
        2413         2015  4.1855E+02        21555.583033
        2414         2015  4.6830E+03        23191.396688
        2415         2015  1.7800E+03        24868.040884
        2416         2015  6.2836E+03        26583.893720
        2417         2015  6.3115E+03        28337.140347
        2418         2015  5.7981E+03        30126.168728
        2419         2015  1.7565E+04        31949.926033
        2420         2015  1.8169E+03        33808.493125
        2421         2015  3.6921E+04        35703.569549
        2422         2015  2.0682E+03        37638.306468
        2423         2015  4.9488E+04        39616.019493
        2424         2015  4.1254E+04        41638.879087
        2425         2015  2.0576E+04        43707.664660
        2426         2015  1.4267E+05        45822.614984
        2427         2015  1.8927E+04        47984.299634
        2428         2015  1.3571E+05        50194.000827
        2429         2015  3.1264E+05        52453.519413
        2430         2015  1.6447E+04        54764.567920
        2431         2015  3.5867E+05        57128.311595
        2432         2015  8.8689E+05        59545.359369
        2433         2015  1.9545E+05        62015.818893
        2434         2015  6.3707E+05        64539.261650
        2435         2015  4.9942E+06        67114.869614
        2402         2016  1.9504E+01         5476.568753
        2403         2016  3.0976E+01         6537.512556
        2404         2016  2.7159E+01         7665.583545
        2405         2016  1.1660E+02         8856.554867
        2406         2016  1.8521E+01        10106.747171
        2407         2016  3.2598E+02        11412.597375
        2409         2016  7.2893E+02        14179.641421
        2411         2016  1.4584E+03        17142.248443
        2413         2016  2.7802E+03        20285.824209
        2415         2016  5.1258E+03        23598.282061
        2417         2016  8.7895E+03        27067.381523
        2418         2016  1.0047E+03        28856.409904
        2419         2016  1.2875E+04        30680.167210
        2420         2016  6.4675E+03        32538.734302
        2421         2016  1.3586E+04        34433.810726
        2422         2016  2.4805E+04        36368.547644
        2423         2016  5.0320E+03        38346.260670
        2424         2016  6.0632E+04        40369.120263
        2425         2016  4.6227E+03        42437.905837
        2426         2016  7.4230E+04        44552.856161
        2427         2016  9.4324E+04        46714.540811
        2428         2016  7.9502E+03        48924.242004
        2429         2016  2.4310E+05        51183.760590
        2430         2016  1.5907E+05        53494.809097
        2431         2016  4.3234E+04        55858.552771
        2432         2016  6.3410E+05        58275.600546
        2433         2016  5.7244E+05        60746.060070
        2434         2016  1.0826E+04        63269.502827
        2435         2016  2.0976E+06        65845.110791
        2403         2017  1.7627E+01         5425.228571
        2404         2017  2.1641E+01         6553.299560
        2406         2017  1.1303E+02         8994.463186
        2408         2017  2.8749E+02        11658.562621
        2409         2017  5.1054E+01        13067.357436
        2410         2017  5.3213E+02        14525.123433
        2411         2017  2.6843E+02        16029.964458
        2412         2017  9.0900E+02        17579.938470
        2413         2017  7.1009E+02        19173.540224
        2414         2017  1.6356E+03        20809.353880
        2415         2017  1.3059E+03        22485.998076
        2416         2017  3.2738E+03        24201.850912
        2417         2017  1.7281E+03        25955.097538
        2418         2017  6.9390E+03        27744.125919
        2419         2017  1.3241E+03        29567.883225
        2420         2017  1.4284E+04        31426.450317
        2422         2017  2.5710E+04        35256.263659
        2423         2017  3.6614E+03        37233.976685
        2424         2017  3.1716E+04        39256.836278
        2425         2017  3.4165E+04        41325.621852
        2426         2017  1.2024E+04        43440.572176
        2427         2017  1.0539E+05        45602.256826
        2428         2017  1.5214E+04        47811.958019
        2429         2017  1.0128E+05        50071.476605
        2430         2017  2.3268E+05        52382.525112
        2431         2017  9.6468E+03        54746.268786
        2432         2017  2.8837E+05        57163.316561
        2433         2017  6.6416E+05        59633.776085
        2434         2017  1.1359E+05        62157.218842
        2435         2017  6.2215E+05        64732.826805
        2405         2018  3.3835E+01         6742.688980
        2407         2018  1.0956E+02         9298.731488
        2409         2018  1.5859E+02        12065.775534
        2410         2018  3.1712E+02        13523.541531
        2411         2018  1.4115E+02        15028.382556
        2412         2018  8.9385E+02        16578.356568
        2414         2018  1.9334E+03        19807.771978
        2416         2018  3.6599E+03        23200.269010
        2418         2018  6.3488E+03        26742.544018
        2419         2018  1.1927E+03        28566.301323
        2420         2018  9.6822E+03        30424.868415
        2421         2018  5.0899E+03        32319.944839
        2422         2018  1.1414E+04        34254.681758
        2423         2018  1.8490E+04        36232.394783
        2424         2018  5.8802E+03        38255.254376
        2425         2018  4.8370E+04        40324.039950
        2426         2018  1.2280E+03        42438.990274
        2427         2018  7.0261E+04        44600.674924
        2428         2018  6.3736E+04        46810.376117
        2429         2018  1.7962E+04        49069.894703
        2430         2018  2.1556E+05        51380.943210
        2431         2018  9.2979E+04        53744.686885
        2432         2018  7.9109E+04        56161.734659
        2433         2018  5.7969E+05        58632.194183
        2434         2018  3.6412E+05        61155.636940
        2435         2018  8.7261E+04        63731.244904
        2409         2019  1.9405E+02        11026.411020
        2411         2019  5.7780E+02        13989.018042
        2413         2019  1.1206E+03        17132.593808
        2415         2019  1.9719E+03        20445.051660
        2416         2019  8.2929E+02        22160.904496
        2417         2019  3.5547E+03        23914.151122
        2418         2019  1.4363E+03        25703.179503
        2419         2019  6.9280E+03        27526.936809
        2420         2019  1.5598E+03        29385.503901
        2421         2019  1.3968E+04        31280.580325
        2423         2019  2.6867E+04        35193.030269
        2425         2019  3.8796E+04        39284.675436
        2426         2019  2.6199E+04        41399.625760
        2427         2019  2.4281E+04        43561.310410
        2428         2019  1.0718E+05        45771.011603
        2429         2019  3.5351E+03        48030.530189
        2430         2019  1.4692E+05        50341.578696
        2431         2019  2.1307E+05        52705.322370
        2433         2019  4.1758E+05        57592.829669
        2434         2019  6.3968E+05        60116.272426
        2435         2019  2.1035E+04        62691.880389
        2415         2020  1.5942E+03        19275.199968
        2417         2020  3.5441E+03        22744.299430
        2419         2020  6.5785E+03        26357.085117
        2421         2020  1.0753E+04        30110.728633
        2422         2020  6.0885E+03        32045.465551
        2423         2020  1.3858E+04        34023.178577
        2424         2020  2.0828E+04        36046.038170
        2425         2020  8.9852E+03        38114.823744
        2426         2020  5.6765E+04        40229.774068
        2428         2020  9.4216E+04        44601.159911
        2429         2020  6.3007E+04        46860.678497
        2430         2020  3.8685E+04        49171.727004
        2431         2020  2.7300E+05        51535.470678
        2432         2020  7.6555E+04        53952.518453
        2433         2020  1.5787E+05        56422.977977
        2434         2020  7.5148E+05        58946.420734
        2435         2020  3.2277E+05        61522.028697
        2822         2001  4.9682E-07        37266.560643
        2824         2001  3.9182E-05        38329.839968
        2826         2001  1.5366E-03        39459.977824
        2828         2001  3.6545E-02        40652.850246
        2829         2001  5.8867E-01        41904.839575
        2831         2001  6.8749E+00        43212.421457
        2833         2001  6.0826E+01        44572.353065
        2835         2001  4.2121E+02        45982.785631
        2837         2001  2.3449E+03        47442.161321
        2838         2001  1.0713E+04        48948.600090
        2840         2001  4.0773E+04        50500.165483
        2842         2001  1.3079E+05        52095.355984
        2844         2001  3.5706E+05        53732.762257
        2846         2001  8.3594E+05        55411.011670
        2847         2001  1.6881E+06        57128.495888
        2849         2001  2.9485E+06        58883.407609
        2851         2001  4.4535E+06        60674.132825
        2853         2001  5.7995E+06        62499.602184
        2855         2001  6.4772E+06        64359.858950
        2856         2001  6.1696E+06        66256.549999
        2858         2001  4.9949E+06        68192.789724
        2860         2001  3.4371E+06        70171.899596
        2862         2001  2.0133E+06        72196.087837
        2863         2001  1.0035E+06        74266.165290
        2865         2001  4.2341E+05        76382.372786
        2867         2001  1.4960E+05        78545.258940
        2869         2001  4.3399E+04        80756.079708
        2871         2001  9.9532E+03        83016.624102
        2873         2001  1.6482E+03        85328.615712
        2874         2001  1.4573E+02        87693.241021
        2876         2001  1.8394E-01        90111.130141
        2878         2001  8.3978E+00        92582.412736
        2880         2001  6.9899E+00        95106.681705
        2882         2001  1.5706E+00        97683.129319
        2822         2002  1.5914E-05        34395.608985
        2824         2002  1.1087E-03        35458.888309
        2826         2002  3.7977E-02        36589.026166
        2828         2002  7.7950E-01        37781.898587
        2829         2002  1.0697E+01        39033.887916
        2831         2002  1.0491E+02        40341.469799
        2833         2002  7.6713E+02        41701.401406
        2835         2002  4.3087E+03        43111.833973
        2837         2002  1.9023E+04        44571.209662
        2838         2002  6.7055E+04        46077.648432
        2840         2002  1.9012E+05        47629.213824
        2842         2002  4.3374E+05        49224.404325
        2844         2002  7.8917E+05        50861.810598
        2846         2002  1.1170E+06        52540.060011
        2847         2002  1.1581E+06        54257.544229
        2849         2002  7.4570E+05        56012.455950
        2851         2002  1.4230E+05        57803.181166
        2853         2002  1.2311E+05        59628.650525
        2855         2002  1.4462E+06        61488.907292
        2856         2002  3.9935E+06        63385.598340
        2858         2002  6.5533E+06        65321.838066
        2860         2002  7.7299E+06        67300.947937
        2862         2002  7.0602E+06        69325.136179
        2863         2002  5.1751E+06        71395.213631
        2865         2002  3.0945E+06        73511.421127
        2867         2002  1.5158E+06        75674.307281
        2869         2002  6.0530E+05        77885.128049
        2871         2002  1.9426E+05        80145.672443
        2873         2002  4.8595E+04        82457.664054
        2874         2002  8.8219E+03        84822.289363
        2876         2002  9.4373E+02        87240.178482
        2878         2002  1.8295E+01        89711.461077
        2880         2002  1.4159E+01        92235.730047
        2882         2002  1.6560E+01        94812.177661
        2822         2003  2.5468E-04        31630.492524
        2824         2003  1.5535E-02        32693.771849
        2826         2003  4.5988E-01        33823.909706
        2828         2003  8.0441E+00        35016.782127
        2829         2003  9.2609E+01        36268.771456
        2831         2003  7.4854E+02        37576.353338
        2833         2003  4.4163E+03        38936.284946
        2835         2003  1.9502E+04        40346.717513
        2837         2003  6.5475E+04        41806.093202
        2838         2003  1.6777E+05        43312.531972
        2840         2003  3.2397E+05        44864.097364
        2842         2003  4.5359E+05        46459.287865
        2844         2003  4.1670E+05        48096.694138
        2846         2003  1.8117E+05        49774.943551
        2847         2003  2.0336E+02        51492.427769
        2849         2003  2.4735E+05        53247.339490
        2851         2003  8.6758E+05        55038.064706
        2853         2003  1.1612E+06        56863.534065
        2855         2003  6.1625E+05        58723.790832
        2856         2003  2.6829E+03        60620.481880
        2858         2003  9.0005E+05        62556.721606
        2860         2003  3.7480E+06        64535.831477
        2862         2003  7.0011E+06        66560.019719
        2863         2003  8.5900E+06        68630.097171
        2865         2003  7.7839E+06        70746.304667
        2867         2003  5.4689E+06        72909.190821
        2869         2003  3.0425E+06        75120.011589
        2871         2003  1.3486E+06        77380.555983
        2873         2003  4.7355E+05        79692.547594
        2874         2003  1.2884E+05        82057.172903
        2876         2003  2.5661E+04        84475.062022
        2878         2003  3.2049E+03        86946.344617
        2880         2003  1.3060E+02        89470.613587
        2882         2003  1.1312E+01        92047.061201
        2822         2004  2.6939E-03        28972.883799
        2824         2004  1.4236E-01        30036.163124
        2826         2004  3.5964E+00        31166.300981
        2828         2004  5.2782E+01        32359.173402
        2829         2004  4.9994E+02        33611.162731
        2831         2004  3.2471E+03        34918.744613
        2833         2004  1.4945E+04        36278.676221
        2835         2004  4.9480E+04        37689.108788
        2837         2004  1.1765E+05        39148.484477
        2838         2004  1.9503E+05        40654.923247
        2840         2004  2.0580E+05        42206.488639
        2842         2004  1.0281E+05        43801.679140
        2844         2004  1.2192E+03        45439.085413
        2846         2004  1.0597E+05        47117.334826
        2847         2004  3.6425E+05        48834.819044
        2849         2004  3.9239E+05        50589.730765
        2851         2004  9.4625E+04        52380.455981
        2853         2004  7.1541E+04        54205.925340
        2855         2004  7.0067E+05        56066.182106
        2856         2004  1.1496E+06        57962.873155
        2858         2004  5.7005E+05        59899.112881
        2860         2004  8.0500E+03        61878.222752
        2862         2004  1.4508E+06        63902.410993
        2863         2004  4.9864E+06        65972.488446
        2865         2004  8.3044E+06        68088.695942
        2867         2004  9.1474E+06        70251.582096
        2869         2004  7.3843E+06        72462.402864
        2871         2004  4.5665E+06        74722.947258
        2873         2004  2.2051E+06        77034.938869
        2874         2004  8.3346E+05        79399.564178
        2876         2004  2.4261E+05        81817.453297
        2878         2004  5.1850E+04        84288.735892
        2880         2004  7.1590E+03        86813.004861
        2882         2004  3.9863E+02        89389.452476
        2822         2005  2.0954E-02        26419.174904
        2824         2005  9.4724E-01        27482.454228
        2826         2005  2.0102E+01        28612.592085
        2828         2005  2.4266E+02        29805.464507
        2829         2005  1.8426E+03        31057.453835
        2831         2005  9.2822E+03        32365.035718
        2833         2005  3.1665E+04        33724.967326
        2835         2005  7.2534E+04        35135.399892
        2837         2005  1.0587E+05        36594.775581
        2838         2005  8.2822E+04        38101.214351
        2840         2005  1.5008E+04        39652.779744
        2842         2005  1.8456E+04        41247.970244
        2844         2005  1.3707E+05        42885.376518
        2846         2005  1.8390E+05        44563.625930
        2847         2005  5.0182E+04        46281.110148
        2849         2005  3.1547E+04        48036.021870
        2851         2005  3.0204E+05        49826.747086
        2853         2005  3.8531E+05        51652.216445
        2855         2005  6.8630E+04        53512.473211
        2856         2005  1.4567E+05        55409.164259
        2858         2005  8.7389E+05        57345.403985
        2860         2005  1.0189E+06        59324.513857
        2862         2005  1.9534E+05        61348.702098
        2863         2005  3.8016E+05        63418.779551
        2865         2005  3.2243E+06        65534.987046
        2867         2005  7.2884E+06        67697.873200
        2869         2005  9.5170E+06        69908.693969
        2871         2005  8.6013E+06        72169.238363
        2873         2005  5.7787E+06        74481.229973
        2874         2005  2.9788E+06        76845.855282
        2876         2005  1.1885E+06        79263.744401
        2878         2005  3.6263E+05        81735.026997
        2880         2005  8.0991E+04        84259.295966
        2882         2005  1.1763E+04        86835.743580
        2822         2006  1.2707E-01        23963.885827
        2824         2006  4.8361E+00        25027.165151
        2826         2006  8.4497E+01        26157.303008
        2828         2006  8.1718E+02        27350.175429
        2829         2006  4.7975E+03        28602.164758
        2831         2006  1.7774E+04        29909.746641
        2833         2006  4.1212E+04        31269.678248
        2835         2006  5.5378E+04        32680.110815
        2837         2006  3.2488E+04        34139.486504
        2838         2006  5.1610E+02        35645.925274
        2840         2006  3.1927E+04        37197.490666
        2842         2006  9.0150E+04        38792.681167
        2844         2006  5.2650E+04        40430.087441
        2846         2006  1.0167E+03        42108.336853
[truncated: 4,250,299 more chars]
